# Supplementary material for: Nirmatrelvir methyl tert-butyl ether solvate
Source: Acta Crystallogr E Crystallogr Commun. 2026 Apr 14;82(Pt 5):477–9. doi: 10.1107/S2056989026003816 (PMC13148215; doi:10.1107/S2056989026003816)
Supplement: Supplementary file 1 [file e-82-00477-sup1.cif]

##############################################################################
#                                                                            #
# This CIF contains the data in a paper accepted for publication in          #
# Acta Crystallographica Section E. It conforms to the requirements of       #
# Notes for Authors for Acta Crystallographica Section E, and has been       #
# peer reviewed under the auspices of the IUCr Commission on Journals.       #
#                                                                            #
# Full details of the Crystallographic Information File format               #
# are given in the paper "The Crystallographic Information File (CIF):       #
# a New Standard Archive File for Crystallography" by S. R. Hall, F. H.      #
# Allen and I. D. Brown [Acta Cryst. (1991), A47, 655-685].                  #
#                                                                            #
# The current version of the core CIF dictionary is obtainable from          #
# ftp://ftp.iucr.org/pub/cif_core.dic.                                       #
#                                                                            #
# Software is freely available for graphical display of the structure(s)     #
# in this CIF. For information consult the CIF software page                 #
# http://www.iucr.org/resources/cif/software.                                #
#                                                                            #
# This file may be used for bona fide research purposes within the           #
# scientific community so long as proper attribution is given to the journal # 
# article from which it was obtained.                                        #
#                                                                            #
##############################################################################
data_I
_audit_creation_method
;
Olex2 1.5-ac7-018
(compiled 2025.08.06 svn.rb7424aed for Rigaku OD, GUI svn.r7314)
;
_journal_date_recd_electronic     2026-04-02
_journal_date_accepted     2026-04-10
_journal_name_full     'Acta Crystallographica, Section E'
_journal_year     2026
_journal_volume     82
_journal_issue      1
_journal_page_first     0
_journal_page_last     0
_journal_paper_category     GO
_journal_paper_doi     10.1107/S2056989026003816
_journal_coeditor_code     JY2071
_publ_contact_author_name     'Jared P. Smit'
_publ_contact_author_address
;
Improved Pharma, LLC
1281 Win Hentschel Blvd.
West Lafayette, IN 47906, USA
;
_publ_contact_author_email     jared.smit@improvedpharma.com
_publ_contact_author_fax     ?
_publ_contact_author_phone     '1-765-337-1059'
_publ_section_title
;
Nirmatrelvir methyl <i>tert</i>-butyl ether solvate
;
_publ_section_title_footnote     .
loop_
    _publ_author_name
    _publ_author_footnote
    _publ_author_address
    'Smit, Jared P.'
;
;
;
Improved Pharma, LLC
1281 Win Hentschel Blvd.
West Lafayette, IN 47906, USA
;
    'Purcell, Dale K.'
;
;
;
Improved Pharma, LLC
1281 Win Hentschel Blvd.
West Lafayette, IN 47906, USA
;
    'Engers, David A.'
;
;
;
Improved Pharma, LLC
1281 Win Hentschel Blvd.
West Lafayette, IN 47906, USA
;
    'Smith, Pamela A.'
;
;
;
Improved Pharma, LLC
1281 Win Hentschel Blvd.
West Lafayette, IN 47906, USA
;
    'Bauser, Haley C.'
;
;
;
Varda Space Industries
225 S. Aviation Blvd.
El Segundo, CA 90245, USA
;
    'Radocea, Adrian'
;
;
;
Varda Space Industries
225 S. Aviation Blvd.
El Segundo, CA 90245, USA
;
_publ_section_synopsis
;
The structure of nirmatrelvir MTBE solvate has monoclinic (<i>P</i>2~1~)
symmetry. The asymmetric unit contains one nirmatrelvir molecule and one
methyl <i>tert</i>-butyl ether molecule. The extended structure consists of
N---H...O hydrogen bonds that create [010] chains.
;
_chemical_name_systematic
;\
(1<i>R</i>,2<i>S</i>,5<i>S</i>)-<i>N</i>-[(1<i>S</i>)-1-Cyano-2-[(3<i>S</i>)-\
2-oxopyrrolidin-3-yl]ethyl]-3-[(2<i>S</i>)-3,3-dimethyl-2-[(2,2-\
trifluoroacetyl)amino]butanoyl]-6,6-dimethyl-3-azabicyclohexane-2-carboxamide
methyl <it>tert</it>-butyl ether monosolvate
;
_chemical_name_common
;
Nirmatrelvir methyl <it>tert</it>-butyl ether solvate
;
_chemical_formula_moiety     'C23 H32 F3 N5 O4, C5 H12 O'
_chemical_formula_sum     'C28 H44 F3 N5 O5'
_chemical_formula_iupac     'C23 H32 F3 N5 O4, C5 H12 O'
_chemical_formula_weight     587.68
_chemical_melting_point     ?
_chemical_absolute_configuration     ad
_space_group_crystal_system     monoclinic
_space_group_name_H-M_alt     'P 1 21 1'
_space_group_name_Hall     'P 2yb'
loop_
    _space_group_symop_operation_xyz
    'x, y, z'
    '-x, y+1/2, -z'
_cell_length_a     12.76550(10)
_cell_length_b     9.25880(10)
_cell_length_c     14.39510(10)
_cell_angle_alpha     90
_cell_angle_beta     103.2080(10)
_cell_angle_gamma     90
_cell_volume     1656.40(3)
_cell_formula_units_Z     2
_cell_measurement_reflns_used     28535
_cell_measurement_theta_min     3.1450
_cell_measurement_theta_max     68.5860
_cell_measurement_temperature     150.00(10)
_exptl_crystal_description     block
_exptl_crystal_colour     colourless
_exptl_crystal_size_max     0.35
_exptl_crystal_size_mid     0.24
_exptl_crystal_size_min     0.12
_exptl_crystal_density_diffrn     1.178
_exptl_crystal_density_meas     ?
_exptl_crystal_density_method     ?
_exptl_crystal_F_000     628
_exptl_absorpt_coefficient_mu     0.776
_exptl_absorpt_correction_type     multi-scan
_exptl_absorpt_process_details
;
(CrysAlisPro; Rigaku OD, 2026)
;
_exptl_absorpt_correction_T_min     0.69086
_exptl_absorpt_correction_T_max     1.00000
_diffrn_ambient_temperature     150.00(10)
_diffrn_source     'micro-focus sealed X-ray tube'
_diffrn_radiation_type     'Cu K\a'
_diffrn_radiation_wavelength     1.54184
_diffrn_radiation_monochromator     mirror
_diffrn_measurement_device_type
                      'XtaLAB Synergy, Single source at home/near, HyPix-Bantam'
_diffrn_measurement_device     'four-circle diffractometer'
_diffrn_measurement_method     '\w scans'
_diffrn_detector     'Hybrid Pixel Array Detector'
_diffrn_detector_area_resol_mean     10.0000
_diffrn_reflns_number     31765
_diffrn_reflns_av_R_equivalents     0.0230
_diffrn_reflns_av_unetI/netI     0.0143
_diffrn_reflns_theta_min     3.153
_diffrn_reflns_theta_max     68.681
_diffrn_reflns_theta_full     67.684
_diffrn_measured_fraction_theta_max     0.998
_diffrn_measured_fraction_theta_full     1.000
_diffrn_reflns_limit_h_min     -15
_diffrn_reflns_limit_h_max     15
_diffrn_reflns_limit_k_min     -11
_diffrn_reflns_limit_k_max     11
_diffrn_reflns_limit_l_min     -17
_diffrn_reflns_limit_l_max     17
_diffrn_radiation_probe     x-ray
_refine_special_details     ?
_reflns_number_total     5959
_reflns_number_gt     5890
_reflns_threshold_expression     'I > 2\s(I)'
_refine_ls_structure_factor_coef     Fsqd
_refine_ls_matrix_type     full
_refine_ls_R_factor_all     0.0351
_refine_ls_R_factor_gt     0.0348
_refine_ls_wR_factor_gt     0.0938
_refine_ls_wR_factor_ref     0.0942
_refine_ls_goodness_of_fit_ref     1.030
_refine_ls_restrained_S_all     1.055
_refine_ls_number_reflns     5959
_refine_ls_number_parameters     442
_refine_ls_number_restraints     46
_refine_ls_hydrogen_treatment     mixed
_refine_ls_weighting_scheme     calc
_refine_ls_weighting_details
              'w=1/[\s^2^(Fo^2^)+(0.0620P)^2^+0.2608P] where P=(Fo^2^+2Fc^2^)/3'
_atom_sites_solution_hydrogens     mixed
_atom_sites_solution_primary     dual
_atom_sites_solution_secondary     ?
_refine_ls_shift/su_max     0.001
_refine_ls_shift/su_mean     0.000
_refine_diff_density_max     0.292
_refine_diff_density_min     -0.203
_refine_ls_extinction_method     none
_refine_ls_extinction_coef     .
_refine_ls_abs_structure_details
;
Flack <i>x</i> determined using 2630 quotients
[(<i>I</i>^+^)-(<i>I</i>^-^)]/[(<i>I</i>^+^)+(<i>I</i>^-^)]
(Parsons <i>et al.</i>,  2013)
;
_refine_ls_abs_structure_Flack     -0.03(3)
loop_
    _atom_type_symbol
    _atom_type_description
    _atom_type_scat_dispersion_real
    _atom_type_scat_dispersion_imag
    _atom_type_scat_source
    'C' 'C' 0.0181 0.0091
                         'International Tables Vol C Tables 4.2.6.8 and 6.1.1.4'
    'H' 'H' 0.0000 0.0000
                         'International Tables Vol C Tables 4.2.6.8 and 6.1.1.4'
    'F' 'F' 0.0727 0.0534
                         'International Tables Vol C Tables 4.2.6.8 and 6.1.1.4'
    'N' 'N' 0.0311 0.0180
                         'International Tables Vol C Tables 4.2.6.8 and 6.1.1.4'
    'O' 'O' 0.0492 0.0322
                         'International Tables Vol C Tables 4.2.6.8 and 6.1.1.4'
_computing_data_collection
;
CrysAlisPro 1.171.44.138a (Rigaku OD, 2026)
;
_computing_cell_refinement
;
CrysAlisPro 1.171.44.138a (Rigaku OD, 2026)
;
_computing_data_reduction
;
CrysAlisPro 1.171.44.138a (Rigaku OD, 2026)
;
_computing_structure_solution
;
<i>SHELXT</i>  (Sheldrick, 2015a)
;
_computing_structure_refinement
;
<i>SHELXL2018/3</i> (Sheldrick, 2015b)
;
_computing_molecular_graphics
;
Olex2 1.5-ac7-018 (Dolomanov <i>et al.</i>,  2009)
;
_computing_publication_material
;
Olex2 1.5-ac7-018 (Dolomanov <i>et al.</i>,  2009)
;
loop_
    _atom_site_type_symbol
    _atom_site_label
    _atom_site_fract_x
    _atom_site_fract_y
    _atom_site_fract_z
    _atom_site_U_iso_or_equiv
    _atom_site_adp_type
    _atom_site_calc_flag
    _atom_site_occupancy
    _atom_site_disorder_assembly
    _atom_site_disorder_group
    F F3 0.71689(12) 0.98226(17) 0.18387(10) 0.0502(4) Uani d 1 . .
    O O2 0.42888(11) 0.49248(18) 0.29537(9) 0.0346(3) Uani d 1 . .
    F F2 0.63537(16) 0.9574(2) 0.29654(13) 0.0622(5) Uani d 1 . .
    F F1 0.77491(12) 0.82994(19) 0.29599(12) 0.0575(4) Uani d 1 . .
    N N2 0.34108(12) 0.54106(18) 0.14552(11) 0.0260(3) Uani d 1 . .
    N N1 0.60011(13) 0.6527(2) 0.22920(12) 0.0291(4) Uani d 1 . .
    O O3 0.24679(16) 0.2686(2) 0.13660(13) 0.0480(4) Uani d 1 . .
    O O4 0.32501(18) 0.1791(2) 0.57021(11) 0.0584(6) Uani d 1 . .
    N N3 0.16245(13) 0.3324(2) 0.25251(12) 0.0308(4) Uani d 1 . .
    N N5 0.45298(16) 0.0532(3) 0.51601(13) 0.0431(5) Uani d 1 . .
    O O1 0.5744(2) 0.7964(3) 0.09820(14) 0.0756(8) Uani d 1 . .
    C C1 0.68689(17) 0.8859(3) 0.23966(15) 0.0358(5) Uani d 1 . .
    C C8 0.43156(15) 0.5203(2) 0.21144(13) 0.0264(4) Uani d 1 . .
    C C15 0.23765(14) 0.5218(2) 0.17219(13) 0.0265(4) Uani d 1 . .
    H H15 0.236566 0.576525 0.231853 0.032 Uiso calc 1 . .
    C C16 0.21747(15) 0.3610(2) 0.18512(14) 0.0300(4) Uani d 1 . .
    C C2 0.61382(17) 0.7711(3) 0.18146(14) 0.0341(4) Uani d 1 . .
    C C3 0.53816(14) 0.5313(2) 0.18022(13) 0.0288(4) Uani d 1 . .
    H H3A 0.520209 0.554521 0.110540 0.035 Uiso calc 1 . .
    C C23 0.36464(19) 0.1326(3) 0.50598(15) 0.0377(5) Uani d 1 . .
    C C10 0.21163(16) 0.6146(2) 0.00894(14) 0.0324(4) Uani d 1 . .
    H H10 0.174056 0.589426 -0.057936 0.039 Uiso calc 1 . .
    C C14 0.15510(15) 0.5825(2) 0.08827(14) 0.0316(4) Uani d 1 . .
    H H14 0.082198 0.536855 0.071303 0.038 Uiso calc 1 . .
    C C17 0.14115(18) 0.1852(3) 0.27582(15) 0.0363(5) Uani d 1 . .
    H H17 0.169676 0.119004 0.232567 0.044 Uiso calc 1 . .
    C C11 0.16674(18) 0.7362(3) 0.05803(15) 0.0366(5) Uani d 1 . .
    C C9 0.32856(16) 0.5740(3) 0.04271(13) 0.0311(4) Uani d 1 . .
    H H9A 0.346067 0.488590 0.007773 0.037 Uiso calc 1 . .
    H H9B 0.375806 0.655132 0.033691 0.037 Uiso calc 1 . .
    C C20 0.31739(16) 0.1561(3) 0.39984(13) 0.0333(4) Uani d 1 . .
    H H20 0.338981 0.253910 0.381412 0.040 Uiso calc 1 . .
    C C19 0.19543(17) 0.1480(3) 0.37928(15) 0.0356(5) Uani d 1 . .
    H H19A 0.169260 0.215436 0.422334 0.043 Uiso calc 1 . .
    H H19B 0.174017 0.049149 0.393515 0.043 Uiso calc 1 . .
    O O5 0.1325(3) 0.5375(4) 0.3916(2) 0.0557(10) Uani d 0.687(8) A 1
    C C4 0.60242(17) 0.3874(3) 0.19259(15) 0.0355(5) Uani d 1 . .
    C C21 0.3745(2) 0.0415(3) 0.35336(15) 0.0457(6) Uani d 1 . .
    H H21A 0.386753 0.075998 0.291617 0.055 Uiso calc 1 . .
    H H21B 0.332176 -0.049036 0.342658 0.055 Uiso calc 1 . .
    C C12 0.2382(2) 0.8424(3) 0.12260(18) 0.0461(5) Uani d 1 . .
    H H12A 0.307656 0.796793 0.150239 0.069 Uiso calc 1 . .
    H H12B 0.203839 0.871835 0.173883 0.069 Uiso calc 1 . .
    H H12C 0.249686 0.927433 0.085634 0.069 Uiso calc 1 . .
    C C5 0.6507(2) 0.3496(3) 0.29742(17) 0.0448(6) Uani d 1 . .
    H H5A 0.696781 0.429029 0.327825 0.067 Uiso calc 1 . .
    H H5B 0.693608 0.261189 0.300766 0.067 Uiso calc 1 . .
    H H5C 0.592597 0.334485 0.330615 0.067 Uiso calc 1 . .
    C C7 0.5265(2) 0.2675(3) 0.14520(18) 0.0443(5) Uani d 1 . .
    H H7A 0.469853 0.253609 0.180198 0.066 Uiso calc 1 . .
    H H7B 0.567102 0.177540 0.145900 0.066 Uiso calc 1 . .
    H H7C 0.493925 0.294566 0.079088 0.066 Uiso calc 1 . .
    C C22 0.4812(2) 0.0190(4) 0.42612(18) 0.0550(7) Uani d 1 . .
    H H22A 0.506473 -0.081976 0.425368 0.066 Uiso calc 1 . .
    H H22B 0.537516 0.084957 0.413796 0.066 Uiso calc 1 . .
    C C13 0.0639(2) 0.8043(4) 0.0006(2) 0.0557(7) Uani d 1 . .
    H H13A 0.081874 0.878817 -0.041587 0.084 Uiso calc 1 . .
    H H13B 0.024111 0.848199 0.044097 0.084 Uiso calc 1 . .
    H H13C 0.019303 0.729924 -0.037838 0.084 Uiso calc 1 . .
    C C6 0.6935(2) 0.4043(3) 0.1404(2) 0.0514(6) Uani d 1 . .
    H H6A 0.662914 0.420029 0.072286 0.077 Uiso calc 1 . .
    H H6B 0.737522 0.316514 0.148864 0.077 Uiso calc 1 . .
    H H6C 0.738318 0.487166 0.166663 0.077 Uiso calc 1 . .
    C C18 0.0234(2) 0.1619(3) 0.2606(2) 0.0582(8) Uani d 1 . .
    N N4 -0.0664(2) 0.1441(4) 0.2507(3) 0.0961(13) Uani d 1 . .
    C C27 0.0365(3) 0.6271(5) 0.3776(3) 0.0502(12) Uani d 0.687(8) A 1
    C C28 0.2129(10) 0.5420(14) 0.4736(7) 0.101(4) Uani d 0.687(8) A 1
    H H28A 0.269746 0.473453 0.468243 0.151 Uiso calc 0.687(8) A 1
    H H28B 0.243009 0.639743 0.482490 0.151 Uiso calc 0.687(8) A 1
    H H28C 0.183275 0.516023 0.528416 0.151 Uiso calc 0.687(8) A 1
    C C24 -0.0276(6) 0.5901(14) 0.2767(7) 0.133(5) Uani d 0.687(8) A 1
    H H24A 0.017885 0.604487 0.231128 0.199 Uiso calc 0.687(8) A 1
    H H24B -0.050962 0.489079 0.274766 0.199 Uiso calc 0.687(8) A 1
    H H24C -0.090841 0.653078 0.259808 0.199 Uiso calc 0.687(8) A 1
    C C26 0.0834(11) 0.7670(11) 0.3672(11) 0.183(7) Uani d 0.687(8) A 1
    H H26A 0.120388 0.763557 0.314619 0.275 Uiso calc 0.687(8) A 1
    H H26B 0.026426 0.840144 0.353478 0.275 Uiso calc 0.687(8) A 1
    H H26C 0.135088 0.792067 0.426510 0.275 Uiso calc 0.687(8) A 1
    C C25 -0.0220(11) 0.6102(18) 0.4520(11) 0.231(10) Uani d 0.687(8) A 1
    H H25A -0.049249 0.511175 0.451164 0.347 Uiso calc 0.687(8) A 1
    H H25B 0.026171 0.630006 0.514173 0.347 Uiso calc 0.687(8) A 1
    H H25C -0.082490 0.678083 0.441141 0.347 Uiso calc 0.687(8) A 1
    H H3 0.147(2) 0.399(3) 0.290(2) 0.037(7) Uiso d 1 . .
    H H5 0.491(2) 0.035(4) 0.571(2) 0.048(8) Uiso d 1 . .
    H H1 0.625(3) 0.645(4) 0.285(2) 0.050(8) Uiso d 1 . .
    C C28A -0.0441(7) 0.5301(14) 0.3463(16) 0.086(5) Uani d 0.313(8) A 2
    H H28D -0.076611 0.463036 0.295219 0.129 Uiso calc 0.313(8) A 2
    H H28E -0.068231 0.505978 0.404360 0.129 Uiso calc 0.313(8) A 2
    H H28F -0.065948 0.629095 0.326818 0.129 Uiso calc 0.313(8) A 2
    O O5A 0.0714(8) 0.5189(11) 0.3649(7) 0.075(3) Uani d 0.313(8) A 2
    C C27A 0.1104(9) 0.6173(10) 0.4379(7) 0.061(3) Uani d 0.313(8) A 2
    C C25A 0.0502(12) 0.7738(16) 0.414(2) 0.165(14) Uani d 0.313(8) A 2
    H H25D 0.078353 0.841867 0.465413 0.248 Uiso calc 0.313(8) A 2
    H H25E 0.063707 0.811400 0.353747 0.248 Uiso calc 0.313(8) A 2
    H H25F -0.027408 0.761711 0.407048 0.248 Uiso calc 0.313(8) A 2
    C C24A 0.2273(17) 0.591(3) 0.465(2) 0.133(15) Uani d 0.313(8) A 2
    H H24D 0.260701 0.656770 0.516101 0.199 Uiso calc 0.313(8) A 2
    H H24E 0.240780 0.490800 0.486222 0.199 Uiso calc 0.313(8) A 2
    H H24F 0.258158 0.607410 0.409066 0.199 Uiso calc 0.313(8) A 2
    C C26A 0.0671(15) 0.583(4) 0.5248(13) 0.184(15) Uani d 0.313(8) A 2
    H H26D 0.095278 0.653228 0.575311 0.275 Uiso calc 0.313(8) A 2
    H H26E -0.011687 0.588288 0.507957 0.275 Uiso calc 0.313(8) A 2
    H H26F 0.089540 0.485615 0.547460 0.275 Uiso calc 0.313(8) A 2
loop_
    _atom_site_aniso_label
    _atom_site_aniso_U_11
    _atom_site_aniso_U_22
    _atom_site_aniso_U_33
    _atom_site_aniso_U_12
    _atom_site_aniso_U_13
    _atom_site_aniso_U_23
    F3 0.0568(8) 0.0476(9) 0.0466(7) -0.0173(7) 0.0125(6) 0.0103(6)
    O2 0.0304(7) 0.0502(9) 0.0207(6) -0.0057(6) 0.0009(5) 0.0028(6)
    F2 0.0774(11) 0.0554(10) 0.0626(10) -0.0134(8) 0.0344(9) -0.0182(8)
    F1 0.0467(7) 0.0512(9) 0.0614(9) -0.0119(7) -0.0154(7) 0.0109(7)
    N2 0.0268(7) 0.0292(9) 0.0209(7) -0.0007(6) 0.0029(6) 0.0007(6)
    N1 0.0291(8) 0.0358(10) 0.0202(8) -0.0041(7) 0.0011(6) 0.0021(7)
    O3 0.0662(11) 0.0326(9) 0.0515(10) -0.0062(8) 0.0268(8) -0.0101(7)
    O4 0.0767(12) 0.0669(13) 0.0258(8) 0.0359(11) -0.0006(7) -0.0044(8)
    N3 0.0334(8) 0.0299(9) 0.0268(8) -0.0039(7) 0.0023(7) 0.0018(7)
    N5 0.0417(10) 0.0575(13) 0.0252(9) 0.0101(9) -0.0026(7) 0.0043(8)
    O1 0.1116(18) 0.0650(15) 0.0349(10) -0.0384(13) -0.0147(10) 0.0176(9)
    C1 0.0381(11) 0.0349(12) 0.0335(10) -0.0039(9) 0.0066(9) 0.0045(9)
    C8 0.0288(9) 0.0254(9) 0.0227(8) -0.0029(7) 0.0013(7) -0.0021(7)
    C15 0.0264(8) 0.0279(10) 0.0238(8) -0.0017(7) 0.0029(7) -0.0008(7)
    C16 0.0278(9) 0.0318(11) 0.0278(9) -0.0034(8) 0.0007(7) -0.0014(8)
    C2 0.0364(10) 0.0378(12) 0.0263(10) -0.0043(9) 0.0032(8) 0.0045(9)
    C3 0.0266(9) 0.0353(11) 0.0214(8) -0.0001(8) -0.0007(7) 0.0001(7)
    C23 0.0469(12) 0.0357(12) 0.0250(10) 0.0020(9) -0.0030(8) -0.0007(8)
    C10 0.0328(10) 0.0368(11) 0.0242(9) 0.0046(8) -0.0004(7) 0.0015(8)
    C14 0.0264(9) 0.0375(11) 0.0283(9) 0.0014(8) 0.0011(7) -0.0005(8)
    C17 0.0364(10) 0.0347(12) 0.0325(10) -0.0079(9) -0.0031(8) 0.0057(9)
    C11 0.0376(11) 0.0371(12) 0.0343(10) 0.0108(9) 0.0067(8) 0.0058(9)
    C9 0.0318(9) 0.0399(12) 0.0198(9) 0.0046(8) 0.0022(7) 0.0028(8)
    C20 0.0352(10) 0.0374(11) 0.0242(9) -0.0033(9) 0.0005(7) 0.0047(8)
    C19 0.0366(10) 0.0381(12) 0.0308(10) -0.0027(9) 0.0050(8) 0.0089(9)
    O5 0.0424(18) 0.070(2) 0.0494(17) 0.0150(17) -0.0005(14) -0.0184(15)
    C4 0.0354(10) 0.0379(12) 0.0302(10) 0.0055(9) 0.0014(8) -0.0028(9)
    C21 0.0481(12) 0.0608(16) 0.0262(10) 0.0103(11) 0.0046(9) 0.0014(10)
    C12 0.0617(14) 0.0274(12) 0.0499(13) 0.0038(10) 0.0144(11) 0.0003(10)
    C5 0.0483(12) 0.0401(13) 0.0380(12) 0.0101(10) -0.0064(10) 0.0011(10)
    C7 0.0486(13) 0.0352(12) 0.0434(13) 0.0050(10) -0.0013(10) -0.0083(10)
    C22 0.0502(13) 0.080(2) 0.0346(11) 0.0178(14) 0.0094(10) 0.0104(12)
    C13 0.0519(14) 0.0627(19) 0.0515(15) 0.0282(13) 0.0093(11) 0.0170(13)
    C6 0.0418(12) 0.0605(17) 0.0536(15) 0.0105(12) 0.0144(11) -0.0055(13)
    C18 0.0457(15) 0.0526(17) 0.0647(17) -0.0178(12) -0.0117(12) 0.0222(14)
    N4 0.0440(14) 0.094(3) 0.132(3) -0.0278(15) -0.0163(16) 0.043(2)
    C27 0.045(2) 0.046(2) 0.064(3) 0.0086(17) 0.022(2) -0.0032(18)
    C28 0.143(8) 0.063(7) 0.066(4) 0.032(5) -0.040(4) -0.036(4)
    C24 0.078(4) 0.185(11) 0.111(6) 0.072(6) -0.030(4) -0.060(7)
    C26 0.220(13) 0.068(6) 0.327(18) 0.028(7) 0.198(14) 0.059(8)
    C25 0.205(13) 0.29(2) 0.264(17) 0.148(14) 0.192(14) 0.172(16)
    C28A 0.027(4) 0.057(7) 0.161(16) 0.006(4) -0.005(6) 0.013(8)
    O5A 0.056(5) 0.083(6) 0.083(6) 0.017(5) 0.011(4) -0.026(5)
    C27A 0.091(8) 0.041(5) 0.060(6) -0.005(5) 0.036(6) -0.005(4)
    C25A 0.061(8) 0.054(9) 0.34(3) 0.016(7) -0.039(14) -0.090(15)
    C24A 0.100(13) 0.08(2) 0.16(2) 0.034(12) -0.077(14) -0.074(16)
    C26A 0.095(12) 0.36(4) 0.116(14) -0.01(2) 0.065(11) -0.06(2)
_geom_special_details
;
 All esds (except the esd in the dihedral angle between two l.s. planes)
 are estimated using the full covariance matrix.  The cell esds are taken
 into account individually in the estimation of esds in distances, angles
 and torsion angles; correlations between esds in cell parameters are only
 used when they are defined by crystal symmetry.  An approximate (isotropic)
 treatment of cell esds is used for estimating esds involving l.s. planes.
;
loop_
    _geom_bond_atom_site_label_1
    _geom_bond_atom_site_label_2
    _geom_bond_site_symmetry_2
    _geom_bond_distance
    _geom_bond_publ_flag
    F3 C1 . 1.314(3) ?
    O2 C8 . 1.243(2) ?
    F2 C1 . 1.337(3) ?
    F1 C1 . 1.331(3) ?
    N2 C8 . 1.331(2) ?
    N2 C15 . 1.468(2) ?
    N2 C9 . 1.484(2) ?
    N1 C2 . 1.327(3) ?
    N1 C3 . 1.460(3) ?
    O3 C16 . 1.216(3) ?
    O4 C23 . 1.229(3) ?
    N3 C16 . 1.348(3) ?
    N3 C17 . 1.444(3) ?
    N5 C23 . 1.326(3) ?
    N5 C22 . 1.455(3) ?
    O1 C2 . 1.212(3) ?
    C1 C2 . 1.531(3) ?
    C8 C3 . 1.531(3) ?
    C15 C16 . 1.529(3) ?
    C15 C14 . 1.518(3) ?
    C3 C4 . 1.553(3) ?
    C23 C20 . 1.525(3) ?
    C10 C14 . 1.513(3) ?
    C10 C11 . 1.510(3) ?
    C10 C9 . 1.508(3) ?
    C14 C11 . 1.506(3) ?
    C17 C19 . 1.531(3) ?
    C17 C18 . 1.484(3) ?
    C11 C12 . 1.508(3) ?
    C11 C13 . 1.520(3) ?
    C20 C19 . 1.519(3) ?
    C20 C21 . 1.525(3) ?
    O5 C27 . 1.456(5) ?
    O5 C28 . 1.376(10) ?
    C4 C5 . 1.535(3) ?
    C4 C7 . 1.528(3) ?
    C4 C6 . 1.529(3) ?
    C21 C22 . 1.531(3) ?
    C18 N4 . 1.135(4) ?
    C27 C24 . 1.534(8) ?
    C27 C26 . 1.449(10) ?
    C27 C25 . 1.448(9) ?
    C28A O5A . 1.440(12) ?
    O5A C27A . 1.394(13) ?
    C27A C25A . 1.641(16) ?
    C27A C24A . 1.47(2) ?
    C27A C26A . 1.513(17) ?
loop_
    _geom_angle_atom_site_label_1
    _geom_angle_atom_site_label_2
    _geom_angle_atom_site_label_3
    _geom_angle_site_symmetry_1
    _geom_angle_site_symmetry_3
    _geom_angle
    _geom_angle_publ_flag
    C8 N2 C15 . . 118.82(16) ?
    C8 N2 C9 . . 128.26(16) ?
    C15 N2 C9 . . 112.80(15) ?
    C2 N1 C3 . . 120.48(17) ?
    C16 N3 C17 . . 120.65(19) ?
    C23 N5 C22 . . 113.62(19) ?
    F3 C1 F2 . . 106.9(2) ?
    F3 C1 F1 . . 108.25(18) ?
    F3 C1 C2 . . 111.28(17) ?
    F2 C1 C2 . . 110.81(19) ?
    F1 C1 F2 . . 106.53(19) ?
    F1 C1 C2 . . 112.8(2) ?
    O2 C8 N2 . . 120.71(17) ?
    O2 C8 C3 . . 121.51(17) ?
    N2 C8 C3 . . 117.78(16) ?
    N2 C15 C16 . . 109.67(15) ?
    N2 C15 C14 . . 104.44(15) ?
    C14 C15 C16 . . 110.58(16) ?
    O3 C16 N3 . . 123.7(2) ?
    O3 C16 C15 . . 122.15(19) ?
    N3 C16 C15 . . 114.15(18) ?
    N1 C2 C1 . . 115.23(17) ?
    O1 C2 N1 . . 126.7(2) ?
    O1 C2 C1 . . 118.1(2) ?
    N1 C3 C8 . . 109.22(16) ?
    N1 C3 C4 . . 113.04(16) ?
    C8 C3 C4 . . 113.02(17) ?
    O4 C23 N5 . . 126.7(2) ?
    O4 C23 C20 . . 124.6(2) ?
    N5 C23 C20 . . 108.67(19) ?
    C11 C10 C14 . . 59.74(14) ?
    C9 C10 C14 . . 108.39(16) ?
    C9 C10 C11 . . 119.22(18) ?
    C10 C14 C15 . . 108.01(15) ?
    C11 C14 C15 . . 118.91(18) ?
    C11 C14 C10 . . 60.04(14) ?
    N3 C17 C19 . . 111.78(18) ?
    N3 C17 C18 . . 110.0(2) ?
    C18 C17 C19 . . 109.19(19) ?
    C10 C11 C13 . . 115.3(2) ?
    C14 C11 C10 . . 60.22(14) ?
    C14 C11 C12 . . 121.58(19) ?
    C14 C11 C13 . . 114.8(2) ?
    C12 C11 C10 . . 122.23(19) ?
    C12 C11 C13 . . 113.0(2) ?
    N2 C9 C10 . . 104.24(15) ?
    C23 C20 C21 . . 102.78(18) ?
    C19 C20 C23 . . 109.96(17) ?
    C19 C20 C21 . . 116.8(2) ?
    C20 C19 C17 . . 113.22(17) ?
    C28 O5 C27 . . 122.8(6) ?
    C5 C4 C3 . . 113.04(18) ?
    C7 C4 C3 . . 107.91(17) ?
    C7 C4 C5 . . 110.2(2) ?
    C7 C4 C6 . . 109.3(2) ?
    C6 C4 C3 . . 107.3(2) ?
    C6 C4 C5 . . 109.06(19) ?
    C20 C21 C22 . . 103.54(19) ?
    N5 C22 C21 . . 102.51(19) ?
    N4 C18 C17 . . 178.8(4) ?
    O5 C27 C24 . . 104.8(4) ?
    C26 C27 O5 . . 99.8(6) ?
    C26 C27 C24 . . 104.2(9) ?
    C25 C27 O5 . . 113.3(6) ?
    C25 C27 C24 . . 115.0(9) ?
    C25 C27 C26 . . 117.9(10) ?
    C27A O5A C28A . . 105.5(10) ?
    O5A C27A C25A . . 110.3(10) ?
    O5A C27A C24A . . 104.7(12) ?
    O5A C27A C26A . . 110.6(13) ?
    C24A C27A C25A . . 126.8(14) ?
    C24A C27A C26A . . 106.8(18) ?
    C26A C27A C25A . . 96.9(12) ?
loop_
    _geom_hbond_atom_site_label_D
    _geom_hbond_atom_site_label_H
    _geom_hbond_atom_site_label_A
    _geom_hbond_site_symmetry_A
    _geom_hbond_distance_DH
    _geom_hbond_distance_HA
    _geom_hbond_distance_DA
    _geom_hbond_angle_DHA
    N1 H1 O4 2_656 0.80(3) 2.06(3) 2.837(2) 165(4)
    N3 H3 O5 . 0.87(3) 1.99(3) 2.848(4) 170(2)
    N3 H3 O5A . 0.87(3) 1.95(3) 2.795(10) 163(3)
    N5 H5 O2 2_646. 0.85(3) 2.00(3) 2.845(2) 176(3)
    C5 H5C O2 . 0.98 2.51 3.119(3) 120
    C7 H7C O1 2_645 0.98 2.50 3.456(3) 165
    C12 H12A N2 . 0.98 2.41 3.069(3) 124
    C24 H24C F1 1_455 0.98 2.51 3.418(11) 154
_shelx_space_group_comment
;
The symmetry employed for this shelxl refinement is uniquely defined
by the following loop, which should always be used as a source of
symmetry information in preference to the above space-group names.
They are only intended as comments.
;
_shelx_estimated_absorpt_T_min     ?
_shelx_estimated_absorpt_T_max     ?
_shelx_hkl_file
;
   0 -10   5 187.501 28.2960  38
   0 -10   5 225.778 29.8104  51
   0 -10   5 249.416 31.8132  76
   0 -10   6 905.473 51.6432  76
   0 -10   6 878.596 52.0913  51
   0 -10   6 858.522 50.6724  52
   0 -10   6 831.964 50.7363  64
   0 -10   6 949.898 55.3330  59
   0 -10   6 897.201 52.1499  38
   0 -10   6 801.954 52.4597  62
   0 -10   6 849.569 50.7067  50
   0 -10   7 364.868 31.2339  76
   0 -10   7 397.361 33.0911  52
   0 -10   7 380.411 32.9828  51
   0 -10   7 314.969 30.2851  64
   0 -10   7 390.805 33.3914  59
   0 -10   7 335.618 32.5914  57
   0 -10   7 367.800 32.5519  50
   0 -10   7 377.632 33.3419  38
   0 -10   7 381.665 33.0290  62
   0  -9   5 2246.36 106.151  38
   0  -9   5 2262.96 104.133  50
   0  -9   5 2341.21 105.379  52
   0  -9   6 1635.55 87.0277  52
   0  -9   6 1868.90 93.2763  64
   0  -9   6 1605.85 87.3283  38
   0  -9   6 1839.18 91.0461  76
   0  -9   6 1841.24 90.4402  50
   0  -9   7 946.308 63.1054  52
   0  -9   7 985.596 64.4514  64
   0  -9   7 982.548 64.4131  38
   0  -9   7 1029.24 66.9227  59
   0  -9   7 957.874 63.7031  50
   0  -9   7 1013.95 63.2739  76
   0  -9   8 2308.70 97.3057  76
   0  -9   8 2482.05 103.327  51
   0  -9   8 2381.64 100.795  52
   0  -9   8 2533.92 103.592  64
   0  -9   8 2484.22 103.748  59
   0  -9   8 2516.92 102.673  62
   0  -9   8 2376.56 101.272  38
   0  -9   8 2525.76 103.071  50
   0  -9   9 129.904 24.1820  62
   0  -9   9 146.583 26.0097  50
   0  -9   9 107.026 23.9894  51
   0  -9   9 110.501 23.3181  38
   0  -9   9 85.5184 21.8817  59
   0  -9   9 111.971 24.1702  64
   0  -9   9 109.848 22.8087  76
   0  -9   9 92.1410 23.4899  52
   0  -9  10 222.721 25.3054  59
   0  -9  10 172.565 22.9769  50
   0  -9  10 194.180 24.7252  64
   0  -9  10 201.805 25.1853  52
   0  -8   5 18151.9 480.670  71
   0  -8   6 3368.71 138.789  71
   0  -8   7 2455.31 115.096  52
   0  -8   7 2382.11 114.511  50
   0  -8   7 2475.05 112.575  71
   0  -8   7 2537.70 119.377  64
   0  -8   7 2525.00 115.307  76
   0  -8   8 5094.46 177.015  76
   0  -8   8 5301.16 177.730  44
   0  -8   8 4891.90 177.843  52
   0  -8   8 5046.60 179.889  50
   0  -8   8 5132.96 179.549  38
   0  -8   8 5109.25 181.787  59
   0  -8   8 5003.66 180.728  64
   0  -8   8 5195.80 181.117  62
   0  -8   8 4889.54 172.930  71
   0  -8   9 360.353 42.1283  38
   0  -8   9 369.434 42.0386  52
   0  -8   9 348.316 40.2762  53
   0  -8   9 354.921 41.7801  50
   0  -8   9 328.496 41.2188  59
   0  -8   9 359.454 41.5702  44
   0  -8   9 314.821 40.1503  62
   0  -8   9 343.358 40.4172  76
   0  -8   9 378.466 43.5750  64
   0  -8  10 718.690 52.9800  52
   0  -8  10 648.705 50.9981  51
   0  -8  10 809.422 55.7123  53
   0  -8  10 728.764 53.4789  50
   0  -8  10 815.402 56.5012  59
   0  -8  10 754.963 53.9182  44
   0  -8  10 730.064 52.0378  62
   0  -8  10 844.823 58.4024  64
   0  -8  10 775.281 53.0732  76
   0  -8  11 698.472 46.6465  59
   0  -8  11 714.948 48.7543  64
   0  -8  11 716.892 48.3531  44
   0  -8  11 690.168 47.8213  53
   0  -7   0-18.3586 66.1229  34
   0  -7   0 113.981 73.9037  36
   0  -7   1 12832.2 590.927  34
   0  -7   1 12905.0 599.441  36
   0  -7  -1 13086.9 597.667  35
   0  -7  -1 12566.1 592.278  34
   0  -7  -1 13252.6 608.432  36
   0  -7  -2 17498.8 734.665  35
   0  -7   2 18584.2 744.013  36
   0  -7  -2 17425.8 732.100  36
   0  -7  -2 18069.0 741.130  34
   0  -7   2 18492.8 734.578  34
   0  -7   2 17738.3 725.389  26
   0  -7   3 14245.8 620.301  34
   0  -7   3 14249.8 628.937  36
   0  -7  -3 12502.2 604.489  34
   0  -7  -3 13090.9 617.284  35
   0  -7   3 13218.7 588.522  23
   0  -7   3 13483.9 592.492  17
   0  -7   6 2959.44 128.623  71
   0  -7   7 10018.4 299.611  71
   0  -7   7 10161.4 299.021  53
   0  -7   7 10210.1 299.713  44
   0  -7   7 10029.9 301.952  76
   0  -7   8 1246.22 80.1886  76
   0  -7   8 1346.88 82.7370  44
   0  -7   8 1159.67 79.3038  52
   0  -7   8 1375.46 82.2284  53
   0  -7   8 1247.42 81.3905  50
   0  -7   8 1372.35 86.5759  59
   0  -7   8 1441.61 87.9094  64
   0  -7   8 1126.91 76.3835  71
   0  -7   9 6883.96 225.416  71
   0  -7   9 7238.84 231.789  44
   0  -7   9 7040.36 227.211  38
   0  -7   9 7100.55 230.391  50
   0  -7   9 7280.57 234.280  59
   0  -7   9 6895.54 228.233  62
   0  -7   9 6904.43 227.015  76
   0  -7   9 7329.76 232.583  53
   0  -7   9 7013.54 229.664  52
   0  -7   9 7476.22 236.795  64
   0  -7  10 857.352 64.4564  44
   0  -7  10 802.176 61.9081  50
   0  -7  10 947.322 67.2412  64
   0  -7  10 901.147 64.4138  76
   0  -7  10 909.761 65.1339  59
   0  -7  10 759.352 60.5848  62
   0  -7  10 916.586 65.4115  52
   0  -7  10 947.850 66.6485  53
   0  -7  11 2257.27 101.411  44
   0  -7  11 2126.99 100.114  53
   0  -7  11 2264.75 101.916  64
   0  -7  11 2030.42 96.7966  59
   0  -7  12 2307.25 96.1153  44
   0  -7  12 2052.95 93.1174  53
   0  -7  12 2296.57 95.9892  64
   0  -7  12 2235.50 93.1034  59
   0  -7  13 581.179 40.7435  44
   0  -7  13 539.961 39.3079  53
   0  -7  13 598.672 40.5788  64
   0  -6   0 43069.9 1267.12  34
   0  -6   0 41472.1 1245.51  35
   0  -6   0 42709.8 1271.91  36
   0  -6   1 20208.0 725.014  34
   0  -6  -1 20063.1 731.436  34
   0  -6   1 20298.2 738.469  36
   0  -6  -2 48725.4 1449.74  34
   0  -6   2 51963.3 1446.96  34
   0  -6  -2 48668.6 1451.62  35
   0  -6   2 53157.4 1467.38  36
   0  -6   2 49615.3 1402.20  23
   0  -6   2 49787.5 1403.17  17
   0  -6   3 9798.47 461.540  36
   0  -6   3 9788.78 458.210  34
   0  -6  -3 8049.81 436.821  34
   0  -6  -3 9410.63 471.108  35
   0  -6   3 8972.68 429.753  23
   0  -6   3 8091.10 413.167  17
   0  -6  -4 9661.10 496.885  35
   0  -6   4 11581.6 510.353  36
   0  -6  -4 10423.0 505.040  34
   0  -6   4 10439.7 480.124  23
   0  -6   4 9810.19 468.596  17
   0  -6  -5 3255.27 265.173  29
   0  -6   5 3009.55 251.435  17
   0  -6  -5 2973.70 264.678  35
   0  -6   5 3136.15 253.434  23
   0  -6   6 4025.04 150.290  44
   0  -6  -6 3515.61 292.439  29
   0  -6   6 4103.36 151.093  53
   0  -6   6 3538.67 282.142  17
   0  -6   6 4226.90 301.127  18
   0  -6   6 4262.31 305.604  23
   0  -6   6 4005.94 293.170   9
   0  -6   6 4406.75 156.877  71
   0  -6   7 7270.43 228.510  66
   0  -6   7 7262.30 230.982  71
   0  -6   7 7304.71 232.486  76
   0  -6   7 7105.94 229.162  44
   0  -6   7 7271.69 230.215  53
   0  -6   8 6670.43 221.586  53
   0  -6   8 6838.89 221.187  71
   0  -6   8 6656.73 217.568  66
   0  -6   8 6595.00 220.969  44
   0  -6   8 6789.81 228.535  64
   0  -6   8 6811.06 222.421  76
   0  -6   9 1554.51 90.0459  62
   0  -6   9 1567.66 90.8018  76
   0  -6   9 1665.84 93.9968  44
   0  -6   9 1567.04 89.8295  50
   0  -6   9 1751.04 91.9750  66
   0  -6   9 1679.54 96.6196  64
   0  -6   9 1587.82 89.9021  71
   0  -6   9 1626.18 93.9318  59
   0  -6   9 1446.36 87.0385  52
   0  -6   9 1590.81 92.8516  53
   0  -6  10 11729.8 333.489  53
   0  -6  10 10962.0 324.793  76
   0  -6  10 11162.4 325.544  62
   0  -6  10 11512.1 334.258  64
   0  -6  10 11638.7 331.422  59
   0  -6  10 11015.4 326.444  42
   0  -6  10 11403.7 330.535  44
   0  -6  11 815.548 64.1253  44
   0  -6  11 755.721 62.0508  53
   0  -6  11 743.528 60.6781  64
   0  -6  11 746.094 60.3964  59
   0  -6  11 756.080 60.4031  42
   0  -6  12 129.382 30.8969  42
   0  -6  12 130.874 30.1662  64
   0  -6  12 107.530 29.5351  53
   0  -6  12 124.396 28.6854  59
   0  -6  12 127.439 30.4365  44
   0  -6  13 2573.45 105.388  44
   0  -6  13 2597.02 106.266  53
   0  -6  13 2638.02 108.040  42
   0  -6  13 2669.67 106.759  64
   0  -6  14 34.6161 18.1054  65
   0  -6  14 41.9107 17.5103  64
   0  -6  14 36.3430 17.2408  53
   0  -6  14 29.4861 16.3895  44
   0  -6  14 36.9542 17.8759  42
   0  -5   0 23.0133 35.8912  35
   0  -5   0-11.8704 40.9333  34
   0  -5   1 61796.5 1585.83  23
   0  -5   1 62974.7 1640.53  36
   0  -5  -1 61052.6 1632.77  34
   0  -5   1 63371.8 1628.26  34
   0  -5  -1 60551.2 1625.62  35
   0  -5   1 60045.4 1578.58  17
   0  -5   2 1388.31 135.983  23
   0  -5  -2 1285.69 146.663  34
   0  -5   2 1610.25 154.850  34
   0  -5   2 1622.32 157.906  36
   0  -5   2 1478.05 141.256  17
   0  -5   3 7465.81 351.262  36
   0  -5   3 6656.38 333.673  34
   0  -5  -3 5308.88 320.387  35
   0  -5   3 5872.34 306.130  17
   0  -5   3 5886.15 307.091  23
   0  -5  -3 6414.09 324.800  29
   0  -5  -4 2782.36 219.889  29
   0  -5   4 4118.91 255.118  36
   0  -5   4 3334.11 227.733  23
   0  -5   4 3113.71 221.638  17
   0  -5   4 3591.88 226.081  18
   0  -5   4 3523.99 224.979   9
   0  -5   5 2161.28 185.859   9
   0  -5  -5 1775.66 180.880  29
   0  -5   5 1986.00 176.303  18
   0  -5   5 1869.45 177.088  17
   0  -5   5 2226.70 189.896  23
   0  -5   6 7968.69 400.473  18
   0  -5   6 7834.86 400.712  17
   0  -5   6 8099.26 237.816  53
   0  -5   6 8360.76 408.539   9
   0  -5  -6 7354.87 408.748  29
   0  -5   6 7943.46 401.752  23
   0  -5   6 8344.48 239.374  66
   0  -5   6 8278.45 240.410  71
   0  -5   7 4106.35 291.001  17
   0  -5   7 5021.75 318.397  18
   0  -5   7 4481.88 159.537  71
   0  -5   7 4513.29 158.960  53
   0  -5  -7 4163.10 311.042  29
   0  -5   7 4436.70 298.663  23
   0  -5   7 4636.33 161.787  76
   0  -5   7 4596.11 307.496   9
   0  -5   7 4558.38 159.117  44
   0  -5   7 4468.64 156.960  66
   0  -5   8 3587.06 140.199  44
   0  -5   8 3472.42 137.330  71
   0  -5  -8 2888.73 272.769  29
   0  -5   8 3354.02 275.006   9
   0  -5   8 3310.86 135.675  76
   0  -5   8 3811.49 142.847  53
   0  -5   8 3707.55 286.156  18
   0  -5   8 3706.63 145.061  64
   0  -5   8 3538.59 137.107  66
   0  -5   8 3476.16 136.570  42
   0  -5   9 7824.76 245.627  44
   0  -5   9 7458.17 243.577  53
   0  -5   9 7741.65 243.443  76
   0  -5   9 7757.68 242.333  66
   0  -5   9 8010.75 250.056  64
   0  -5   9 7700.42 243.090  62
   0  -5   9 7940.09 244.114  71
   0  -5   9 7817.04 246.572  59
   0  -5   9 7846.92 245.301  42
   0  -5  10 35373.7 871.134  59
   0  -5  10 36591.0 874.500  42
   0  -5  10 36096.9 874.020  53
   0  -5  10 35640.7 875.983  64
   0  -5  10 34916.7 868.614  76
   0  -5  10 36246.8 873.274  44
   0  -5  11 3781.26 152.406  53
   0  -5  11 3581.76 150.298  42
   0  -5  11 4136.83 156.908  64
   0  -5  11 3589.12 148.586  44
   0  -5  11 3769.55 149.639  59
   0  -5  12 8933.52 271.735  64
   0  -5  12 8934.78 274.690  42
   0  -5  12 8962.29 271.857  53
   0  -5  12 8866.41 270.024  44
   0  -5  13 6455.19 203.252  64
   0  -5  13 6135.71 204.026  42
   0  -5  13 6146.79 200.945  53
   0  -5  13 6127.98 199.378  44
   0  -5  14 1876.68 88.7108  65
   0  -5  14 1830.53 87.3904  42
   0  -5  15 3381.88 114.449  65
   0  -5  15 3192.50 111.875  42
   0  -4   0 133918. 3052.79  23
   0  -4   0 132600. 3098.65  35
   0  -4   0 127124. 3094.59  34
   0  -4   0 132337. 3052.27  17
   0  -4   1 34868.5 946.404  23
   0  -4   1 36071.6 979.280  34
   0  -4  -1 34581.2 980.417  35
   0  -4   1 35476.4 969.409  35
   0  -4  -1 35599.0 985.051  34
   0  -4   1 35495.1 984.529  36
   0  -4   1 36445.6 953.595  17
   0  -4   2 13952.7 475.763  17
   0  -4   2 14178.8 456.668  18
   0  -4   2 14633.9 460.540   9
   0  -4   2 14614.4 482.082  23
   0  -4   2 14715.0 507.140  36
   0  -4   2 14824.1 501.856  34
   0  -4  -2 15108.1 494.884  29
   0  -4   3 25615.1 724.241  18
   0  -4   3 24291.9 716.813   9
   0  -4   3 24622.4 750.632  36
   0  -4   3 25833.3 758.793  34
   0  -4  -3 25193.1 752.561  29
   0  -4   4 73418.5 1782.00  18
   0  -4   4 70228.3 1775.02   9
   0  -4   4 72539.3 1797.52  36
   0  -4  -4 69383.0 1806.50  29
   0  -4  -5 4484.91 267.446  29
   0  -4   5 4881.60 260.519  18
   0  -4   5 4956.40 263.359   9
   0  -4  -6 40042.5 1204.85  29
   0  -4   6 42255.4 1183.50  18
   0  -4   6 43550.9 1193.11   9
   0  -4  -7 5243.59 310.407  32
   0  -4  -7 5205.47 323.600  29
   0  -4   7 5717.61 318.987   9
   0  -4   7 5906.16 323.973  18
   0  -4   8 29530.6 718.581  76
   0  -4   8 29291.9 717.957  44
   0  -4   8 28972.2 717.328  53
   0  -4   8 29166.0 717.119  71
   0  -4   8 29561.4 716.810  66
   0  -4   8 30306.5 723.092  59
   0  -4   8 30916.8 973.440   9
   0  -4  -8 30027.1 996.312  29
   0  -4  -8 29763.6 974.945  32
   0  -4   8 30408.6 965.270  18
   0  -4   8 30700.2 725.471  64
   0  -4   8 29401.0 717.263  42
   0  -4   9 5456.75 187.155  44
   0  -4   9 5619.38 188.336  71
   0  -4   9 5551.01 189.121  59
   0  -4   9 5806.35 190.883  42
   0  -4   9 5618.30 189.515  53
   0  -4   9 5966.42 360.751   9
   0  -4   9 5723.07 189.697  76
   0  -4   9 5847.79 194.157  64
   0  -4   9 5453.94 185.878  66
   0  -4   9 6086.30 361.504  18
   0  -4  -9 5510.24 362.744  32
   0  -4  -9 5245.30 359.522  29
   0  -4  10 290.054 41.6676  42
   0  -4  10 271.390 40.0291  53
   0  -4  10 281.913 41.3660  64
   0  -4  10 176.317 35.3715  76
   0  -4  10 278.490 40.9759  59
   0  -4  10 315.969 42.0432  44
   0  -4  11 1759.55 97.7110  42
   0  -4  11 1798.05 96.6592  53
   0  -4  11 1775.95 97.2763  64
   0  -4  11 1698.91 93.6043  44
   0  -4  12 334.879 44.1807  42
   0  -4  12 226.857 38.6284  53
   0  -4  12 308.731 41.3206  64
   0  -4  13 264.375 39.9106  42
   0  -4  13 266.703 39.2024  64
   0  -4  14 1642.05 88.5842  65
   0  -4  14 1534.40 84.3235  42
   0  -4  15 15.6031 18.1401  65
   0  -4  15 12.2061 18.6541  42
   0  -3   0 119.955 32.3721  23
   0  -3   0 37.2742 28.2020  34
   0  -3   0-6.11786 23.8563  35
   0  -3   0 139.602 34.7146  17
   0  -3  -1 76439.6 1796.32  17
   0  -3   1 77118.4 1792.13  18
   0  -3  -1 78357.3 1797.58  23
   0  -3   1 73929.2 1828.74  35
   0  -3   1 76860.1 1842.33  34
   0  -3   1 77837.0 1792.64   9
   0  -3  -1 78876.6 1826.14  29
   0  -3   2 12690.4 388.527   9
   0  -3   2 12781.3 411.621  34
   0  -3   2 12951.2 416.853  36
   0  -3  -2 12811.8 409.458  29
   0  -3   2 12356.8 384.602  18
   0  -3   3 1340.23 101.047   9
   0  -3   3 1277.75 106.580  36
   0  -3   3 1452.27 113.661  34
   0  -3  -3 1404.21 99.4740  32
   0  -3  -3 1452.56 114.861  29
   0  -3   3 1224.37 98.3533  18
   0  -3   4 16788.5 519.079   9
   0  -3   4 16430.5 520.355  36
   0  -3  -4 17014.8 514.624  32
   0  -3   4 16899.8 519.403  18
   0  -3  -5 7150.04 304.575  32
   0  -3   5 7519.58 309.492  18
   0  -3   5 7246.03 306.447   9
   0  -3  -6 21096.4 676.527  32
   0  -3  -6 21770.9 660.148  16
   0  -3   6 21055.5 665.579  18
   0  -3   6 20564.0 667.696   9
   0  -3  -6 22225.0 662.862  12
   0  -3  -7 11340.7 461.679  32
   0  -3  -7 11267.7 469.408  29
   0  -3  -7 11881.7 447.787  16
   0  -3   7 10520.3 438.606  18
   0  -3   7 11074.9 449.808   9
   0  -3  -7 11612.6 444.568  12
   0  -3  -8 7848.89 395.292  29
   0  -3  -8 8050.48 394.706  32
   0  -3  -8 7839.24 372.650  12
   0  -3   8 7315.26 367.303   9
   0  -3   8 7064.32 359.155  18
   0  -3  -8 7667.96 368.656  16
   0  -3   9 14062.0 370.394  76
   0  -3   9 13316.1 365.792  44
   0  -3  -9 14703.3 601.965  32
   0  -3  -9 14757.5 602.264  29
   0  -3   9 13787.2 371.570  64
   0  -3  -9 14381.2 573.991  16
   0  -3  -9 15755.0 595.001  12
   0  -3   9 13828.5 368.170  53
   0  -3   9 13716.2 368.588  59
   0  -3   9 13453.1 368.099  42
   0  -3  10 8421.69 257.846  64
   0  -3  10 8655.96 257.012  53
   0  -3 -10 9175.98 478.430  32
   0  -3  10 8460.72 257.493  42
   0  -3  11 14075.2 385.120  64
   0  -3  11 13551.3 382.627  42
   0  -3  12 9267.77 284.491  42
   0  -3  13 1225.13 80.3017  42
   0  -3  14 715.973 61.6823  65
   0  -3  14 666.923 57.4269  42
   0  -3  15 1825.45 91.0844  65
   0  -3  15 1773.49 85.3538  42
   0  -3  16 360.911 35.0989  65
   0  -2   0 167207. 3488.40  29
   0  -2   0 153943. 3475.65  24
   0  -2   0 155519. 3464.88  22
   0  -2   0 154986. 3462.99   9
   0  -2   0 151469. 3505.45  34
   0  -2   0 152175. 3505.79  35
   0  -2   0 155298. 3462.52  18
   0  -2  -1 264615. 5643.70  29
   0  -2  -1 254615. 5604.20  32
   0  -2  -1 256951. 5615.05  23
   0  -2   1 251624. 5611.51  22
   0  -2   1 247498. 5642.47  35
   0  -2   1 245622. 5649.05  36
   0  -2   1 254277. 5650.63  34
   0  -2   1 248405. 5619.30  18
   0  -2  -1 260754. 5615.93  17
   0  -2   1 250149. 5619.65   9
   0  -2  -2 205050. 4482.14  32
   0  -2   2 199839. 4491.64   9
   0  -2   2 203594. 4510.03  34
   0  -2   2 195735. 4505.48  36
   0  -2   2 200298. 4489.84  18
   0  -2  -3 9704.61 310.269  32
   0  -2   3 10442.6 318.117   9
   0  -2   3 9520.11 303.895  26
   0  -2   3 10349.4 318.132  18
   0  -2   3 10077.4 320.152  36
   0  -2   4 21858.0 579.765  25
   0  -2  -4 21444.1 578.951   4
   0  -2  -4 21119.9 577.913   3
   0  -2  -4 22003.8 602.587  32
   0  -2   4 21943.5 602.987   9
   0  -2   4 21232.8 598.072  18
   0  -2   4 21990.9 580.001  14
   0  -2   5 46999.2 1141.32  25
   0  -2  -5 44487.4 1140.26   4
   0  -2  -5 43875.9 1137.24   3
   0  -2  -5 44604.7 1160.36  32
   0  -2   5 45569.5 1154.06   9
   0  -2   5 45043.7 1148.85  18
   0  -2   5 46729.2 1140.99  14
   0  -2  -5 45873.5 1150.50  16
   0  -2  -5 46690.6 1152.09  12
   0  -2   6 88779.8 2034.44  25
   0  -2  -6 82058.9 2027.51   4
   0  -2  -6 82204.7 2028.21   3
   0  -2  -6 83653.5 2052.95  32
   0  -2  -6 84445.8 2036.92  12
   0  -2   6 84672.7 2032.00   9
   0  -2   6 84198.4 2030.84  18
   0  -2   6 83768.6 2026.68  14
   0  -2  -6 84075.4 2035.51  16
   0  -2   7 30527.2 875.639  25
   0  -2  -7 29240.3 874.194   4
   0  -2  -7 30381.7 881.476   3
   0  -2  -7 31114.6 906.152  32
   0  -2   7 30995.0 873.926   9
   0  -2  -7 30625.7 884.875  12
   0  -2   7 31390.6 873.573  18
   0  -2  -7 30467.3 883.077  16
   0  -2   7 30522.9 877.098  14
   0  -2   8 38309.8 1084.57  25
   0  -2  -8 36967.2 1087.88   4
   0  -2  -8 38149.5 1111.18  32
   0  -2  -8 38792.5 1092.55  12
   0  -2  -8 37286.5 1088.11   3
   0  -2  -8 38869.0 1093.73  16
   0  -2   8 37746.2 1083.97  14
   0  -2  -9 8580.04 420.238  32
   0  -2  -9 9510.23 425.722  12
   0  -2  -9 9072.65 417.007  16
   0  -2   9 7889.39 238.122  42
   0  -2 -10 8289.69 438.993  32
   0  -2 -10 8162.34 428.976  12
   0  -2 -10 8920.57 440.791  16
   0  -2  10 7958.41 244.109  42
   0  -2  11 1492.08 84.9032  42
   0  -2  12 1905.39 100.782  42
   0  -2  12 2047.65 104.319   7
   0  -2  12 2026.38 103.191   6
   0  -2  13 103.177 32.1580  65
   0  -2  13 81.5788 30.1621   7
   0  -2  13 63.2926 26.0257   6
   0  -2  14 2128.85 110.468  65
   0  -2  14 2053.34 103.589   7
   0  -2  14 1891.19 99.8827   6
   0  -2  15 1858.91 95.2425  65
   0  -2  15 1768.89 95.0076   8
   0  -2  16 2430.41 101.037  65
   0  -1   0 36.9762 8.59066  18
   0  -1   0 4.56625 5.83189  22
   0  -1   0 5.65110 5.89264  29
   0  -1   0 9.58408 9.77367  35
   0  -1   0 41.1130 8.35929   9
   0  -1  -1 103194. 2238.39   3
   0  -1   1 101422. 2257.00   9
   0  -1  -1 101060. 2243.31  23
   0  -1   1 101123. 2237.15  25
   0  -1   1 102172. 2237.56  14
   0  -1   1 97055.6 2264.59  34
   0  -1   1 98735.7 2265.47  36
   0  -1  -1 101485. 2252.13  32
   0  -1  -1 103258. 2238.17   4
   0  -1  -1 100970. 2243.07  17
   0  -1   1 97943.7 2255.28  18
   0  -1   1 100820. 2253.95  22
   0  -1  -2 88206.8 1972.87   3
   0  -1   2 88099.4 1983.61   9
   0  -1   2 90695.2 1973.47  25
   0  -1  -2 86582.3 1950.97  23
   0  -1   2 84728.2 1972.00  26
   0  -1  -2 86447.9 1950.96  17
   0  -1   2 90722.2 1973.19  14
   0  -1   2 88553.7 1987.20  36
   0  -1   2 88021.8 1984.63  18
   0  -1  -2 89460.2 1973.40   4
   0  -1  -2 88973.2 1986.13  32
   0  -1  -2 86419.7 1959.93  28
   0  -1  -3 127524. 2923.86   3
   0  -1  -3 130766. 2925.90   4
   0  -1  -3 128270. 2935.36  32
   0  -1   3 132925. 2926.62  14
   0  -1   3 131676. 2928.16   9
   0  -1   3 128865. 2926.75  18
   0  -1   3 128412. 2902.57  27
   0  -1   3 130742. 2907.45  26
   0  -1   3 131953. 2925.35  25
   0  -1  -4 32474.4 816.878   3
   0  -1  -4 32507.4 817.583   4
   0  -1  -4 32433.2 826.343  32
   0  -1  -4 31510.8 817.581  16
   0  -1   4 32931.1 817.324  14
   0  -1  -4 32685.4 820.534  12
   0  -1   4 31632.3 809.218   9
   0  -1   4 33305.9 813.535  18
   0  -1   4 33488.0 819.993  25
   0  -1  -5 45969.3 1175.32   3
   0  -1  -5 46728.0 1177.31   4
   0  -1  -5 48006.0 1187.94  32
   0  -1  -5 49314.6 1183.78  16
   0  -1   5 47683.3 1177.81  14
   0  -1  -5 47777.1 1179.37  12
   0  -1   5 46278.6 1159.07   9
   0  -1   5 47352.1 1159.40  18
   0  -1   5 48174.9 1176.75  25
   0  -1  -6 945.037 95.3754   3
   0  -1  -6 1047.93 101.306   4
   0  -1  -6 1020.30 101.402  32
   0  -1  -6 1010.35 97.4911  16
   0  -1   6 1113.15 101.959  14
   0  -1   6 1296.34 100.213   9
   0  -1  -6 1265.01 107.822  12
   0  -1   6 1084.62 93.6361  18
   0  -1   6 1070.81 99.7388  25
   0  -1  -7 44368.3 1194.05   4
   0  -1   7 45609.5 1197.92  14
   0  -1  -7 44413.5 1187.57  16
   0  -1  -7 46648.4 1208.97  32
   0  -1  -7 43912.3 1192.42   3
   0  -1  -7 45132.4 1190.73  12
   0  -1   7 44830.2 1193.65  25
   0  -1  -8 23528.3 755.994   4
   0  -1  -8 23509.4 745.804  16
   0  -1   8 23213.5 749.653  14
   0  -1  -8 24549.9 764.579  32
   0  -1  -8 22943.0 752.249   3
   0  -1  -8 23986.1 751.651  12
   0  -1   8 24094.7 754.300  25
   0  -1  -9 15037.7 591.350   4
   0  -1   9 15772.4 595.887  14
   0  -1  -9 15995.9 594.995  16
   0  -1  -9 15571.2 590.371  12
   0  -1  -9 14841.1 584.251  32
   0  -1  -9 15307.3 595.485   3
   0  -1   9 15726.5 594.989  25
   0  -1 -10 3631.11 276.280   3
   0  -1 -10 3416.40 269.232   4
   0  -1  10 3196.59 128.683   6
   0  -1  10 2972.53 246.953  14
   0  -1 -10 3326.81 257.104  16
   0  -1 -10 3642.06 269.083  32
   0  -1 -10 3524.33 263.473  12
   0  -1  10 3627.15 134.070   7
   0  -1  10 3450.18 260.867  25
   0  -1 -11 3257.83 275.890   4
   0  -1  11 2837.89 123.739   6
   0  -1  11 2875.17 256.161  25
   0  -1 -11 2845.80 255.749  16
   0  -1  11 3065.37 267.907  14
   0  -1  11 2895.40 124.415   7
   0  -1 -11 3229.03 273.534  12
   0  -1 -11 3167.01 272.661   3
   0  -1  12 4011.71 157.489   6
   0  -1  12 3806.75 154.389   7
   0  -1  12 4008.24 163.749  65
   0  -1  13 368.321 47.7381   6
   0  -1  13 355.403 46.7179   7
   0  -1  13 403.897 50.3537  65
   0  -1  14 2569.62 120.881   6
   0  -1  14 2810.06 129.942  65
   0  -1  14 2605.98 121.313   7
   0  -1  15 1390.94 83.4905  65
   0  -1  15 1334.81 83.3411   8
   0  -1  16 5777.56 189.046  65
   0  -1  16 6406.05 197.187   8
   0   0  -1 2734.73 80.9198   3
   0   0  -1 2688.42 80.4763   4
   0   0   1 2490.98 77.4171   5
   0   0  -1 2614.37 79.4433  32
   0   0  -1 2789.26 81.9257  16
   0   0   1 2683.92 80.4688  14
   0   0   1 2721.87 74.7574   9
   0   0  -1 2861.94 82.5813  12
   0   0   1 2764.75 74.8736  18
   0   0   1 2704.16 80.5636  25
   0   0  -2 234072. 5159.49   3
   0   0  -2 231308. 5158.71   4
   0   0  -2 234339. 5158.87  32
   0   0  -2 228070. 5159.96  16
   0   0   2 240405. 5160.45  14
   0   0  -2 224328. 5159.04  12
   0   0   2 238073. 5144.69   9
   0   0   2 232483. 5143.79  18
   0   0   2 238131. 5159.88  25
   0   0  -3 78379.3 1808.77   3
   0   0  -3 80775.0 1810.87   4
   0   0  -3 73949.0 1802.97  32
   0   0  -3 80253.2 1813.48  16
   0   0   3 81336.3 1811.83  14
   0   0  -3 78689.8 1812.36  12
   0   0   3 80749.6 1787.25   9
   0   0   3 79176.2 1785.87  18
   0   0   3 79388.4 1809.06  25
   0   0  -4 5404.95 198.069   3
   0   0  -4 5329.94 196.553   4
   0   0  -4 5130.55 192.936  32
   0   0   4 5071.87 192.740  14
   0   0  -4 5034.88 193.116  16
   0   0   4 5021.72 172.516   9
   0   0  -4 5256.40 196.724  12
   0   0   4 4970.19 170.989  18
   0   0   4 5157.32 193.690  25
   0   0  -5 396.292 54.9179  16
   0   0   5 493.026 60.6856  14
   0   0  -5 414.958 56.9846  12
   0   0  -5 350.373 51.1187  32
   0   0  -5 464.250 58.7117   4
   0   0  -5 509.371 61.5716   3
   0   0   5 389.869 53.2513  25
   0   0  -6 3156.38 173.747  16
   0   0   6 3095.99 172.747  14
   0   0  -6 3163.90 173.970  12
   0   0  -6 3077.16 171.880  32
   0   0  -6 3015.24 174.251   4
   0   0  -6 2920.71 170.796   3
   0   0   6 2689.58 163.365  25
   0   0  -7 58944.0 1476.41  16
   0   0   7 57952.4 1480.21  14
   0   0  -7 58387.6 1479.62  12
   0   0  -7 59695.0 1478.17  32
   0   0  -7 56666.3 1483.93   4
   0   0  -7 55644.7 1478.09   3
   0   0   7 57890.1 1479.95  25
   0   0  -8 171.704 53.5843  12
   0   0  -8 147.834 49.1801  32
   0   0   8 128.896 51.2553  25
   0   0   8 162.474 58.5854  14
   0   0  -8 138.301 51.9571  16
   0   0  -8 99.7356 47.5892   4
   0   0  -8 88.5682 41.5979   3
   0   0  -9 44957.2 1247.54   4
   0   0   9 41434.4 1214.86  25
   0   0  -9 42735.5 1233.68   3
   0   0  -9 41090.4 1211.28  16
   0   0   9 44462.4 1234.07  14
   0   0  -9 40864.0 1212.07  12
   0   0 -10 17745.6 683.926   3
   0   0  10 16434.1 443.255  58
   0   0 -10 18244.4 676.671  16
   0   0  10 18613.1 689.739  14
   0   0  10 16924.6 443.624   6
   0   0 -10 18516.2 695.212   4
   0   0  10 17527.2 673.032  25
   0   0  10 16790.5 444.683  60
   0   0  10 17017.4 443.754   7
   0   0  10 18371.2 459.335  65
   0   0  10 16662.2 445.032  74
   0   0 -10 17970.4 677.344  12
   0   0 -11 1147.65 165.872   4
   0   0 -11 1185.72 168.236   3
   0   0  11 986.660 68.0116  58
   0   0  11 1079.78 74.9398  65
   0   0 -11 1366.36 177.685  12
   0   0  11 988.573 68.1374   6
   0   0  11 954.045 67.5121  60
   0   0  11 994.231 68.4527  74
   0   0  11 1004.89 154.261  25
   0   0  11 903.474 65.7814   7
   0   0 -11 926.697 147.514  16
   0   0  11 1032.12 155.635  14
   0   0  12 14.7275 22.3250   6
   0   0  12 11.0081 22.5739   7
   0   0  12 33.1890 25.5214  65
   0   0  13 23.1077 23.3570   6
   0   0  13 38.3630 24.5957   7
   0   0  13 25.6121 25.1142  65
   0   0  14 1203.95 80.7212   6
   0   0  14 1421.48 89.3828  65
   0   0  14 1287.97 83.6049   7
   0   0  15 3945.21 155.030  65
   0   0  15 4134.78 161.439   8
   0   0  16 3370.91 131.083   8
   0   1   0 7.16524 7.45171  31
   0   1   0 1.43662 7.16539  33
   0   1   0 3.95440 9.42201  19
   0   1   0 28.0939 11.9867  21
   0   1   0-1.99599 9.04741  13
   0   1   0 29.8432 11.2525  37
   0   1   0 2.00453 9.77690  10
   0   1   0 10.8939 9.15481  11
   0   1  -1 100077. 2234.98  37
   0   1   1 101909. 2244.11  37
   0   1  -1 99808.7 2215.55   3
   0   1  -1 103020. 2216.31   4
   0   1  -1 101009. 2234.27  16
   0   1   1 102149. 2215.66  14
   0   1   1 103715. 2215.85  25
   0   1  -1 101982. 2234.65  12
   0   1   1 99041.1 2240.72  11
   0   1  -1 99323.8 2248.76  10
   0   1  -1 99082.1 2219.24  11
   0   1   1 99198.2 2247.66  10
   0   1   1 99634.9 2246.27  19
   0   1  -1 101357. 2250.18  19
   0   1  -1 91494.6 2215.71  20
   0   1   1 99329.8 2227.92  31
   0   1   1 100526. 2228.43  33
   0   1  -1 101129. 2239.40  31
   0   1  -1 100355. 2239.26  33
   0   1  -2 89735.7 2008.52   3
   0   1  -2 87671.8 2007.08   4
   0   1   2 90433.5 2008.33  14
   0   1  -2 87428.5 2019.31  16
   0   1   2 90441.8 2007.94  25
   0   1   2 88849.1 2019.89  11
   0   1  -2 92803.2 2023.65  12
   0   1   2 96157.1 2037.83  10
   0   1  -2 83693.8 1985.92  20
   0   1   2 94713.7 2033.90  19
   0   1  -2 90934.1 1994.61  32
   0   1   3 132088. 2965.92  14
   0   1  -3 132286. 2978.60  16
   0   1  -3 135260. 2980.97  12
   0   1   3 133437. 2966.22  25
   0   1  -3 131145. 2966.37   3
   0   1  -3 131345. 2951.45  32
   0   1  -3 129305. 2965.40   4
   0   1   4 33284.0 826.878  14
   0   1  -4 33559.0 838.204  16
   0   1  -4 33637.0 840.608  12
   0   1   4 33845.4 827.308  25
   0   1  -4 31687.6 823.491   3
   0   1  -4 33192.7 812.127  32
   0   1  -4 31813.6 823.416   4
   0   1   5 49271.0 1203.49  14
   0   1  -5 50218.4 1214.31  16
   0   1  -5 47894.8 1202.48   4
   0   1  -5 48292.2 1210.33  12
   0   1  -5 47527.8 1201.39   3
   0   1   5 48823.7 1201.40  25
   0   1  -6 1062.05 102.186  16
   0   1   6 1077.41 100.331  14
   0   1  -6 1125.24 103.089   4
   0   1  -6 1190.82 105.579  12
   0   1  -6 1146.78 105.272   3
   0   1   6 1049.61 98.3808  25
   0   1   7 43188.9 1157.40  14
   0   1  -7 43192.2 1160.90  16
   0   1  -7 43379.1 1163.41   4
   0   1  -7 43551.8 1162.78  12
   0   1  -7 42814.5 1159.98   3
   0   1   7 44053.1 1160.68  25
   0   1  -8 22811.5 736.192  16
   0   1   8 23513.1 741.585  14
   0   1  -8 23006.6 743.676   4
   0   1  -8 23289.3 741.423  12
   0   1  -8 22086.6 733.979   3
   0   1   8 23617.3 741.775  25
   0   1   9 15958.2 596.546  14
   0   1  -9 15086.3 585.294  16
   0   1  -9 16526.4 609.247   4
   0   1   9 14726.2 581.126  25
   0   1  -9 15702.6 599.269   3
   0   1  -9 14562.5 579.945  12
   0   1  10 3241.50 129.424   7
   0   1  10 3334.11 135.061  60
   0   1  10 3898.06 146.872  65
   0   1  10 3466.87 136.007  74
   0   1  10 3767.74 274.006  14
   0   1 -10 3096.98 251.856  16
   0   1  10 3455.85 132.633   6
   0   1 -10 3417.76 265.848   4
   0   1  10 3592.65 267.288  25
   0   1 -10 3514.45 137.693  72
   0   1  10 3382.82 135.182  58
   0   1 -10 3647.76 272.917   3
   0   1 -10 3577.09 269.473  12
   0   1  11 3104.25 133.718  65
   0   1  11 2816.08 121.121   7
   0   1  11 2676.40 122.654  60
   0   1 -11 3058.71 264.295  16
   0   1  11 2669.93 247.801  14
   0   1 -11 3128.18 270.132   4
   0   1  11 2708.29 119.463   6
   0   1  11 2573.76 247.111  25
   0   1  11 2601.79 121.391  58
   0   1 -11 2665.04 251.660   3
   0   1 -11 2660.65 249.303  12
   0   1 -11 2683.63 123.911  72
   0   1 -12 3755.84 156.210  72
   0   1  12 4025.08 154.704   7
   0   1  12 3315.73 147.712  58
   0   1  12 3925.09 153.435   6
   0   1  12 3616.81 152.193  60
   0   1  12 3786.44 159.926  65
   0   1 -13 355.959 48.6385  72
   0   1  13 306.704 43.3786   7
   0   1  13 316.380 44.1524  60
   0   1  13 398.756 50.5660  65
   0   1  13 292.693 43.1824   6
   0   1  13 349.005 46.8744  58
   0   1  14 2268.22 114.572  58
   0   1  14 2645.69 125.867  65
   0   1 -14 2813.62 129.026  72
   0   1  14 2745.40 123.273   7
   0   1  14 2578.59 120.575   6
   0   1  14 2541.49 119.328  60
   0   1  15 1188.66 74.0998  60
   0   1  15 1205.80 74.4170  58
   0   1 -15 1393.50 83.2325  72
   0   1  15 1446.39 85.6608   8
   0   1  16 6072.14 194.258   8
   0   2   0 151863. 3465.47  11
   0   2   0 152493. 3484.41  10
   0   2   0 160232. 3489.22  13
   0   2   0 151681. 3484.12  19
   0   2   0 161050. 3491.16  21
   0   2   0 155151. 3456.69  33
   0   2   0 153673. 3455.83  31
   0   2   0 152860. 3474.74  37
   0   2  -1 252743. 5612.89  10
   0   2   1 250913. 5608.68  10
   0   2  -1 250622. 5572.78  11
   0   2   1 264551. 5602.99  11
   0   2  -1 247572. 5574.00  12
   0   2  -1 255088. 5587.87  33
   0   2   1 246744. 5568.21  31
   0   2   1 247047. 5568.81  33
   0   2  -1 252845. 5586.80  31
   0   2  -1 245664. 5573.17  16
   0   2  -1 255229. 5613.06  13
   0   2   1 250477. 5605.02  19
   0   2  -1 253065. 5612.72  21
   0   2  -1 253966. 5613.78  19
   0   2  -1 259376. 5594.50  37
   0   2   1 246793. 5598.07  37
   0   2  -2 202548. 4519.70  12
   0   2  -2 204890. 4488.80  11
   0   2  -2 200282. 4551.24  10
   0   2   2 199919. 4541.37  10
   0   2   2 201880. 4534.26  11
   0   2  -2 200455. 4528.81  33
   0   2   2 202348. 4501.25  33
   0   2  -2 202698. 4529.71  31
   0   2   2 204719. 4501.65  31
   0   2   2 207592. 4479.61  25
   0   2  -2 200697. 4518.59  16
   0   2   2 206297. 4479.97  14
   0   2  -2 196841. 4547.07  13
   0   2  -2 200162. 4543.44  21
   0   2   2 202174. 4539.91  19
   0   2  -2 202243. 4554.10  19
   0   2  -2 193148. 4514.43  37
   0   2   3 9860.72 291.178  25
   0   2  -3 9623.72 291.531   4
   0   2   3 11031.7 338.056  19
   0   2  -3 10083.4 340.565  19
   0   2  -3 10026.4 293.741   3
   0   2  -3 9962.10 324.734  33
   0   2  -3 9647.39 322.198  31
   0   2   3 10800.2 338.886  10
   0   2  -3 10556.4 344.069  10
   0   2  -3 10027.1 318.978  12
   0   2   3 10118.0 293.232  14
   0   2  -3 9965.91 318.536  16
   0   2  -4 20546.6 572.963   4
   0   2  -4 20882.7 574.812   3
   0   2  -4 21349.8 600.587  16
   0   2   4 21988.2 577.180  14
   0   2  -4 22444.5 607.470  12
   0   2   4 21891.6 576.081  25
   0   2  -5 46619.3 1171.26   4
   0   2  -5 48088.9 1175.49   3
   0   2   5 48325.0 1172.39  14
   0   2  -5 44033.6 1183.35  16
   0   2  -5 47112.9 1194.86  12
   0   2   5 46935.5 1168.24  25
   0   2  -6 84991.1 2016.72   4
   0   2  -6 81082.1 2008.03   3
   0   2   6 84077.2 2010.84  14
   0   2  -6 84229.9 2033.92  16
   0   2  -6 83535.5 2034.81  12
   0   2   6 82874.4 2006.24  25
   0   2  -7 29267.8 859.940   4
   0   2  -7 28302.5 854.446   3
   0   2  -7 29967.5 879.503  16
   0   2   7 30293.1 860.285  14
   0   2  -7 29941.8 879.483  12
   0   2   7 29657.7 855.178  25
   0   2  -8 36600.4 1067.89   4
   0   2  -8 37083.8 1078.40  16
   0   2   8 36908.7 1061.16  14
   0   2  -8 38272.8 1077.65   3
   0   2   8 35832.1 1052.78  25
   0   2  -8 36612.1 1079.29  12
   0   2  -9 8258.98 243.542  72
   0   2   9 8627.11 406.386  25
   0   2  -9 8719.54 415.565   3
   0   2  -9 8718.72 416.359  12
   0   2   9 7830.14 241.275  58
   0   2  -9 8465.75 411.346  16
   0   2   9 8265.30 401.575  14
   0   2  -9 8372.34 426.427  33
   0   2  -9 8062.14 419.730  31
   0   2  -9 8811.07 418.648   4
   0   2   9 7715.12 240.056  60
   0   2   9 7821.80 243.337  65
   0   2  -9 7791.02 236.446  67
   0   2 -10 7988.42 424.486  12
   0   2 -10 7708.35 417.739  16
   0   2 -10 7865.92 245.512  72
   0   2 -10 7456.13 429.125  33
   0   2 -10 7462.10 431.315  31
   0   2  10 7651.63 246.286  65
   0   2 -10 7946.69 239.689  67
   0   2  10 7665.79 243.496  58
   0   2  10 7427.08 241.080  60
   0   2  11 1365.96 81.5191   7
   0   2  11 1382.62 86.6244  58
   0   2  11 1330.28 80.4031   6
   0   2  11 1433.01 90.3008  65
   0   2 -11 1547.41 87.8829  67
   0   2 -11 1507.93 90.9379  72
   0   2  11 1423.18 88.1463  60
   0   2  12 1842.06 98.8467   7
   0   2  12 1854.07 104.091  58
   0   2  12 1939.35 101.127   6
   0   2  12 1928.73 107.326  65
   0   2  12 1899.33 104.848  60
   0   2 -12 1941.95 108.010  72
   0   2 -13 64.8406 33.9527  72
   0   2  13 35.8937 24.9079  60
   0   2  13 80.2008 27.0941   6
   0   2  13 48.0501 27.0069  58
   0   2  13 50.8381 26.7234   7
   0   2  14 1690.39 95.7850  58
   0   2  14 1806.75 94.9516   6
   0   2  14 1837.62 98.5403  60
   0   2 -14 1890.32 105.145  72
   0   2  14 1849.53 95.5169   7
   0   2 -15 1854.09 96.9330  72
   0   2  15 1636.55 89.1416   8
   0   2 -16 2296.58 100.676  72
   0   3   0 5.73703 22.3424  37
   0   3   0 6.27308 23.5388  13
   0   3   0 6.34432 26.4053  10
   0   3   0 69.1420 29.2793  11
   0   3   0 18.6156 25.0083  19
   0   3   0-6.42658 27.5691  21
   0   3  -1 75787.2 1787.25  31
   0   3  -1 74350.7 1785.25  33
   0   3   1 80546.9 1819.61  37
   0   3  -1 74896.7 1802.31  37
   0   3  -1 75220.2 1826.10  13
   0   3  -1 77860.8 1788.78  11
   0   3   1 77077.0 1811.86  11
   0   3   1 77271.2 1823.74  10
   0   3  -1 74779.3 1824.23  10
   0   3  -1 73365.3 1819.38  19
   0   3  -1 75337.0 1827.36  21
   0   3   1 76123.6 1818.71  19
   0   3  -2 11889.1 383.171  31
   0   3  -2 12278.3 386.166  33
   0   3  -2 11551.0 377.300  37
   0   3   2 11665.3 392.357  19
   0   3  -2 11822.4 405.264  21
   0   3  -2 12122.8 410.219  19
   0   3   2 12186.0 400.659  10
   0   3  -2 11701.8 407.357  10
   0   3  -2 12347.8 413.578  13
   0   3  -3 1485.50 126.015  10
   0   3   3 1450.23 117.260  10
   0   3  -3 1397.96 110.563  31
   0   3  -3 1276.27 106.696  33
   0   3   3 1397.06 112.064  19
   0   3  -3 1246.91 114.079  21
   0   3  -3 1548.35 126.933  19
   0   3  -3 1455.51 123.472  13
   0   3   4 17916.2 557.208  10
   0   3  -4 16094.3 558.299  10
   0   3  -4 16603.7 537.196  33
   0   3  -4 16670.4 537.381  31
   0   3  -4 16881.1 568.202  19
   0   3  -4 17747.7 559.939  21
   0   3   4 18546.3 557.230  19
   0   3  -4 16244.1 557.412  13
   0   3  -5 6867.19 311.576  31
   0   3  -5 7290.08 318.245  33
   0   3  -5 7096.99 333.150  19
   0   3  -5 7203.67 320.463  21
   0   3  -5 7149.73 332.415  10
   0   3  -6 20343.2 674.569  31
   0   3  -6 20781.0 678.112  33
   0   3  -6 20470.0 673.471  21
   0   3  -6 20484.1 698.150  19
   0   3  -6 21564.4 705.694  10
   0   3  -7 11458.6 475.690  31
   0   3  -7 10671.7 462.706  33
   0   3  -7 11371.2 488.715  19
   0   3  -7 11341.7 489.237  10
   0   3  -8 7330.13 388.227  31
   0   3  -8 7607.78 394.423  33
   0   3  -8 6689.08 384.739  10
   0   3  -8 7594.76 407.114  19
   0   3  -9 13541.9 604.505  10
   0   3  -9 14215.6 366.969  72
   0   3  -9 13041.9 577.533  31
   0   3  -9 13631.3 593.045  33
   0   3  -9 13088.0 356.199  67
   0   3   9 12156.2 357.426  60
   0   3   9 12179.1 358.091  58
   0   3  -9 14064.9 610.061  19
   0   3 -10 8273.43 472.837  10
   0   3  10 7400.36 248.991  60
   0   3 -10 8502.98 257.457  72
   0   3 -10 7879.45 452.252  31
   0   3 -10 7265.82 438.859  33
   0   3 -10 7837.41 468.635  19
   0   3 -10 8237.17 250.796  67
   0   3 -10 8443.95 259.974  55
   0   3  10 7119.10 247.130  58
   0   3  11 12183.0 369.856  58
   0   3 -11 12878.8 368.536  67
   0   3 -11 13796.0 382.433  72
   0   3 -11 13875.2 382.158  55
   0   3  11 12374.0 371.528  60
   0   3  12 8019.44 272.574  58
   0   3  12 8167.95 273.300  60
   0   3 -12 8715.19 272.747  67
   0   3 -13 1094.95 82.9194  72
   0   3 -13 1215.22 81.6239  67
   0   3 -14 795.011 67.7728  72
   0   3 -14 868.585 66.3988  67
   0   3 -15 1781.44 94.3278  72
   0   3 -16 391.962 39.4256  72
   0   4   0 124341. 2990.93  19
   0   4   0 124155. 2996.58  21
   0   4   0 133969. 2995.00  37
   0   4   0 125404. 2998.16  10
   0   4  -1 36634.4 997.518  21
   0   4   1 35070.9 976.349  19
   0   4  -1 34988.3 981.202  19
   0   4   1 37179.2 980.443  37
   0   4  -1 36349.8 967.664  37
   0   4  -1 35259.9 984.218  13
   0   4   1 34876.7 980.629  10
   0   4  -1 33630.0 975.773  10
   0   4  -2 13593.6 502.607  21
   0   4   2 14258.8 488.062  19
   0   4  -2 13418.2 491.305  19
   0   4  -2 13780.7 467.903  37
   0   4  -2 14034.6 502.717  13
   0   4   2 14261.8 492.328  10
   0   4  -2 14077.1 501.406  10
   0   4   3 25823.2 758.870  19
   0   4  -3 24016.0 773.093  19
   0   4  -3 26334.3 789.906  21
   0   4  -3 25395.7 791.648  13
   0   4   3 25760.3 765.768  10
   0   4  -3 24907.8 780.814  10
   0   4  -3 24904.5 744.631  33
   0   4  -3 24442.2 741.728  31
   0   4  -4 72610.2 1851.20  21
   0   4  -4 72185.2 1858.40  19
   0   4   4 73904.7 1820.91  19
   0   4  -4 71456.3 1863.83  13
   0   4  -4 70587.6 1853.74  10
   0   4   4 73522.7 1827.59  10
   0   4  -4 70804.4 1809.99  31
   0   4  -4 69474.8 1806.68  33
   0   4  -5 4519.80 288.766  19
   0   4  -5 4431.32 279.111  21
   0   4  -5 5091.65 304.441  13
   0   4  -5 4569.58 288.240  10
   0   4  -5 4952.89 277.853  33
   0   4  -5 4892.14 277.717  31
   0   4  -6 42379.8 1240.51  19
   0   4  -6 40463.2 1207.55  21
   0   4  -6 41482.8 1242.62  13
   0   4  -6 42186.7 1237.99  10
   0   4  -6 39963.5 1193.35  33
   0   4  -6 41119.3 1199.89  31
   0   4  -7 5783.69 361.945  19
   0   4  -7 5363.62 334.574  21
   0   4  -7 6138.71 350.129  33
   0   4  -7 5506.08 333.996  31
   0   4  -7 6007.33 371.565  13
   0   4  -7 5869.73 361.645  10
   0   4  -8 29819.3 1026.66  10
   0   4  -8 29008.5 719.771  67
   0   4  -8 29629.2 733.074  55
   0   4  -8 29347.6 994.042  33
   0   4  -8 29746.0 997.155  31
   0   4  -8 29827.0 1026.98  19
   0   4  -8 30336.4 1041.25  13
   0   4  -9 5418.86 382.996  10
   0   4  -9 5112.98 184.782  67
   0   4  -9 5354.39 380.417  19
   0   4  -9 5169.57 361.226  31
   0   4  -9 5437.96 370.999  33
   0   4  -9 5301.13 386.426  13
   0   4  -9 5543.27 197.123  55
   0   4 -10 264.128 43.0284  55
   0   4 -10 260.542 41.7808  72
   0   4 -10 201.487 38.2712  67
   0   4 -11 1696.44 100.092  67
   0   4 -11 1578.37 99.7308  55
   0   4 -11 1829.85 105.170  72
   0   4 -12 329.449 49.3573  55
   0   4 -12 310.101 46.4831  67
   0   4 -12 231.383 43.8714  72
   0   4 -13 262.721 42.4757  55
   0   4 -13 263.347 41.3197  67
   0   4 -13 335.848 48.7588  72
   0   4 -14 1475.61 85.1127  67
   0   4 -14 1526.20 89.0672  72
   0   4 -15 40.1015 22.2971  72
   0   4 -15 23.6260 21.8458  67
   0   5   0 11.2977 38.9588  37
   0   5   0-11.6454 40.1576  19
   0   5   0 12.1241 39.8630  21
   0   5   0 23.8934 41.1966  10
   0   5  -1 60102.4 1547.62  37
   0   5  -1 59345.9 1564.73  19
   0   5  -1 57526.3 1569.95  21
   0   5   1 57933.4 1549.42  19
   0   5  -1 56894.9 1560.56  10
   0   5   1 59432.8 1557.78  10
   0   5  -2 1282.44 132.098  37
   0   5  -2 1125.47 134.677  19
   0   5   2 1457.87 146.414  19
   0   5  -2 1630.73 163.959  21
   0   5  -2 1370.90 153.141  13
   0   5   2 1454.01 149.640  10
   0   5  -2 1158.27 139.541  10
   0   5  -3 6357.60 347.953  19
   0   5  -3 6555.54 353.956  21
   0   5   3 6089.02 322.958  19
   0   5  -3 5988.66 341.152  13
   0   5   3 6517.18 333.362  10
   0   5  -3 5780.93 335.457  10
   0   5  -4 3339.25 255.119  21
   0   5   4 3423.82 236.975  19
   0   5  -4 3164.34 246.872  19
   0   5  -4 3362.34 257.646  13
   0   5   4 3296.55 240.174  10
   0   5  -4 3329.65 254.358  10
   0   5  -5 1723.54 188.457  21
   0   5  -5 2061.02 209.175  19
   0   5  -5 1780.38 194.019  10
   0   5  -5 2113.91 213.410  13
   0   5  -6 8021.42 455.063  13
   0   5  -6 8127.73 249.636  48
   0   5  -6 8017.88 249.006  55
   0   5  -6 8372.95 454.069  19
   0   5  -6 7215.49 422.188  21
   0   5  -6 8268.92 454.008  10
   0   5  -7 4484.66 346.018  13
   0   5  -7 4453.90 167.803  55
   0   5  -7 4274.28 163.781  48
   0   5  -7 4304.21 330.069  19
   0   5  -7 4308.21 325.689  21
   0   5  -7 3318.00 296.650  10
   0   5  -8 3356.69 302.888  19
   0   5  -8 3389.58 312.550  13
   0   5  -8 3294.87 137.153  67
   0   5  -8 3455.01 148.413  55
   0   5  -8 3462.76 290.636  31
   0   5  -8 3665.11 300.280  33
   0   5  -8 3309.24 297.751  10
   0   5  -8 3257.64 142.272  48
   0   5  -9 7036.00 239.951  67
   0   5  -9 7671.21 254.100  55
   0   5  -9 7520.17 245.524  48
   0   5 -10 34321.4 845.540  67
   0   5 -10 33970.4 856.455  55
   0   5 -11 3668.71 161.339  55
   0   5 -11 3616.84 154.738  67
   0   5 -12 8625.16 279.926  55
   0   5 -12 8558.38 272.700  67
   0   5 -13 6344.94 215.749  55
   0   5 -13 6276.89 212.155  67
   0   5 -14 1835.56 92.3516  55
   0   5 -14 1827.70 90.3618  67
   0   5 -15 3185.77 114.374  67
   0   6   0 42542.1 1265.73  10
   0   6   0 42837.5 1258.40  19
   0   6  -1 17465.2 685.586  10
   0   6   1 19064.8 696.545  10
   0   6  -1 18521.4 692.587  19
   0   6   1 17616.6 672.350  19
   0   6  -1 18163.8 704.074  21
   0   6  -2 48822.4 1446.40  10
   0   6   2 50143.8 1430.97  10
   0   6   2 51514.7 1427.86  19
   0   6  -2 51125.7 1473.09  21
   0   6  -2 47072.4 1427.46  19
   0   6  -3 9343.99 471.151  19
   0   6  -3 9275.65 482.461  21
   0   6   3 9926.74 463.821  19
   0   6  -3 9679.72 278.254  48
   0   6   3 8856.15 268.591  47
   0   6  -3 9694.61 482.227  10
   0   6   3 8989.51 448.678  10
   0   6   3 9252.02 265.921  39
   0   6  -3 9566.65 275.050  41
   0   6   3 9139.28 275.067  73
   0   6  -4 10992.5 545.541  21
   0   6  -4 11910.8 551.968  19
   0   6   4 12306.9 530.928  19
   0   6  -4 11515.6 325.620  48
   0   6   4 10755.6 311.551  47
   0   6   4 12302.3 539.836  10
   0   6  -4 11090.8 541.922  10
   0   6   4 10954.6 307.027  39
   0   6  -4 10957.5 316.277  41
   0   6   4 10803.5 317.755  73
   0   6  -5 3348.19 292.022  21
   0   6  -5 3067.90 276.806  19
   0   6  -5 3334.15 141.269  48
   0   6   5 3129.92 128.886  47
   0   6  -5 3229.30 284.909  10
   0   6  -5 3167.22 132.519  41
   0   6   5 3180.71 134.174  73
   0   6  -6 4247.59 166.647  48
   0   6  -6 3458.22 306.892  10
   0   6  -6 4246.94 337.536  21
   0   6  -6 3492.52 305.233  19
   0   6  -7 7314.52 246.221  55
   0   6  -7 7156.29 244.332  48
   0   6  -8 6431.72 230.507  55
   0   6  -8 6534.97 228.583  48
   0   6  -9 1573.18 100.214  55
   0   6  -9 1618.89 99.3210  48
   0   6 -10 10728.7 322.635  67
   0   6 -10 10623.8 331.584  55
   0   6 -10 11179.3 328.633  48
   0   6 -11 770.073 64.4786  67
   0   6 -11 768.293 67.5373  55
   0   6 -12 154.630 33.8386  67
   0   6 -12 123.713 30.3411  55
   0   6 -13 2485.69 108.229  67
   0   6 -13 2530.51 112.668  55
   0   6 -14 33.3544 18.3607  67
   0   6 -14 23.6939 16.9000  55
   0   7   0 36.1595 62.3475  19
   0   7   0 116.883 31.6375  47
   0   7   0 18.5928 57.9961  10
   0   7   0 3.65079 25.7503  73
   0   7   0 9.71685 21.8316  39
   0   7   1 12339.6 575.964  19
   0   7  -1 12440.2 587.299  19
   0   7   1 12294.4 579.157  10
   0   7  -1 12778.4 595.051  10
   0   7  -1 12873.4 354.056  39
   0   7   1 12907.1 355.954  39
   0   7   1 12589.0 358.087  47
   0   7   1 12742.2 363.746  73
   0   7  -1 13192.4 364.653  73
   0   7   2 18239.4 728.723  19
   0   7  -2 17977.1 743.365  19
   0   7   2 18361.2 486.513  47
   0   7   2 19846.5 759.200  10
   0   7  -2 18565.6 761.042  10
   0   7   2 18175.3 481.465  39
   0   7   2 18602.3 493.097  73
   0   7   3 14292.2 617.164  19
   0   7  -3 13296.5 628.479  19
   0   7  -3 13207.6 643.311  21
   0   7   3 13716.7 384.995  73
   0   7   3 13246.8 375.947  47
   0   7   3 13464.2 372.133  39
   0   7   3 14123.7 626.042  10
   0   7  -3 13070.5 627.344  10
   0   7   4 13169.5 374.593  47
   0   7   4 13438.0 369.760  39
   0   7   4 13011.6 379.889  73
   0   7  -4 13752.9 387.643  48
   0   7   5 16030.8 446.902  47
   0   7   5 16913.0 443.750  39
   0   7  -5 17078.6 465.736  48
   0   7   5 16532.7 455.848  73
   0   7  -6 2988.65 141.006  48
   0   7   6 2916.97 128.173  47
   0   7   6 2721.33 130.554  73
   0   7  -7 9827.09 312.777  48
   0   7  -8 1339.06 90.6246  48
   0   7  -9 6622.02 231.397  48
   0   7  -9 6707.78 233.684  55
   0   7 -10 813.381 66.1319  48
   0   7 -10 782.150 66.2311  55
   0   7 -11 2105.78 102.302  48
   0   7 -11 2211.60 108.071  55
   0   7 -12 2140.82 99.3905  55
   0   7 -13 598.560 44.7335  55
   0   7 -13 515.535 39.7499  67
   0   8   0 16950.8 459.846  47
   0   8   0 16891.0 456.689  39
   0   8   0 17167.6 467.413  73
   0   8  -1 1337.13 87.7904  73
   0   8   1 1378.06 91.2991  73
   0   8  -1 1549.84 88.2607  39
   0   8   1 1612.48 90.6164  39
   0   8   1 1433.33 88.8527  47
   0   8   2 1876.54 107.430  73
   0   8   2 1993.99 103.716  39
   0   8   2 1919.48 105.618  47
   0   8   3 16371.0 462.713  73
   0   8   3 16645.6 457.132  47
   0   8   3 17144.7 453.372  39
   0   8  -4 6329.36 225.438  48
   0   8   4 6179.73 221.963  73
   0   8   4 6096.38 215.992  47
   0   8   4 6391.01 213.506  39
   0   8  -5 18670.3 512.423  48
   0   8   5 18654.7 506.606  73
   0   8   5 18130.3 496.781  47
   0   8   5 19370.8 496.391  39
   0   8   6 3487.32 143.713  47
   0   8  -6 3459.16 153.923  48
   0   8   6 3404.80 147.440  73
   0   8  -7 2256.41 118.900  48
   0   8  -8 4968.81 186.183  48
   0   8  -9 338.778 45.4087  48
   0   8 -10 682.783 55.0015  48
   0   8 -11 679.544 49.4933  55
   0   8 -11 661.294 47.7759  48
   0   9   0 4.06491 22.3639  73
   0   9   0 17.9103 25.5329  39
   0   9   0-3.68876 23.0118  47
   0   9   1 2448.62 124.038  73
   0   9   1 2546.29 121.432  47
   0   9   1 2725.67 121.768  39
   0   9  -1 2586.68 116.919  39
   0   9   2 1309.14 87.9359  73
   0   9   2 1422.02 87.9067  47
   0   9   2 1302.32 82.0522  39
   0   9   3 2548.34 126.213  73
   0   9   3 2424.82 119.531  47
   0   9   3 2474.05 115.935  39
   0   9   4 4002.67 166.188  73
   0   9   4 4333.10 161.076  39
   0   9   4 4261.64 164.043  47
   0   9  -5 2464.51 118.164  48
   0   9   5 2466.31 114.138  47
   0   9   5 2204.63 112.969  73
   0   9  -6 1697.72 94.6774  48
   0   9   6 1716.51 89.3962  47
   0   9   6 1681.37 92.7534  73
   0   9  -7 992.778 68.7427  48
   0   9   7 822.755 61.4116  73
   0   9  -8 2524.74 110.230  48
   0   9  -9 127.393 26.6365  48
   0   9 -10 175.332 25.0669  48
   0  10   0 5650.75 195.874  73
   0  10   0 5749.94 189.518  47
   0  10   0 5954.90 189.390  39
   0  10   1 1169.94 76.1101  73
   0  10   1 1246.92 74.9453  47
   0  10   1 1336.32 75.0704  39
   0  10   2 842.557 61.2179  47
   0  10   2 827.122 63.5670  73
   0  10   3 361.517 41.9714  68
   0  10   3 376.123 42.7467  47
   0  10   3 373.592 44.0938  73
   0  10   4 719.746 54.2152  68
   0  10   4 701.688 56.7646  73
   0  10   4 832.156 58.4095  47
   0  10   5 184.691 31.5693  73
   0  10   5 216.540 32.7892  47
   0  10   6 823.707 54.3401  73
   0  10   6 862.640 53.7763  47
   0  10  -7 345.456 33.3512  48
   0  11   0-2.03598 15.1173  68
   0  11   1 2038.68 84.5455  68
   0  11  -1 1875.06 79.5937  68
   0  11   2 1481.02 69.0073  68
   0  11   2 1632.67 69.3734  47
   0  11   3 609.888 40.2709  47
  -1 -11   3 182.507 24.5032  43
  -1 -11   2 273.912 28.9607  43
  -1 -10   7 1338.40 62.0430  62
  -1 -10   7 1287.22 63.0414  59
  -1 -10   7 1290.64 60.1934  52
  -1 -10   7 1196.05 60.0958  51
  -1 -10   7 1192.37 61.1455  57
  -1 -10   7 1351.79 61.2187  76
  -1 -10   7 1255.05 61.8062  64
  -1 -10   7 1282.95 58.4437  71
  -1 -10   7 1267.68 60.9813  38
  -1 -10   7 1145.33 60.6225  49
  -1 -10   7 1280.78 60.5016  50
  -1 -10   6 809.178 49.9760  38
  -1 -10   6 872.817 51.4621  76
  -1 -10   6 794.176 50.3261  51
  -1 -10   6 790.434 52.1793  64
  -1 -10   6 795.944 48.2874  71
  -1 -10   6 791.757 52.3983  59
  -1 -10   6 726.797 49.4629  57
  -1 -10   5 699.258 47.8799  71
  -1 -10   5 728.487 49.7039  76
  -1 -10   5 646.282 48.3769  57
  -1 -10   4 4266.03 143.940  71
  -1 -10   3 2385.50 99.8107  71
   1 -10   4 2606.19 101.160  38
   1 -10   5 906.344 54.9381  51
   1 -10   5 921.406 54.7547  38
   1 -10   6 3484.13 117.167  38
   1 -10   6 3613.23 120.703  62
   1 -10   6 3328.91 114.747  52
   1 -10   6 3397.26 116.020  51
   1 -10   6 3531.72 117.897  59
   1 -10   6 3263.88 114.047  50
   1 -10   7 98.5665 19.2349  50
   1 -10   7 105.564 20.2386  51
   1 -10   7 99.9077 19.9808  52
   1 -10   7 107.457 19.8453  62
   1 -10   7 98.8936 19.7008  59
   1 -10   7 85.5007 19.7433  38
  -1  -9  10 910.665 49.7546  57
  -1  -9  10 921.854 51.0268  52
  -1  -9  10 808.126 48.1640  51
  -1  -9  10 957.742 51.6082  64
  -1  -9  10 1001.50 51.4831  38
  -1  -9  10 1017.84 51.6133  59
  -1  -9  10 960.892 51.9214  50
  -1  -9   9 141.375 24.9893  76
  -1  -9   9 95.7263 23.0105  59
  -1  -9   9 95.7248 22.9979  51
  -1  -9   9 105.841 24.1772  50
  -1  -9   9 76.5429 22.4638  57
  -1  -9   9 82.8275 22.5394  64
  -1  -9   9 103.133 23.5965  52
  -1  -9   9 82.0672 22.4598  38
  -1  -9   8 671.055 50.3667  71
  -1  -9   8 777.858 54.4226  38
  -1  -9   8 787.656 56.0695  64
  -1  -9   8 773.134 55.3697  59
  -1  -9   8 772.623 53.6944  62
  -1  -9   8 882.724 57.6649  50
  -1  -9   8 761.440 53.3988  76
  -1  -9   8 836.671 56.6627  52
  -1  -9   8 720.915 53.4851  51
  -1  -9   7 1941.41 92.7197  38
  -1  -9   7 1751.44 90.4483  51
  -1  -9   7 1950.14 92.1539  52
  -1  -9   7 1901.29 93.5017  64
  -1  -9   7 1935.56 92.3296  50
  -1  -9   7 1913.77 89.6626  71
  -1  -9   7 1809.56 89.5720  76
  -1  -9   6 205.806 36.7724  76
  -1  -9   6 227.975 36.5945  51
  -1  -9   6 217.912 35.2075  50
  -1  -9   6 263.147 36.3771  52
  -1  -9   6 290.524 38.7870  38
  -1  -9   6 247.763 36.0459  71
  -1  -9   5 589.828 52.7150  38
  -1  -9   5 586.759 52.2192  71
  -1  -9   4 1177.84 72.8913  38
   1  -9   5 4650.02 166.111  50
   1  -9   5 4700.60 167.437  52
   1  -9   5 4999.24 169.343  76
   1  -9   6 1502.19 81.1553  52
   1  -9   6 1503.94 80.5950  64
   1  -9   6 1659.56 85.9416  59
   1  -9   6 1469.94 80.8401  50
   1  -9   6 1486.60 79.1849  76
   1  -9   7 664.806 53.1396  59
   1  -9   7 632.536 51.4671  64
   1  -9   7 823.447 57.8505  52
   1  -9   7 729.649 55.2501  62
   1  -9   7 740.234 54.7878  38
   1  -9   7 769.773 55.9955  50
   1  -9   7 743.255 52.7905  76
   1  -9   8 576.032 46.7397  59
   1  -9   8 591.511 46.2918  38
   1  -9   8 631.990 47.2520  64
   1  -9   8 601.298 46.6442  52
   1  -9   8 609.722 47.5862  62
   1  -9   8 613.116 47.2760  50
   1  -9   8 595.324 44.0088  76
   1  -9   9 961.623 54.4076  59
   1  -9   9 956.590 53.1371  64
   1  -9   9 963.053 53.5605  52
   1  -9   9 781.206 50.0237  51
   1  -9   9 895.200 51.2384  62
   1  -9   9 832.518 51.0090  50
   1  -9   9 922.916 50.8518  44
   1  -9   9 812.888 50.0292  38
  -1  -8  12 2922.02 100.669  44
  -1  -8  11 1389.41 69.5209  64
  -1  -8  11 1416.67 69.7077  52
  -1  -8  11 1382.16 69.2306  53
  -1  -8  11 1335.56 68.1381  50
  -1  -8  11 1467.22 68.9653  59
  -1  -8  11 1356.36 68.6291  44
  -1  -8  10 895.999 59.8382  51
  -1  -8  10 910.184 61.0631  52
  -1  -8  10 1016.23 62.6070  53
  -1  -8  10 821.658 57.8360  38
  -1  -8  10 962.591 60.2505  76
  -1  -8  10 942.305 60.1202  59
  -1  -8  10 932.768 61.3068  50
  -1  -8  10 939.491 60.3645  44
  -1  -8  10 969.679 62.3312  64
  -1  -8   9 1768.63 91.8346  52
  -1  -8   9 1723.63 91.3630  51
  -1  -8   9 1655.47 88.9897  38
  -1  -8   9 1818.38 90.0108  76
  -1  -8   9 1823.16 89.7785  44
  -1  -8   9 1941.07 94.9834  50
  -1  -8   9 1765.00 92.1903  64
  -1  -8   9 1795.31 87.5589  66
  -1  -8   9 1941.14 94.4796  59
  -1  -8   9 1804.99 89.5996  71
  -1  -8   8 5247.25 178.499  71
  -1  -8   8 5051.04 179.246  38
  -1  -8   8 5004.34 174.365  66
  -1  -8   8 5225.22 182.856  59
  -1  -8   8 4897.85 179.506  52
  -1  -8   8 5301.17 185.735  64
  -1  -8   8 5134.37 181.630  50
  -1  -8   8 4805.93 175.311  76
  -1  -8   7 2586.92 115.835  66
  -1  -8   7 2627.82 120.434  52
  -1  -8   7 2698.80 121.924  50
  -1  -8   7 2752.90 122.491  38
  -1  -8   7 2593.04 117.878  71
  -1  -8   7 2553.85 118.997  76
  -1  -8   6 1516.87 87.4249  52
  -1  -8   6 1451.75 86.4658  50
  -1  -8   6 1388.25 85.5616  38
  -1  -8   6 1482.63 87.2127  71
  -1  -8   6 1463.79 84.9274  66
  -1  -8   5 12966.1 360.354  50
  -1  -8   5 12441.5 357.012  52
  -1  -8   5 12886.2 360.319  66
   1  -8   6 272.597 41.3699  76
   1  -8   6 196.875 36.8110  64
   1  -8   7 1859.07 94.5596  44
   1  -8   7 1885.81 98.6488  64
   1  -8   7 1933.69 96.8820  76
   1  -8   7 1840.91 99.3148  59
   1  -8   8 1709.10 92.3231  59
   1  -8   8 1766.20 91.0130  38
   1  -8   8 1777.65 93.5838  64
   1  -8   8 1784.40 91.1952  44
   1  -8   8 1785.40 92.8788  52
   1  -8   8 1874.53 92.4894  53
   1  -8   8 1956.54 96.7215  62
   1  -8   8 1677.45 91.1395  50
   1  -8   8 1875.01 91.5888  76
   1  -8   9 2093.92 98.1168  59
   1  -8   9 1944.87 93.2089  38
   1  -8   9 2187.50 99.2254  64
   1  -8   9 2188.45 97.6620  44
   1  -8   9 2113.89 94.1670  76
   1  -8   9 1944.48 94.6515  62
   1  -8   9 2019.89 96.0691  50
   1  -8   9 2065.87 95.3659  53
   1  -8   9 2062.13 96.3296  52
   1  -8  10 2535.58 101.372  53
   1  -8  10 2441.13 98.9269  52
   1  -8  10 2492.79 101.182  44
   1  -8  10 2435.78 99.2143  62
   1  -8  10 2104.40 94.3490  50
   1  -8  10 2449.89 101.373  64
   1  -8  10 2343.50 99.5428  59
   1  -8  11 777.675 49.0188  64
   1  -8  11 804.212 48.0304  62
   1  -8  11 825.973 50.6030  53
   1  -8  11 833.662 50.9029  44
   1  -8  11 893.531 50.9637  59
  -1  -7  13 384.957 32.9438  64
  -1  -7  13 364.736 34.1437  44
  -1  -7  13 330.901 34.1521  53
  -1  -7  12 1007.89 61.3774  64
  -1  -7  12 1097.18 65.6208  53
  -1  -7  12 1117.41 65.3988  44
  -1  -7  11 7074.30 221.913  76
  -1  -7  11 7712.77 231.166  44
  -1  -7  11 7370.77 227.300  64
  -1  -7  11 7311.35 229.725  53
  -1  -7  11 7383.51 224.106  59
  -1  -7  10 2276.07 107.606  76
  -1  -7  10 2383.34 107.545  66
  -1  -7  10 2317.28 110.546  64
  -1  -7  10 2255.94 106.686  59
  -1  -7  10 2422.94 110.945  50
  -1  -7  10 2363.84 110.344  44
  -1  -7  10 2251.02 108.005  52
  -1  -7  10 2271.47 109.325  53
  -1  -7   9 1743.62 93.9776  71
  -1  -7   9 1845.29 97.3123  59
  -1  -7   9 1687.31 92.7864  44
  -1  -7   9 1745.45 94.3018  38
  -1  -7   9 1694.99 90.9961  66
  -1  -7   9 1609.96 93.7935  64
  -1  -7   9 1791.97 96.4280  52
  -1  -7   9 1674.23 92.7829  53
  -1  -7   9 1615.38 91.4870  76
  -1  -7   9 1686.24 94.1087  50
  -1  -7   8 10838.8 315.116  50
  -1  -7   8 10484.9 307.687  66
  -1  -7   8 10499.0 309.118  53
  -1  -7   8 10232.8 311.237  52
  -1  -7   8 10778.6 311.668  71
  -1  -7   8 9995.12 308.151  38
  -1  -7   8 10565.5 310.848  76
  -1  -7   8 10868.2 311.886  44
  -1  -7   7 665.623 59.2373  50
  -1  -7   7 673.968 60.4807  71
  -1  -7   7 602.842 56.0258  66
  -1  -7   7 641.895 59.8842  52
  -1  -7   6 1733.92 94.3123  66
  -1  -7   6 1830.23 98.6096  71
  -1  -7   5 7411.56 236.385  66
   1  -7  -4 19279.9 794.855  35
  -1  -7   4 21601.2 806.144  23
  -1  -7   4 20487.8 789.772  17
   1  -7  -3 21434.7 829.728  35
  -1  -7   3 22433.9 837.697  34
   1  -7  -3 20348.5 813.049  36
  -1  -7   3 22806.8 841.861  36
  -1  -7   3 21695.2 810.859  23
  -1  -7   3 21850.0 810.685  17
   1  -7  -2 8948.53 489.745  36
  -1  -7   2 10529.1 521.484  34
  -1  -7   2 9987.14 513.459  36
  -1  -7   1 22115.4 846.668  36
   1  -7  -1 21721.6 834.807  36
  -1  -7   1 22245.6 841.805  34
  -1  -7   0 12859.3 598.886  34
  -1  -7   0 12517.6 595.737  36
   1  -7   0 13131.9 599.862  36
  -1  -7  -1 12400.3 592.716  34
  -1  -7  -1 13162.3 603.115  35
  -1  -7  -1 12215.5 591.315  36
   1  -7   1 13002.6 598.870  36
   1  -7   1 12139.1 577.161  26
   1  -7   2 10855.8 539.589  36
  -1  -7  -2 10923.5 551.874  34
  -1  -7  -2 11403.5 557.229  35
   1  -7   2 10165.8 521.417  26
  -1  -7  -3 8557.78 486.963  35
  -1  -7  -3 8405.77 483.403  34
   1  -7   6 7756.03 249.552  44
   1  -7   6 8268.23 251.275  53
   1  -7   7 1411.60 87.9676  64
   1  -7   7 1421.15 84.6498  53
   1  -7   7 1405.00 84.8376  44
   1  -7   7 1391.94 84.0419  76
   1  -7   8 1282.87 82.3469  62
   1  -7   8 1311.12 80.8141  76
   1  -7   8 1452.48 85.9443  44
   1  -7   8 1385.67 86.2374  59
   1  -7   8 1335.35 82.6272  53
   1  -7   8 1256.17 82.3071  64
   1  -7   9 2589.12 119.379  64
   1  -7   9 2443.09 114.624  52
   1  -7   9 2611.93 118.581  53
   1  -7   9 2493.91 113.447  76
   1  -7   9 2618.70 117.802  44
   1  -7   9 2548.94 118.759  59
   1  -7   9 2479.04 115.193  50
   1  -7   9 2602.18 118.391  62
   1  -7  10 150.449 30.6151  53
   1  -7  10 169.170 31.4457  76
   1  -7  10 212.171 36.6446  64
   1  -7  10 123.727 31.0385  59
   1  -7  10 192.549 34.2848  62
   1  -7  10 132.567 30.4567  44
   1  -7  11 2283.01 101.388  53
   1  -7  11 2346.49 102.275  59
   1  -7  11 2184.69 99.2509  44
   1  -7  11 2248.18 102.368  64
   1  -7  11 2277.29 99.1014  62
   1  -7  12 531.576 41.8172  44
   1  -7  12 529.217 42.1524  59
   1  -7  12 526.539 43.1265  64
   1  -7  12 427.384 39.4525  53
  -1  -6  14 4163.47 132.754  44
  -1  -6  14 4134.77 135.649  65
  -1  -6  14 3765.47 130.165  53
  -1  -6  14 3895.25 132.949  42
  -1  -6  13 874.183 58.6412  44
  -1  -6  13 806.508 54.9639  64
  -1  -6  13 780.434 56.6567  53
  -1  -6  13 806.162 57.5076  42
  -1  -6  12 543.956 50.9782  44
  -1  -6  12 559.110 51.6602  42
  -1  -6  12 507.722 48.4133  64
  -1  -6  12 501.426 50.9948  53
  -1  -6  11 1054.55 71.8700  76
  -1  -6  11 1208.35 78.8617  44
  -1  -6  11 1150.54 75.0756  42
  -1  -6  11 1052.63 74.3816  53
  -1  -6  11 1106.83 73.8457  64
  -1  -6  10 7213.83 236.235  50
  -1  -6  10 7670.70 239.214  76
  -1  -6  10 7298.33 235.991  66
  -1  -6  10 7736.33 243.829  64
  -1  -6  10 7330.07 237.235  59
  -1  -6  10 7423.88 240.818  44
  -1  -6  10 7619.33 244.086  53
  -1  -6  10 7191.18 235.934  52
  -1  -6   9 4946.40 178.106  71
  -1  -6   9 5142.28 181.465  59
  -1  -6   9 4971.49 179.368  44
  -1  -6   9 4496.95 172.838  76
  -1  -6   9 4889.55 179.141  53
  -1  -6   9 4874.65 178.042  52
  -1  -6   9 4818.77 180.394  64
  -1  -6   9 4790.81 174.584  66
  -1  -6   9 4407.49 170.252  38
  -1  -6   9 4983.20 179.447  50
  -1  -6   8 6166.05 210.202  53
  -1  -6   8 6090.20 210.998  52
  -1  -6   8 6302.87 212.742  50
  -1  -6   8 6240.70 210.640  44
  -1  -6   8 6438.46 211.232  66
  -1  -6   8 6475.13 212.975  76
  -1  -6   8 6468.62 212.989  71
  -1  -6   7 8544.93 255.312  53
  -1  -6   7 8517.07 254.539  44
  -1  -6   7 8148.67 255.373  71
  -1  -6   7 8129.55 253.396  66
  -1  -6   6 3351.28 267.703   9
   1  -6  -6 2876.41 258.840  29
  -1  -6   6 3226.59 267.838  23
  -1  -6   6 3293.43 132.662  66
  -1  -6   6 2819.57 250.893  17
  -1  -6   6 3474.30 269.470  18
  -1  -6   6 3476.40 132.196  44
  -1  -6   6 3425.78 135.327  71
  -1  -6   5 21713.9 789.614  23
   1  -6  -5 20359.7 798.423  35
  -1  -6   5 21996.6 790.381  17
  -1  -6   4 3122.78 245.656  23
   1  -6  -4 2537.42 237.363  35
  -1  -6   4 3023.09 241.427  17
  -1  -6   3 2152.65 199.628  23
  -1  -6   3 2914.34 235.399  34
  -1  -6   3 2358.67 215.263  36
   1  -6  -3 2355.92 220.605  35
   1  -6  -3 2212.41 210.334  34
  -1  -6   3 2456.89 211.194  17
  -1  -6   2 4362.39 282.403  23
  -1  -6   2 4192.05 291.029  36
  -1  -6   2 4368.05 293.246  34
   1  -6  -2 3845.75 277.595  34
   1  -6  -2 3533.39 268.237  35
  -1  -6   2 4071.82 272.999  17
   1  -6  -1 16172.7 648.215  36
   1  -6  -1 16963.5 652.806  34
  -1  -6   1 17715.0 673.505  36
   1  -6  -1 16870.1 650.669  35
  -1  -6   1 16388.2 650.534  34
   1  -6   0 2189.08 199.601  35
  -1  -6   0 2409.17 218.867  34
   1  -6   0 2399.94 218.533  36
   1  -6   0 2389.91 210.383  34
  -1  -6   0 2446.24 218.271  35
  -1  -6  -1 5328.88 338.951  34
  -1  -6  -1 5079.09 329.864  35
   1  -6   1 5903.90 339.139  34
   1  -6   1 5860.74 349.286  36
   1  -6   2 6641.66 369.073  26
   1  -6   2 6078.31 336.429  23
  -1  -6  -2 6140.85 369.354  35
   1  -6   2 6537.86 371.019  36
  -1  -6  -2 5557.98 355.674  34
   1  -6   2 6112.25 337.370  17
   1  -6   3 3667.04 260.643  23
   1  -6   3 3740.69 273.661  26
   1  -6   3 3693.90 261.446  17
   1  -6   3 4049.99 279.824  34
  -1  -6  -3 3372.33 274.515  34
  -1  -6  -3 3409.68 275.670  35
   1  -6   3 4530.91 300.523  36
   1  -6   4 5310.21 325.646  23
  -1  -6  -4 5326.44 333.448  29
   1  -6   4 4670.15 308.689  17
  -1  -6  -4 4692.59 333.620  35
   1  -6   4 5570.29 343.296  36
  -1  -6  -5 6916.95 422.350  35
   1  -6   5 7831.85 413.146  23
  -1  -6  -5 6924.10 404.934  29
   1  -6   5 7804.25 403.294   9
   1  -6   5 7366.09 389.069  18
   1  -6   5 7055.18 396.791  17
   1  -6   6 921.253 139.407   9
  -1  -6  -6 653.099 129.956  29
   1  -6   6 631.327 120.924  17
   1  -6   6 926.911 139.919  18
   1  -6   6 926.211 141.899  23
   1  -6   6 856.408 62.2660  53
  -1  -6  -6 845.218 149.877  35
   1  -6   7 8655.10 264.466  76
   1  -6   7 9104.84 269.524  44
   1  -6   7 8655.50 265.353  53
   1  -6   7 8267.37 259.664  71
   1  -6   7 8866.38 271.640  64
   1  -6   8 3825.38 152.321  64
   1  -6   8 3578.77 148.286  62
   1  -6   8 3521.35 144.537  76
   1  -6   8 3525.51 145.937  53
   1  -6   8 3559.92 142.031  71
   1  -6   8 3667.41 148.105  44
   1  -6   8 3668.41 150.199  59
   1  -6   9 6108.16 212.229  62
   1  -6   9 5981.72 207.339  76
   1  -6   9 6269.10 212.782  44
   1  -6   9 6428.75 215.729  53
   1  -6   9 6409.66 216.259  59
   1  -6   9 6168.77 209.131  42
   1  -6   9 6397.36 217.303  64
   1  -6  10 8904.86 274.665  62
   1  -6  10 8926.37 272.597  76
   1  -6  10 9325.02 279.209  53
   1  -6  10 9062.07 276.280  44
   1  -6  10 9215.45 279.138  59
   1  -6  10 9060.65 275.051  42
   1  -6  10 8872.12 280.533  64
   1  -6  11 287.130 41.2311  53
   1  -6  11 242.563 38.3065  44
   1  -6  11 324.893 41.6636  62
   1  -6  11 290.760 43.4313  64
   1  -6  11 392.965 44.4277  42
   1  -6  11 374.526 44.7646  59
   1  -6  12 403.855 43.5310  59
   1  -6  12 460.579 44.8238  44
   1  -6  12 520.650 47.7508  53
   1  -6  12 515.379 47.4425  42
   1  -6  12 518.636 48.1598  64
   1  -6  13 2999.46 111.351  59
   1  -6  13 2932.92 108.670  44
   1  -6  13 2931.15 112.500  42
   1  -6  13 2901.24 112.703  64
   1  -6  13 2866.36 109.166  53
  -1  -5  15 517.340 41.1746  42
  -1  -5  15 609.838 44.0089  65
  -1  -5  14 1320.01 74.3115  42
  -1  -5  14 1290.71 70.6440  44
  -1  -5  14 1290.79 71.6167  53
  -1  -5  13 3580.51 143.744  42
  -1  -5  13 3632.77 141.788  44
  -1  -5  13 3755.28 144.258  53
  -1  -5  12 2051.65 104.048  44
  -1  -5  12 2080.05 106.269  53
  -1  -5  12 2029.33 106.026  42
  -1  -5  12 2164.27 104.309  64
  -1  -5  11 792.440 63.6902  76
  -1  -5  11 861.213 67.5222  44
  -1  -5  11 817.485 66.6354  53
  -1  -5  11 764.080 65.1297  42
  -1  -5  11 923.583 68.5457  64
  -1  -5  10 4092.82 158.790  76
  -1  -5  10 4299.38 163.513  44
  -1  -5  10 4072.76 160.789  53
  -1  -5  10 4223.82 160.148  66
  -1  -5  10 4035.90 160.131  64
  -1  -5  10 4329.35 163.724  42
  -1  -5   9 23451.2 594.745  42
  -1  -5   9 23764.3 600.624  64
  -1  -5   9 22991.0 595.497  53
  -1  -5   9 23214.4 593.176  66
  -1  -5   9 23562.3 595.844  59
  -1  -5   9 23757.8 595.067  71
  -1  -5   9 23688.7 596.893  44
  -1  -5   9 23334.6 593.606  76
  -1  -5   8 1626.09 88.4287  53
  -1  -5   8 1424.18 179.548   9
   1  -5  -8 1426.30 185.029  29
  -1  -5   8 1990.01 95.9420  76
  -1  -5   8 1811.25 91.9153  71
  -1  -5   8 1747.28 195.894  18
  -1  -5   8 1718.81 89.3147  66
  -1  -5   8 1885.17 93.4063  44
  -1  -5   7 2962.00 243.175  23
  -1  -5   7 3040.35 250.689   9
  -1  -5   7 3094.02 122.063  44
  -1  -5   7 3184.04 124.623  71
   1  -5  -7 2722.85 244.007  29
  -1  -5   7 3001.62 121.781  66
  -1  -5   7 2981.26 242.351  17
  -1  -5   7 2833.52 239.190  18
  -1  -5   7 3050.06 121.577  53
   1  -5  -6 17971.7 686.614  29
  -1  -5   6 19205.3 681.626  18
  -1  -5   6 18151.0 674.654  17
  -1  -5   6 17982.5 458.076  53
  -1  -5   6 19057.7 683.415   9
  -1  -5   6 17595.8 457.824  44
  -1  -5   6 18433.9 677.154  23
  -1  -5   6 18318.4 462.239  66
  -1  -5   5 624.658 100.868   9
   1  -5  -5 521.731 99.7093  29
  -1  -5   5 540.505 95.9851  18
  -1  -5   5 603.597 106.050  23
  -1  -5   5 617.732 103.381  17
  -1  -5   4 1143.63 132.517  36
  -1  -5   4 979.646 127.409  34
   1  -5  -4 837.785 118.068  29
  -1  -5   4 801.479 108.539   9
  -1  -5   4 1109.62 132.122  23
  -1  -5   4 1157.28 126.010  18
  -1  -5   4 1160.80 134.164  17
   1  -5  -3 37356.5 1129.61  35
  -1  -5   3 40710.6 1132.05  36
  -1  -5   3 39289.7 1128.52  34
  -1  -5   3 38003.8 1102.12  23
  -1  -5   3 38828.3 1108.55  17
  -1  -5   2 62167.8 1581.60  36
   1  -5  -2 57132.3 1561.53  35
   1  -5  -2 56216.9 1551.32  34
  -1  -5   2 60005.2 1563.89  34
  -1  -5   2 57070.3 1531.55  23
  -1  -5   2 58509.3 1534.48  17
  -1  -5   1 28893.1 903.808  34
  -1  -5   1 28702.6 899.996  35
  -1  -5   1 29814.8 915.677  36
   1  -5  -1 29243.8 900.535  34
   1  -5  -1 29771.6 903.652  35
  -1  -5   1 30980.1 886.131  23
  -1  -5   1 29840.5 878.933  17
  -1  -5   0 35227.7 1058.96  35
   1  -5   0 38266.2 1079.36  36
   1  -5   0 36422.3 1046.62  35
  -1  -5   0 36279.2 1069.16  34
   1  -5   0 36240.9 1056.32  34
   1  -5   1 497.759 82.6125  23
   1  -5   1 510.597 82.4746  17
   1  -5   1 718.717 108.080  36
  -1  -5  -1 452.258 87.3971  35
  -1  -5  -1 516.017 98.5932  34
   1  -5   1 523.099 89.9980  34
  -1  -5  -2 7207.49 343.589  29
   1  -5   2 7259.55 348.279  34
   1  -5   2 7874.52 368.087  36
  -1  -5  -2 7255.40 371.071  35
   1  -5   2 6488.16 319.325  17
   1  -5   3 4855.53 280.401  26
   1  -5   3 4456.87 245.884  18
  -1  -5  -3 4686.95 278.084  29
   1  -5   3 4216.55 241.051   9
   1  -5   3 4924.67 284.290  36
  -1  -5  -3 4484.71 289.996  35
   1  -5   3 4576.29 271.303  34
   1  -5   4 11478.1 460.540  18
  -1  -5  -4 11556.2 497.787  29
   1  -5   4 11796.5 464.277   9
   1  -5   4 11581.6 485.635  36
   1  -5   5 23334.7 768.050   9
   1  -5   5 23427.5 765.477  18
  -1  -5  -5 21330.3 781.343  29
   1  -5   6 27234.5 884.724   9
  -1  -5  -6 25294.7 902.467  29
   1  -5   6 27091.2 881.369  18
   1  -5   7 31265.8 751.657  42
   1  -5   7 30585.8 755.468  53
   1  -5   7 33346.6 1036.50   9
   1  -5   7 32052.1 764.531  64
   1  -5   7 32728.7 1029.57  18
  -1  -5  -7 30083.3 1038.65  29
   1  -5   7 30337.8 755.653  76
   1  -5   7 31141.2 753.633  71
   1  -5   8 4935.62 331.453  18
   1  -5   8 4278.21 310.484  17
   1  -5   8 4295.44 162.946  44
   1  -5   8 4639.63 166.363  53
   1  -5   8 4174.42 313.842   9
   1  -5   8 4742.07 171.061  64
   1  -5   8 4544.66 167.497  62
   1  -5   8 4543.65 164.437  76
   1  -5   8 4199.89 307.185  23
   1  -5   8 4580.96 169.300  59
  -1  -5  -8 4166.44 323.843  29
   1  -5   8 4619.75 164.449  42
   1  -5   8 4494.21 162.468  71
   1  -5   9 3955.43 156.522  62
   1  -5   9 4033.27 158.490  59
   1  -5   9 3969.67 153.832  76
   1  -5   9 4103.95 156.543  44
   1  -5   9 3998.34 155.774  53
   1  -5   9 4188.47 160.638  64
   1  -5   9 3942.56 154.824  42
   1  -5  10 949.740 70.1553  62
   1  -5  10 861.183 67.9113  59
   1  -5  10 848.066 65.9660  76
   1  -5  10 960.614 69.2770  44
   1  -5  10 846.941 67.2640  53
   1  -5  10 967.146 72.7085  64
   1  -5  10 963.845 70.8068  42
   1  -5  11 12956.7 370.642  62
   1  -5  11 12983.5 370.793  53
   1  -5  11 13407.1 375.457  59
   1  -5  11 13572.6 372.465  44
   1  -5  11 13348.0 377.561  64
   1  -5  11 13517.6 375.406  42
   1  -5  12 699.313 57.3790  53
   1  -5  12 656.586 56.7962  59
   1  -5  12 613.441 54.1889  44
   1  -5  12 622.460 57.0112  42
   1  -5  12 685.684 59.4362  64
   1  -5  13 1133.77 69.3004  59
   1  -5  13 1145.51 71.0982  42
   1  -5  13 1174.89 71.4587  64
   1  -5  14 1576.11 76.6824  42
   1  -5  14 1523.83 75.8331  65
   1  -5  14 1579.29 75.9583  64
  -1  -4  16 857.417 50.0825  65
  -1  -4  15 3464.12 130.770  42
  -1  -4  15 3739.15 135.227  65
  -1  -4  14 218.666 36.4434  42
  -1  -4  13 6302.12 208.083  53
  -1  -4  13 6020.93 210.101  42
  -1  -4  13 6161.44 206.125  44
  -1  -4  12 9775.88 301.095  53
  -1  -4  12 10098.4 306.170  42
  -1  -4  12 10515.8 304.922  44
  -1  -4  11 17974.6 478.561  53
  -1  -4  11 18285.9 478.099  44
  -1  -4  11 17492.2 478.050  42
  -1  -4  10 10012.2 297.052  42
  -1  -4  10 10300.9 298.316  53
  -1  -4  10 10107.0 295.751  44
  -1  -4  10 9726.91 291.425  66
  -1  -4  10 10171.1 296.494  64
  -1  -4  10 9847.47 292.467  76
  -1  -4   9 19756.6 741.601  18
  -1  -4   9 19760.8 504.427  66
  -1  -4   9 19321.6 502.582  76
  -1  -4   9 19930.9 508.000  64
  -1  -4   9 20684.0 760.279   9
   1  -4  -9 20853.5 771.752  32
   1  -4  -9 21118.4 794.740  29
  -1  -4   9 19688.9 506.463  53
  -1  -4   9 19103.1 502.245  71
  -1  -4   9 19707.1 505.924  42
  -1  -4   9 19716.6 505.911  44
  -1  -4   8 1921.05 90.1868  44
  -1  -4   8 1825.78 88.5143  42
  -1  -4   8 1866.58 88.9953  76
  -1  -4   8 1901.11 190.868   9
  -1  -4   8 1827.52 89.1148  53
   1  -4  -8 1690.02 180.781  32
   1  -4  -8 1792.33 192.437  29
  -1  -4   8 1752.41 182.216  18
  -1  -4   8 2103.54 92.7111  66
  -1  -4   8 1990.01 91.2057  71
   1  -4  -7 10412.2 469.920  29
   1  -4  -7 11658.1 469.499  32
  -1  -4   7 10123.6 456.035   9
  -1  -4   7 10226.4 447.034  17
  -1  -4   7 10003.2 449.799  18
  -1  -4   7 9562.77 435.190  23
   1  -4  -6 9509.78 402.522  32
  -1  -4   6 9044.07 408.573  18
  -1  -4   6 9032.37 403.552  17
  -1  -4   6 10381.5 429.254   9
  -1  -4   6 9826.92 415.577  23
  -1  -4   5 4421.66 253.499  17
  -1  -4   5 4660.36 256.700  18
  -1  -4   5 4578.75 255.101   9
  -1  -4   5 4787.33 260.308  23
  -1  -4   4 16163.0 551.241  17
  -1  -4   4 15914.1 538.214  18
  -1  -4   4 17385.3 567.221  34
  -1  -4   4 16264.7 543.603  36
  -1  -4   4 15993.6 539.841   9
  -1  -4   4 15777.0 547.802  23
  -1  -4   3 50042.8 1259.82   9
   1  -4  -3 48405.1 1270.22  29
  -1  -4   3 49008.4 1255.07  18
  -1  -4   3 47736.5 1275.73  17
  -1  -4   3 49216.1 1285.48  36
  -1  -4   3 50188.1 1292.77  34
  -1  -4   3 46945.6 1269.65  23
  -1  -4   2 45702.6 1215.59  17
  -1  -4   2 47954.2 1187.71  18
  -1  -4   2 47061.8 1237.49  34
  -1  -4   2 45781.4 1233.17  36
  -1  -4   2 46830.7 1187.15   9
  -1  -4   2 46915.9 1218.78  23
  -1  -4   1 24079.3 716.784  34
  -1  -4   1 23565.3 705.924  35
   1  -4  -1 23503.3 704.679  35
   1  -4  -1 22457.3 695.880  34
  -1  -4   1 23149.2 683.986  17
  -1  -4   1 23886.2 687.610  23
  -1  -4   0 53846.5 1416.86  34
   1  -4   0 54624.6 1415.68  36
   1  -4   0 55461.9 1410.51  34
  -1  -4   0 54734.5 1414.73  35
   1  -4   0 55891.3 1404.33  35
  -1  -4   0 55174.0 1376.61  17
  -1  -4   0 54800.2 1376.47  23
  -1  -4  -1 84534.1 2028.77  29
   1  -4   1 84829.8 2060.14  36
   1  -4   1 84699.5 2040.15  34
   1  -4   1 85208.9 2032.53  35
  -1  -4  -1 78824.2 2054.37  35
  -1  -4  -2 48334.1 1288.09  29
   1  -4   2 52033.9 1296.41  34
   1  -4   2 47648.2 1294.85  36
   1  -4   2 49251.9 1245.63   9
   1  -4   2 49318.9 1245.86  18
   1  -4   3 7860.30 318.311   9
  -1  -4  -3 7934.21 347.267  29
   1  -4   3 7811.88 318.912  18
   1  -4   3 8246.56 341.510  34
   1  -4   3 7715.81 339.930  36
   1  -4   3 7605.04 332.953  26
   1  -4   4 29332.0 852.896   9
  -1  -4  -4 30129.8 900.732  29
   1  -4   4 29249.9 853.342  18
   1  -4   4 30007.7 878.998  36
  -1  -4  -5 9722.93 434.663  29
   1  -4   5 10138.8 411.914   9
   1  -4   5 10124.6 411.871  18
  -1  -4  -6 9987.26 456.225  29
   1  -4   6 10151.1 436.184  18
   1  -4   6 10494.4 442.359   9
   1  -4   7 6271.82 344.918   9
   1  -4   7 6827.82 202.563  76
   1  -4   7 6810.73 206.588  64
   1  -4   7 6462.39 199.902  53
  -1  -4  -7 6737.86 360.393  32
  -1  -4  -7 6850.22 379.765  29
   1  -4   7 6342.73 197.794  71
   1  -4   7 6896.02 356.965  18
   1  -4   7 6254.70 196.976  42
   1  -4   8 682.481 116.609  18
   1  -4   8 590.981 48.6586  66
   1  -4   8 597.442 51.8457  64
   1  -4   8 582.863 49.0182  44
   1  -4   8 590.055 49.9026  42
   1  -4   8 505.992 101.669   9
   1  -4   8 674.048 52.9878  62
   1  -4   8 672.670 53.6435  59
   1  -4   8 559.243 48.4178  53
   1  -4   8 605.375 50.0572  76
   1  -4   8 551.314 48.0583  71
  -1  -4  -8 537.339 111.860  29
  -1  -4  -8 586.400 113.096  32
   1  -4   9 1816.51 194.735  18
   1  -4   9 1883.95 97.0573  64
   1  -4   9 1802.51 195.977   9
   1  -4   9 1944.84 95.8817  42
  -1  -4  -9 1661.82 200.362  29
  -1  -4  -9 1632.36 197.611  32
   1  -4   9 1804.29 94.4923  59
   1  -4   9 1857.97 94.3157  62
   1  -4   9 1799.23 92.3774  44
   1  -4   9 1686.73 90.1551  53
   1  -4   9 1906.45 93.9579  76
   1  -4  10 4584.35 170.932  42
   1  -4  10 4785.12 171.167  44
   1  -4  10 4643.58 171.727  62
   1  -4  10 4740.16 175.408  64
   1  -4  10 4505.99 168.743  53
   1  -4  10 4854.64 175.233  59
   1  -4  11 3567.30 142.488  53
   1  -4  11 3505.80 144.773  59
   1  -4  11 3451.75 144.388  42
   1  -4  11 3230.80 142.155  64
   1  -4  12 10859.4 312.761  59
   1  -4  12 10174.8 309.095  42
   1  -4  12 10400.9 312.330  64
   1  -4  13 6081.90 203.292  59
   1  -4  13 6036.09 204.411  42
   1  -4  13 6254.81 209.418  65
   1  -4  13 6097.97 204.943  64
   1  -4  14 319.009 38.6904  42
   1  -4  14 320.625 39.2719  65
   1  -4  14 335.393 39.2792  64
   1  -4  15 822.861 51.0246  42
   1  -4  15 834.464 53.3750  65
  -1  -3  16 1821.58 82.5702  65
  -1  -3  15 1401.04 78.5535  42
  -1  -3  15 1575.05 84.9610  65
  -1  -3  14 900.685 67.3582  42
  -1  -3  14 1028.66 72.9016  65
  -1  -3  13 1286.11 83.6938  42
  -1  -3  12 14836.1 411.799  42
  -1  -3  11 197.065 34.7241  44
  -1  -3  11 216.838 36.5958  53
  -1  -3  11 204.165 36.0024  42
  -1  -3  10 1936.16 93.7228  76
  -1  -3  10 1953.88 95.1125  44
   1  -3 -10 1754.02 201.871  32
  -1  -3  10 1794.58 93.1651  42
  -1  -3  10 1954.16 96.6645  53
  -1  -3   9 23235.1 796.293   9
  -1  -3   9 23197.6 576.438  53
  -1  -3   9 22798.4 575.979  42
  -1  -3   9 23366.0 575.058  66
  -1  -3   9 24256.8 804.740  18
  -1  -3   9 23189.3 574.465  76
   1  -3  -9 23573.0 819.301  32
  -1  -3   9 23112.2 576.041  44
  -1  -3   8 8181.18 388.812  18
  -1  -3   8 8463.14 394.454   9
   1  -3  -8 8538.18 405.172  32
  -1  -3   7 41855.0 1160.21  18
  -1  -3   7 41234.2 1160.11   9
   1  -3  -7 41589.7 1166.80  32
   1  -3  -6 1238.39 122.635  32
  -1  -3   6 1124.96 116.121  23
  -1  -3   6 1178.64 119.553   9
  -1  -3   6 1347.38 126.772  18
  -1  -3   6 1077.28 113.293  17
   1  -3  -5 2357.96 157.283  32
  -1  -3   5 2361.37 160.338   9
  -1  -3   5 2467.58 162.893  18
  -1  -3   4 53262.3 1322.08  18
  -1  -3   4 52867.6 1326.20  17
  -1  -3   4 53415.4 1315.46  36
   1  -3  -4 52152.9 1305.55  32
  -1  -3   4 51553.0 1319.95  23
  -1  -3   4 52009.7 1323.14   9
  -1  -3   3 66297.2 1620.41  18
  -1  -3   3 64891.0 1630.31  17
  -1  -3   3 68771.8 1634.06  36
  -1  -3   3 67520.3 1641.09  34
   1  -3  -3 65505.0 1598.70  32
  -1  -3   3 68687.8 1627.17   9
  -1  -3   3 70089.3 1640.35  23
  -1  -3   2 96172.9 2207.88  36
  -1  -3   2 92431.7 2204.39  34
  -1  -3   2 90130.2 2190.26  23
  -1  -3   2 95815.2 2174.86  18
  -1  -3   2 90517.9 2191.55  17
  -1  -3   2 95046.7 2175.22   9
  -1  -3   1 129486. 3021.11  34
  -1  -3   1 129480. 3018.57  35
  -1  -3   1 129995. 3001.77  23
  -1  -3   1 129038. 3000.33  17
  -1  -3   1 132622. 2971.31  18
  -1  -3   1 132876. 2972.95   9
  -1  -3   0 181400. 4168.51  34
   1  -3   0 176714. 4150.91  35
   1  -3   0 190340. 4162.27  34
  -1  -3   0 187423. 4175.19  35
   1  -3   0 188634. 4128.78  22
  -1  -3   0 182521. 4138.78  23
   1  -3   0 184824. 4140.82  24
   1  -3   0 180475. 4100.94   9
  -1  -3   0 183539. 4138.24  17
   1  -3   0 179366. 4100.99  18
  -1  -3  -1 44720.5 1090.92  17
   1  -3   1 43577.7 1077.65  18
   1  -3   1 45825.4 1116.36  34
   1  -3   1 44552.9 1128.07  36
   1  -3   1 42148.4 1098.40  35
  -1  -3  -1 44424.8 1114.74  29
   1  -3   1 44330.9 1087.73  22
  -1  -3  -1 44820.6 1090.92  23
   1  -3   1 44269.9 1078.32   9
   1  -3   2 49464.0 1224.54  18
   1  -3   2 50669.7 1226.58  22
   1  -3   2 48529.6 1254.16  36
   1  -3   2 51569.0 1251.18  34
  -1  -3  -2 51040.7 1265.16  29
   1  -3   2 49427.5 1249.07  26
   1  -3   2 49330.5 1223.40   9
   1  -3   3 32918.7 865.274  18
   1  -3   3 33067.7 889.542  36
   1  -3   3 32932.8 882.428  26
  -1  -3  -3 32316.9 897.999  29
  -1  -3  -3 32475.7 859.841  32
   1  -3   3 33104.6 868.477   9
  -1  -3  -4 17378.7 574.711  29
  -1  -3  -4 17492.0 548.721  32
   1  -3   4 18368.5 551.604  18
   1  -3   4 18170.4 551.834   9
  -1  -3  -5 29374.1 883.762  29
  -1  -3  -5 30879.2 868.941  32
   1  -3   5 29635.8 851.261  18
   1  -3   5 30771.6 856.472   9
   1  -3   6 1737.13 146.871  18
  -1  -3  -6 1527.93 151.568  29
  -1  -3  -6 1729.37 154.812  32
  -1  -3  -6 1704.91 149.586  12
  -1  -3  -6 1961.44 158.773  16
   1  -3   6 1608.62 144.001   9
   1  -3   7 2136.87 179.485  18
   1  -3   7 2086.80 173.879   9
  -1  -3  -7 2184.17 182.029  12
  -1  -3  -7 2611.21 194.580  16
  -1  -3  -7 2099.84 184.869  32
  -1  -3  -7 2134.10 189.452  29
   1  -3   8 57.0912 21.1946  59
  -1  -3  -8 88.9617 53.4185  32
  -1  -3  -8 44.6649 46.4579  29
   1  -3   8 41.6033 18.3846  76
   1  -3   8 76.4290 49.5727  18
   1  -3   8 44.3449 19.1613  64
   1  -3   8 109.529 24.8796  42
  -1  -3  -8 95.0197 46.8276  16
  -1  -3  -8 67.9979 48.9995  12
   1  -3   8 77.0438 40.0741   9
  -1  -3  -9 4205.39 306.194  32
   1  -3   9 4504.68 163.346  64
   1  -3   9 4534.03 160.405  76
   1  -3   9 4591.14 161.641  62
   1  -3   9 4643.37 163.475  59
  -1  -3  -9 4781.71 311.912  16
   1  -3   9 4625.00 161.398  42
   1  -3  10 9634.99 288.735  64
   1  -3  10 9568.32 286.509  59
  -1  -3 -10 10234.8 503.557  16
   1  -3  10 9671.54 285.249  42
  -1  -3 -10 10408.6 509.273  12
   1  -3  11 7177.96 234.287  59
   1  -3  11 7377.37 234.804  42
   1  -3  11 7116.41 235.503  64
   1  -3  12 7269.27 232.469  59
   1  -3  12 6781.69 227.758  42
   1  -3  12 6865.90 231.339  64
   1  -3  13 315.870 42.5000  42
   1  -3  13 460.397 51.5639  65
   1  -3  13 449.012 49.5631  64
   1  -3  14 1296.52 77.0043  42
   1  -3  14 1428.58 84.1572  65
   1  -3  15 248.732 34.4429  65
  -1  -2  16 2729.27 110.579  65
  -1  -2  15 2426.82 116.145   8
  -1  -2  15 2535.67 115.494  65
  -1  -2  14 1316.01 89.2565   8
  -1  -2  14 1405.18 87.4690  65
  -1  -2  13 1153.33 78.7765  42
  -1  -2  13 1266.79 82.1710   7
  -1  -2  13 1306.36 83.2383   6
  -1  -2  12 7130.31 227.445  42
  -1  -2  12 6466.25 221.867   7
  -1  -2  12 6575.87 222.583   6
   1  -2 -11 27488.9 927.632  16
   1  -2 -11 25496.2 913.532  12
  -1  -2  11 25569.8 645.904  42
   1  -2 -11 25637.5 922.062  32
   1  -2 -10 1449.94 166.156  16
   1  -2 -10 1628.83 177.586  12
  -1  -2  10 1403.32 78.6881  42
   1  -2 -10 1356.82 168.325  32
   1  -2  -9 3757.13 250.874  12
   1  -2  -9 3495.66 250.866  32
   1  -2  -9 3864.50 254.149  16
   1  -2  -8 9280.85 413.904  32
   1  -2  -8 10223.2 411.135  12
   1  -2  -8 10048.3 414.556   4
   1  -2  -8 9391.45 397.862  16
  -1  -2   8 10161.2 422.412  14
  -1  -2   8 9468.87 409.692  25
   1  -2  -8 9735.39 409.182   3
   1  -2  -7 10335.6 413.637  32
   1  -2  -7 10834.6 401.618  12
  -1  -2   7 10508.7 403.376   9
  -1  -2   7 10359.5 398.429  18
   1  -2  -7 9988.42 393.442   4
  -1  -2   7 10108.5 403.504  14
   1  -2  -7 10897.8 402.212  16
  -1  -2   7 10847.1 411.697  25
   1  -2  -7 10809.0 403.053   3
   1  -2  -6 13344.0 458.292  32
  -1  -2   6 13702.8 458.289   9
   1  -2  -6 13548.2 443.681  12
  -1  -2   6 13536.2 454.549  18
   1  -2  -6 13405.2 441.113   4
   1  -2  -6 13796.0 444.677  16
  -1  -2   6 12922.1 446.601  14
  -1  -2   6 13388.3 449.178  25
   1  -2  -6 13554.9 442.498   3
   1  -2  -5 29743.8 797.813  32
  -1  -2   5 29891.8 798.501   9
   1  -2  -5 29591.7 777.687  12
  -1  -2   5 29235.0 793.481  18
   1  -2  -5 28723.0 770.072   4
  -1  -2   5 29714.4 787.289  14
   1  -2  -5 29003.2 775.228  16
  -1  -2   5 28984.6 782.718  25
   1  -2  -5 29705.4 773.804   3
   1  -2  -4 71044.2 1653.36  32
   1  -2  -4 72073.9 1625.67   3
  -1  -2   4 66690.0 1652.86  18
   1  -2  -4 70451.0 1622.76   4
  -1  -2   4 66298.9 1610.29   5
  -1  -2   4 70180.5 1635.66  14
   1  -2  -4 68750.7 1626.58  16
  -1  -2   4 69814.0 1633.84  25
  -1  -2   4 67639.2 1653.60   9
   1  -2  -4 70423.4 1628.81  12
  -1  -2   3 30689.5 773.615  18
  -1  -2   3 29860.8 776.957  34
  -1  -2   3 30434.9 763.201  36
   1  -2  -3 29905.5 740.451  12
   1  -2  -3 30477.5 740.955  16
  -1  -2   3 29865.9 771.768   9
  -1  -2   2 114790. 2606.43  36
  -1  -2   2 115184. 2614.17  34
  -1  -2   2 115702. 2608.65  23
  -1  -2   2 114787. 2598.89  18
  -1  -2   2 110645. 2605.69  17
  -1  -2   2 115484. 2602.02   9
  -1  -2   1 110323. 2568.87  35
  -1  -2   1 113190. 2571.74  34
  -1  -2   1 110478. 2557.84  23
  -1  -2   1 119192. 2546.73  18
  -1  -2   1 114362. 2560.77  17
   1  -2  -1 110446. 2519.51  18
   1  -2  -1 110166. 2519.10   9
  -1  -2   1 115840. 2546.46   9
  -1  -2   0 165443. 3633.82  29
   1  -2   0 163597. 3634.51  34
  -1  -2   0 159821. 3646.03  35
   1  -2   0 163410. 3632.19  35
   1  -2   0 164658. 3629.51  22
  -1  -2   0 160606. 3627.24  23
   1  -2   0 163435. 3636.73  24
  -1  -2   0 157021. 3625.04  17
   1  -2   0 159380. 3608.65  18
  -1  -2   0 164743. 3600.11  18
   1  -2   0 160108. 3608.67   9
  -1  -2   0 160397. 3600.31   9
  -1  -2  -1 90626.3 2055.01  29
  -1  -2  -1 90171.2 2016.60  32
   1  -2   1 89027.3 2031.39  18
  -1  -2  -1 86724.4 2029.96  17
   1  -2   1 88296.3 2041.98  34
   1  -2   1 88842.4 2055.30  36
  -1  -2  -1 88140.4 2031.98  23
   1  -2   1 89494.9 2037.61  22
   1  -2   1 86893.2 2040.14  24
   1  -2   1 90857.3 2032.83   9
  -1  -2  -2 62502.0 1435.08  32
  -1  -2  -2 60839.4 1460.52  29
   1  -2   2 60168.6 1436.03  18
   1  -2   2 59970.9 1437.41  22
   1  -2   2 61245.1 1444.97  34
   1  -2   2 61100.3 1453.26  36
   1  -2   2 60933.5 1437.35   9
  -1  -2  -2 60975.4 1422.55  23
   1  -2   2 60330.7 1446.81  26
  -1  -2  -2 61950.8 1422.83  17
   1  -2   3 32442.0 853.334   9
   1  -2   3 33872.5 858.673  18
  -1  -2  -3 34915.1 886.160  29
  -1  -2  -3 33826.5 863.663  32
   1  -2   3 34776.5 863.377  27
   1  -2   3 33868.5 829.264  25
   1  -2   3 33872.2 859.672  26
  -1  -2  -4 132631. 3067.35   4
  -1  -2  -4 132620. 3067.59   3
   1  -2   4 136061. 3049.64  14
   1  -2   4 131838. 3071.16   9
   1  -2   4 135629. 3072.89  18
  -1  -2  -4 138448. 3107.08  29
  -1  -2  -4 129308. 3082.90  32
   1  -2   4 131841. 3060.56  26
   1  -2   4 136222. 3050.42  25
  -1  -2  -5 2955.15 166.710   4
  -1  -2  -5 2795.52 163.418   3
   1  -2   5 2915.44 156.093  14
   1  -2   5 2637.70 156.720   9
   1  -2   5 2628.22 155.638  18
  -1  -2  -5 2639.46 171.239  29
  -1  -2  -5 2689.21 168.388  32
   1  -2   5 2981.33 157.170  25
  -1  -2  -6 20321.2 638.169   4
  -1  -2  -6 21329.4 644.985   3
   1  -2   6 20436.1 619.069  14
  -1  -2  -6 20959.7 644.773  16
  -1  -2  -6 21071.6 646.264  12
   1  -2   6 20195.8 619.126   9
   1  -2   6 20329.7 620.796  18
  -1  -2  -6 19763.2 649.447  32
  -1  -2  -6 20684.1 652.209  29
   1  -2   6 21298.6 623.784  25
  -1  -2  -7 11370.2 451.929   4
  -1  -2  -7 11990.1 458.553  12
   1  -2   7 12028.2 436.052   9
   1  -2   7 11342.6 428.785  18
  -1  -2  -7 11094.7 449.661  29
  -1  -2  -7 11166.4 459.421  32
  -1  -2  -7 11712.2 457.786   3
  -1  -2  -7 12020.0 459.630  16
   1  -2   7 11673.9 436.963  14
   1  -2   7 11847.5 439.737  25
  -1  -2  -8 20304.7 685.959  12
  -1  -2  -8 18541.8 683.812  32
  -1  -2  -8 19027.1 671.533  16
   1  -2   9 6156.29 197.068  64
  -1  -2  -9 6918.36 368.847  16
  -1  -2  -9 6685.14 362.641  12
   1  -2   9 6299.92 197.654  59
  -1  -2  -9 5605.66 346.026  32
   1  -2   9 6017.77 192.573  42
   1  -2  10 6334.30 205.733  64
  -1  -2 -10 6195.81 372.333  16
   1  -2  10 6022.72 197.969  42
   1  -2  10 6120.15 202.154  59
  -1  -2 -10 6411.79 380.475  12
  -1  -2 -10 5938.59 373.754  32
   1  -2  11 63.3566 25.9621  42
   1  -2  11 28.8999 22.5560  64
   1  -2  12 621.998 58.4939   7
   1  -2  12 682.601 59.9012   6
   1  -2  12 739.866 63.1070  64
   1  -2  12 763.785 66.3801  65
   1  -2  13 1710.23 94.6084   7
   1  -2  13 1691.67 94.0961   6
   1  -2  13 1788.06 102.078  65
   1  -2  14 16155.3 437.061   7
   1  -2  14 16554.4 439.364   6
   1  -2  14 16754.7 449.744  65
   1  -2  15 2419.29 108.886  65
   1  -2  16 611.226 45.1025  65
  -1  -1  17 435.197 37.4137   8
  -1  -1  16 2582.42 112.207   8
  -1  -1  16 2564.51 108.630  65
  -1  -1  15 724.757 63.9882   8
  -1  -1  15 783.366 62.9317  65
  -1  -1  14 4528.31 175.423   7
  -1  -1  14 4533.44 175.365   6
  -1  -1  13 6878.01 234.293   6
  -1  -1  13 7097.96 233.474  58
  -1  -1  13 6839.11 231.406  74
  -1  -1  13 7213.36 235.321  60
  -1  -1  13 7521.97 243.983  65
  -1  -1  13 6709.45 232.233   7
  -1  -1  12 3103.69 135.397   6
  -1  -1  12 2937.13 130.931  60
  -1  -1  12 3025.51 133.917   7
  -1  -1  12 3089.38 133.293  74
  -1  -1  12 3329.93 136.510  58
  -1  -1  11 14278.4 386.347  58
  -1  -1  11 14219.2 387.348   7
   1  -1 -11 14956.0 630.274  12
   1  -1 -11 15021.8 635.825   3
   1  -1 -11 14506.3 626.391   4
  -1  -1  11 13479.7 384.504   6
  -1  -1  11 14868.2 637.956  25
  -1  -1  11 13800.8 384.057  60
  -1  -1  11 14270.6 387.497  74
   1  -1 -11 14615.5 620.557  16
  -1  -1  11 15308.1 648.007  14
  -1  -1  10 2194.39 100.242  74
  -1  -1  10 2305.12 102.651   7
  -1  -1  10 2287.34 101.014  42
   1  -1 -10 2282.64 208.861  32
   1  -1 -10 2216.84 207.319  12
  -1  -1  10 2413.48 219.692  25
  -1  -1  10 2298.11 101.132  58
  -1  -1  10 2211.39 99.3006  60
   1  -1 -10 2381.40 217.361   4
  -1  -1  10 2283.43 102.868   6
   1  -1 -10 2645.47 219.825  16
  -1  -1  10 2252.50 214.632  14
   1  -1 -10 2257.89 211.371   3
  -1  -1   9 6316.41 339.721  25
   1  -1  -9 6289.63 333.423   3
   1  -1  -9 6242.42 332.678  32
   1  -1  -9 6040.78 327.851   4
   1  -1  -9 5920.91 322.508  16
  -1  -1   9 6238.47 340.559  14
   1  -1  -9 6497.07 336.554  12
  -1  -1   8 21480.0 698.953  25
   1  -1  -8 20235.7 675.618   3
   1  -1  -8 21790.2 691.646  32
   1  -1  -8 21368.4 684.291   4
  -1  -1   8 21267.9 699.552  14
   1  -1  -8 20414.2 674.143  16
   1  -1  -8 21817.1 687.413  12
  -1  -1   7 58930.5 1515.11  25
   1  -1  -7 59567.8 1502.85   3
   1  -1  -7 58252.2 1504.44  32
   1  -1  -7 59997.2 1503.49   4
  -1  -1   7 59948.9 1522.87  14
   1  -1  -7 59494.0 1502.24  16
   1  -1  -7 59369.6 1503.38  12
  -1  -1   6 13966.3 441.926   9
   1  -1  -6 14125.7 451.967  12
  -1  -1   6 13854.3 457.820  25
   1  -1  -6 13665.4 446.667   3
   1  -1  -6 13538.7 452.311  32
   1  -1  -6 13634.7 446.426   4
   1  -1  -6 14374.2 454.071  16
  -1  -1   6 14493.2 465.620  14
  -1  -1   6 14705.2 446.106  18
   1  -1  -5 49745.9 1221.18  12
  -1  -1   5 49657.8 1219.78   9
  -1  -1   5 51165.3 1234.04  25
   1  -1  -5 50485.6 1222.07   3
   1  -1  -5 49299.4 1226.26  32
   1  -1  -5 49615.5 1219.84   4
  -1  -1   5 48937.4 1209.56   5
  -1  -1   5 49975.6 1230.35  14
   1  -1  -5 49372.0 1219.70  16
  -1  -1   5 49521.3 1216.36  18
  -1  -1   4 17852.9 494.321  25
   1  -1  -4 18588.8 488.100   3
   1  -1  -4 18034.6 485.758   4
  -1  -1   4 17568.5 490.972  18
  -1  -1   4 17041.6 477.660   5
  -1  -1   4 17744.0 494.474  14
   1  -1  -4 17915.2 486.932  16
  -1  -1   4 18380.4 494.460   9
   1  -1  -4 17831.9 486.708  12
   1  -1  -3 149203. 3279.52  12
  -1  -1   3 146832. 3292.90   9
  -1  -1   3 149349. 3290.03  25
   1  -1  -3 144104. 3277.41   3
   1  -1  -3 144223. 3278.22   4
  -1  -1   3 141093. 3272.99   5
   1  -1  -3 147536. 3278.29  16
  -1  -1   3 146516. 3288.44  14
  -1  -1   3 148004. 3291.82  18
   1  -1  -3 148747. 3281.24  28
   1  -1  -2 254595. 5591.73  12
  -1  -1   2 248030. 5612.52   9
  -1  -1   2 256659. 5606.92  17
  -1  -1   2 251322. 5612.33  18
  -1  -1   2 250099. 5593.98   5
  -1  -1   2 260980. 5605.49  25
  -1  -1   2 256886. 5606.35  23
  -1  -1   2 242795. 5609.78  34
  -1  -1   2 253005. 5594.70  36
  -1  -1   2 256896. 5604.42  14
   1  -1  -2 255120. 5591.31  16
  -1  -1   1 284717. 6220.89   9
  -1  -1   1 291567. 6212.09  25
  -1  -1   1 278415. 6222.08  23
  -1  -1   1 295783. 6221.81  18
  -1  -1   1 284089. 6222.76  17
  -1  -1   1 274183. 6201.85   5
   1  -1  -1 276048. 6187.80  16
   1  -1  -1 277567. 6188.01  12
  -1  -1   1 290826. 6212.23  14
  -1  -1   1 282376. 6222.32  34
  -1  -1   0 226780. 5002.13   9
   1  -1   0 226919. 5021.60  22
  -1  -1   0 223790. 5015.21  23
   1  -1   0 225702. 5023.79  24
   1  -1   0 234154. 4998.39   1
   1  -1   0 225994. 4997.32   2
  -1  -1   0 219837. 5014.20  17
  -1  -1   0 224129. 5000.82  18
  -1  -1   0 227895. 4998.64   5
   1  -1   0 219799. 5000.60  15
  -1  -1   0 235592. 5020.66  35
   1  -1   0 224592. 5002.87  35
   1  -1   0 228573. 5016.91  36
   1  -1   0 233201. 5006.82  34
   1  -1   1 69668.5 1572.16  36
   1  -1   1 70933.5 1561.93  34
   1  -1   1 68925.2 1551.60   2
  -1  -1  -1 69016.8 1558.55   3
   1  -1   1 69903.1 1552.26   1
   1  -1   1 68947.2 1567.50  18
   1  -1   1 66185.8 1567.60  22
  -1  -1  -1 68289.9 1561.10  23
   1  -1   1 68306.8 1571.00  26
   1  -1   1 67601.6 1572.44  27
  -1  -1  -1 69086.2 1558.62   4
   1  -1   1 69288.8 1567.37   9
  -1  -1  -1 68769.7 1561.46  17
  -1  -1  -1 69085.0 1563.78  32
  -1  -1  -1 67970.1 1574.04  29
   1  -1   2 237402. 5252.99   2
   1  -1   2 229970. 5251.46   1
  -1  -1  -2 239341. 5264.03   3
   1  -1   2 240491. 5270.02  22
   1  -1   2 245469. 5266.85  18
   1  -1   2 238100. 5265.08  26
   1  -1   2 231470. 5261.47  27
  -1  -1  -2 236710. 5249.35  23
  -1  -1  -2 238251. 5263.47   4
   1  -1   2 246081. 5266.64   9
  -1  -1  -2 232280. 5248.94  17
  -1  -1  -2 233194. 5270.07  32
  -1  -1  -2 238116. 5274.29  29
  -1  -1  -3 145114. 3243.14   3
   1  -1   3 142892. 3231.03  18
  -1  -1  -3 141529. 3210.47  23
   1  -1   3 146462. 3229.65  25
   1  -1   3 141328. 3220.90  27
  -1  -1  -3 142102. 3242.04   4
   1  -1   3 146250. 3232.17   9
  -1  -1  -3 143871. 3212.07  17
   1  -1   3 143764. 3228.49  14
  -1  -1  -3 141745. 3247.01  32
  -1  -1  -4 69187.2 1683.33   3
   1  -1   4 71784.0 1664.82  18
   1  -1   4 72798.0 1671.74  25
  -1  -1  -4 70189.3 1685.56   4
   1  -1   4 70376.9 1663.27   9
   1  -1   4 72866.0 1672.69  14
  -1  -1  -4 69489.8 1690.47  32
  -1  -1  -5 50653.6 1270.37   3
   1  -1   5 49644.3 1233.46  18
   1  -1   5 48909.2 1230.51   9
  -1  -1  -5 51634.5 1268.05  12
   1  -1   5 50244.2 1250.42  25
  -1  -1  -5 51586.2 1264.80  16
   1  -1   5 51761.5 1255.54  14
  -1  -1  -5 49653.1 1272.39  32
  -1  -1  -5 51957.2 1274.76   4
  -1  -1  -6 33560.8 940.384   4
  -1  -1  -6 34554.4 933.322  12
   1  -1   6 33760.0 920.328  25
   1  -1   6 33397.4 918.764  14
  -1  -1  -6 35865.2 938.730  16
  -1  -1  -6 34280.2 944.633  32
  -1  -1  -6 34197.0 942.313   3
  -1  -1  -7 5819.40 292.406   4
  -1  -1  -7 6151.04 290.920  12
   1  -1   7 5698.25 276.887  25
  -1  -1  -7 5998.95 287.486  16
   1  -1   7 5470.66 273.569  14
  -1  -1  -7 6106.18 299.537  32
  -1  -1  -7 5668.31 290.605   3
  -1  -1  -8 13932.7 542.506   4
  -1  -1  -8 14350.1 532.810  12
   1  -1   8 14399.6 526.211  25
   1  -1   8 14075.8 523.622  14
  -1  -1  -8 14493.3 535.402  16
  -1  -1  -8 13800.2 536.869  32
  -1  -1  -8 13138.9 532.304   3
  -1  -1  -9 9727.04 458.966   4
  -1  -1  -9 9871.00 448.298  12
  -1  -1  -9 9269.40 443.199  32
  -1  -1  -9 9630.67 456.902   3
   1  -1   9 9254.27 430.932  25
   1  -1   9 9031.79 430.217  14
  -1  -1  -9 9577.68 443.688  16
   1  -1  10 2938.09 242.154  25
   1  -1  10 2907.08 243.010  14
  -1  -1 -10 2987.30 247.105  16
   1  -1  10 2681.37 115.280   7
  -1  -1 -10 2221.85 226.238   3
  -1  -1 -10 2800.64 242.657  12
   1  -1  10 2962.29 122.047  64
   1  -1  10 2864.53 118.044   6
  -1  -1 -10 2908.84 256.793   4
   1  -1  11 381.461 44.0936   7
   1  -1  11 375.642 46.9387  65
   1  -1  11 337.909 42.2921   6
   1  -1  12 7967.80 253.897   7
   1  -1  12 8106.42 264.364  65
   1  -1  12 7939.83 254.683   6
   1  -1  13 5388.75 193.660   7
   1  -1  13 5162.93 197.156  65
   1  -1  13 5479.69 194.218   6
   1  -1  14 1079.41 75.7022   7
   1  -1  14 1051.79 75.6375  65
   1  -1  14 1034.10 72.5853   6
   1  -1  15 3077.65 126.533   7
   1  -1  15 3233.24 132.538  65
   1  -1  15 3343.75 130.761   6
   1  -1  16 624.147 49.3231   8
  -1   0  17 4037.80 134.446   8
  -1   0  16 8270.77 250.414   8
  -1   0  15 5649.08 197.838  60
  -1   0  15 6268.40 207.800  65
  -1   0  15 5648.47 198.435  58
  -1   0  14 6444.05 221.076  58
  -1   0  14 6749.28 225.390   7
  -1   0  14 6427.47 220.361  60
  -1   0  14 6656.98 224.549   6
  -1   0  14 6588.42 226.778  65
  -1   0  13 1171.95 79.6952  58
  -1   0  13 1102.35 79.5729   7
  -1   0  13 1191.76 79.9914  60
  -1   0  13 1233.97 84.5382  65
  -1   0  13 1235.26 82.8845   6
  -1   0  12 3.72301 24.1759  74
  -1   0  12 22.4125 24.2565  58
  -1   0  12-3.72714 25.1161  60
  -1   0  12 36.7263 24.7489   7
  -1   0  12 11.9993 23.5271  65
  -1   0  12 40.5522 27.9064   6
  -1   0  11 7471.58 234.949  65
  -1   0  11 6909.05 224.075   6
   1   0 -11 7227.45 415.989   4
  -1   0  11 7516.00 426.755  25
  -1   0  11 6887.42 224.261  58
   1   0 -11 7337.99 417.287  12
  -1   0  11 7118.54 226.243  60
   1   0 -11 7954.79 430.084   3
  -1   0  11 7058.37 225.083   7
  -1   0  11 6567.37 222.428  74
   1   0 -11 7252.08 413.585  16
  -1   0  11 6689.91 405.069  14
   1   0 -10 21630.4 769.054   4
  -1   0  10 20961.1 540.935   6
  -1   0  10 22910.5 799.137  25
  -1   0  10 21964.1 544.436  58
   1   0 -10 23107.0 788.957  12
  -1   0  10 21685.4 543.498  60
   1   0 -10 23370.5 788.842   3
  -1   0  10 23161.9 800.489  14
   1   0 -10 21402.7 768.358  16
  -1   0  10 21582.1 544.529  74
  -1   0  10 20816.8 540.269   7
   1   0  -9 40749.8 1134.14   3
   1   0  -9 37278.1 1119.81  12
   1   0  -9 39372.8 1126.67   4
   1   0  -9 37702.5 1119.71  16
  -1   0   9 37791.4 1130.23  14
  -1   0   9 38098.2 1130.63  25
   1   0  -8 94969.3 2275.73  32
   1   0  -8 92483.2 2284.41   3
   1   0  -8 92052.9 2287.60  12
   1   0  -8 92616.6 2283.50   4
  -1   0   8 93899.2 2307.94  14
   1   0  -8 88911.5 2278.59  16
  -1   0   8 95810.7 2305.63  25
   1   0  -7 40848.6 1054.39  32
   1   0  -7 37908.8 1050.00   3
   1   0  -7 39187.2 1065.11  12
   1   0  -7 39736.7 1058.99   4
   1   0  -7 39975.4 1066.98  16
  -1   0   7 38686.2 1068.04  14
  -1   0   7 40051.7 1071.90  25
   1   0  -6 714.555 76.5660  32
   1   0  -6 713.794 79.2665   3
   1   0  -6 887.372 89.5660  12
   1   0  -6 896.464 87.5239   4
   1   0  -6 738.849 82.5611  16
  -1   0   6 741.517 83.8311  14
  -1   0   6 769.028 87.1851  25
   1   0  -5 1811.74 109.900  32
   1   0  -5 1805.35 112.678   4
   1   0  -5 1700.05 108.944   3
   1   0  -5 1827.04 117.935  12
  -1   0   5 1917.69 112.987   5
  -1   0   5 1936.00 122.079  14
   1   0  -5 1833.42 117.597  16
  -1   0   5 1777.26 116.101  25
  -1   0   4 31696.6 782.059  25
  -1   0   4 32048.5 757.756  18
   1   0  -4 30400.6 770.037   3
   1   0  -4 29741.8 768.105   4
   1   0  -4 32355.5 787.200  12
  -1   0   4 31231.2 757.678   9
  -1   0   4 29443.2 764.549   5
   1   0  -4 30590.6 780.691  16
  -1   0   4 31555.8 782.132  14
   1   0  -4 29984.4 766.182  32
  -1   0   3 963009. 21013.8  18
   1   0  -3 999999. 21027.3   4
   1   0  -3 976954. 21025.8   3
  -1   0   3 943869. 21020.7   5
   1   0  -3 903470. 21025.5  16
  -1   0   3 950121. 21032.1  14
  -1   0   3 955029. 21031.4  25
   1   0  -3 922026. 21027.6  12
  -1   0   3 999627. 21016.4   9
  -1   0   2 53357.1 1213.61   9
   1   0  -2 54679.0 1220.51  12
  -1   0   2 52231.7 1215.45   5
   1   0  -2 53992.4 1219.50  16
  -1   0   2 52801.6 1221.52  14
  -1   0   2 54045.6 1212.66  18
  -1   0   2 52651.5 1190.51  17
  -1   0   2 52708.0 1221.35  25
  -1   0   2 53237.9 1190.90  23
  -1   0   1 50.9063 9.87783  23
  -1   0   1 67.8486 13.9169  25
   1   0  -1 68.6417 12.4014  28
  -1   0   1 40.8795 10.7288  18
  -1   0   1 49.0532 9.96694  20
  -1   0   1 44.6327 10.8528   9
   1   0  -1 42.1551 10.4015  12
  -1   0   1 35.9155 10.7257   5
  -1   0   1 60.1461 13.5021  14
  -1   0   1 55.3787 9.70929  17
   1   0  -1 44.4906 10.5104  16
  -1   0   1 64.1749 11.6012  31
  -1   0   1 32.2734 9.13017  33
  -1   0   0 109796. 2355.73   3
   1   0   0 101632. 2351.35   1
   1   0   0 102662. 2351.28   2
  -1   0   0 104811. 2346.80  23
   1   0   0 103650. 2342.25  24
  -1   0   0 109412. 2355.78   4
  -1   0   0 106751. 2347.31  17
  -1   0   0 110685. 2333.82  13
  -1   0   0 103729. 2341.82  33
  -1   0   0 104295. 2341.96  31
   1   0   1 38553.7 897.667   2
  -1   0  -1 39319.7 902.702   3
   1   0   1 38567.5 897.674   1
   1   0   1 38323.7 889.109  22
  -1   0  -1 38738.7 895.532  23
  -1   0  -1 38925.4 902.265   4
  -1   0  -1 37491.5 894.741  17
  -1   0  -1 38996.0 888.383  33
  -1   0  -1 40767.8 885.917  29
  -1   0  -1 39484.9 888.687  31
  -1   0  -2 19013.3 473.710   3
   1   0   2 18436.2 464.617   1
   1   0   2 18328.3 463.548   2
   1   0   2 17998.5 450.077   9
  -1   0  -2 19333.2 474.641   4
   1   0   2 18181.5 451.798  18
  -1   0  -2 18277.2 448.447  29
  -1   0  -2 18166.9 469.625  32
   1   0   3 83.9759 19.3025  18
   1   0   3 38.0652 18.0333   2
   1   0   3 48.6958 20.4960   1
  -1   0  -3 31.9018 20.7685   4
  -1   0  -3 47.7955 20.3262   3
  -1   0  -3 54.3496 20.6317  12
   1   0   3 93.4248 20.7095   9
  -1   0  -3 44.0682 19.9770  16
  -1   0  -3 93.0302 27.3629  32
   1   0   4 15885.8 450.130  25
   1   0   4 16067.0 419.615  18
   1   0   4 15817.6 450.128  14
  -1   0  -4 15694.0 448.953  16
  -1   0  -4 15637.0 456.737  32
  -1   0  -4 16058.1 462.519   3
  -1   0  -4 16124.5 463.246   4
  -1   0  -4 15099.9 444.540  12
   1   0   4 15425.1 416.882   9
  -1   0  -5 26800.5 739.420  12
  -1   0  -5 27013.3 739.163  16
   1   0   5 28421.2 744.812  14
  -1   0  -5 28042.0 754.416  32
   1   0   5 28392.3 744.315  25
  -1   0  -5 27749.9 759.080   3
  -1   0  -5 27196.6 757.956   4
  -1   0  -6 143187. 3279.26  12
   1   0   6 143216. 3279.50  14
  -1   0  -6 142540. 3277.57  16
  -1   0  -6 139447. 3288.55  32
   1   0   6 142210. 3277.70  25
  -1   0  -6 138579. 3295.52   3
  -1   0  -6 139417. 3297.28   4
  -1   0  -7 18152.1 587.304  12
   1   0   7 17450.5 579.535  14
  -1   0  -7 18233.9 588.140  16
  -1   0  -7 18235.6 596.087  32
   1   0   7 18159.5 586.051  25
  -1   0  -7 18128.4 605.834   3
  -1   0  -7 17987.1 604.305   4
  -1   0  -8 12231.3 478.620  12
   1   0   8 11705.6 469.065  14
  -1   0  -8 12381.8 479.006  16
  -1   0  -8 11944.2 479.927  32
  -1   0  -8 12240.1 495.508   3
  -1   0  -8 12340.8 497.205   4
   1   0   8 12679.2 481.221  25
   1   0   9 52424.7 1434.71  25
   1   0   9 52381.2 1435.58  14
  -1   0  -9 50464.9 1425.04  16
  -1   0  -9 50189.1 1426.24  12
  -1   0  -9 51150.2 1460.04   4
  -1   0  -9 51772.1 1465.41   3
   1   0  10 4570.83 159.364   7
  -1   0 -10 4391.10 316.508   3
  -1   0 -10 4200.03 297.842  12
  -1   0 -10 5181.93 323.838  16
   1   0  10 4702.14 313.607  14
  -1   0 -10 4511.97 320.046   4
   1   0  10 4448.05 157.544   6
   1   0  10 4410.72 167.300  65
   1   0  10 4016.21 289.206  25
   1   0  11 6956.74 228.728   6
   1   0  11 7233.27 230.824   7
   1   0  11 7573.52 244.085  65
   1   0  12 1806.25 98.0384   6
   1   0  12 1898.17 100.014   7
   1   0  12 1784.04 104.714  65
   1   0  13 1351.81 85.1745   6
   1   0  13 1271.38 82.7857   7
   1   0  13 1260.77 87.4830  65
   1   0  14 281.113 40.6691   6
   1   0  14 315.871 42.5216   7
   1   0  14 262.298 43.1989  65
   1   0  15 6743.52 214.833   7
   1   0  15 6784.06 215.042   6
   1   0  16 2355.91 101.715   8
  -1   1  17 378.118 35.4834   8
  -1   1  16 2577.74 111.339   8
  -1   1  15 702.499 58.4955  58
  -1   1  15 750.405 64.3561   8
   1   1 -15 723.730 62.4894  72
  -1   1  15 584.693 54.0943  60
  -1   1  14 4521.13 174.188   6
  -1   1  14 4713.13 177.289  60
  -1   1  14 4739.56 179.864  65
  -1   1  14 4430.37 174.369  58
  -1   1  14 4478.89 173.857   7
   1   1 -14 5092.23 184.855  72
  -1   1  13 6773.61 230.953   6
  -1   1  13 6910.79 235.523  58
   1   1 -13 7384.55 240.590  72
  -1   1  13 6713.62 233.352  60
  -1   1  13 6633.65 229.494   7
  -1   1  13 7111.38 238.480  65
  -1   1  12 2965.49 133.076   6
  -1   1  12 3096.70 138.075  58
  -1   1  12 3235.50 139.831  60
   1   1 -12 3164.21 139.380  72
  -1   1  12 3141.28 135.739   7
  -1   1  12 3234.66 142.198  65
  -1   1  11 14170.9 382.015   7
   1   1 -11 13822.0 610.043   3
   1   1 -11 14100.2 385.358  72
  -1   1  11 14367.5 392.003  65
  -1   1  11 14329.6 628.081  14
   1   1 -11 14780.5 629.178  16
   1   1 -11 13661.8 607.545   4
  -1   1  11 13484.3 379.310   6
  -1   1  11 13612.2 383.514  74
   1   1 -11 14854.4 635.021  12
  -1   1  11 13143.2 381.650  60
  -1   1  11 14313.7 627.666  25
  -1   1  11 14014.2 386.062  58
  -1   1  10 2248.64 100.208   7
   1   1 -10 2199.89 206.763   3
  -1   1  10 2464.70 221.218  25
  -1   1  10 2017.40 99.1127  58
  -1   1  10 2036.14 99.1841  74
   1   1 -10 2457.95 220.032  12
  -1   1  10 2262.67 103.375  60
   1   1 -10 1940.47 196.272  16
  -1   1  10 2320.94 216.295  14
  -1   1  10 2176.11 103.876  65
   1   1 -10 2168.12 101.178  72
   1   1 -10 2322.67 211.651   4
  -1   1  10 2200.44 99.5842   6
  -1   1   9 6254.89 338.239  14
   1   1  -9 6149.67 336.888  16
   1   1  -9 6003.21 334.170  12
   1   1  -9 6539.47 337.192   3
  -1   1   9 5549.97 322.435  25
   1   1  -9 6228.66 331.486   4
  -1   1   8 19890.8 680.279  14
   1   1  -8 20104.8 685.668  16
   1   1  -8 20719.7 691.636  12
   1   1  -8 22059.2 685.540   3
  -1   1   8 21050.7 689.495  25
   1   1  -8 21027.6 675.554   4
  -1   1   7 59175.2 1518.64  14
   1   1  -7 58480.0 1522.64  16
   1   1  -7 57366.1 1520.33  12
   1   1  -7 61432.8 1510.65   3
  -1   1   7 60969.4 1523.76  25
   1   1  -7 59739.9 1505.29   4
   1   1  -6 14802.2 478.637  16
  -1   1   6 15130.0 475.357  14
   1   1  -6 14791.2 479.787  12
   1   1  -6 13503.1 452.322   3
  -1   1   6 14304.7 465.095  25
   1   1  -6 14022.3 455.592   4
   1   1  -5 50366.6 1263.22  16
  -1   1   5 50574.4 1252.12  14
   1   1  -5 51460.6 1268.30  12
   1   1  -5 50803.4 1241.80   4
   1   1  -5 51461.6 1244.16   3
  -1   1   5 50821.3 1251.79  25
  -1   1   5 50148.9 1237.82   5
  -1   1   4 18265.8 486.944   5
   1   1  -4 17934.1 509.069  16
  -1   1   4 18187.1 499.449  14
   1   1  -4 18386.3 513.295  12
   1   1  -4 18104.3 488.117   3
   1   1  -4 17673.6 485.976   4
  -1   1   4 18015.0 497.482  25
   1   1  -4 17521.5 467.829  32
   1   1  -3 147613. 3288.95  15
  -1   1   3 149322. 3324.36  14
   1   1  -3 146420. 3337.24  16
   1   1  -3 145323. 3336.94  12
   1   1  -3 149040. 3313.57   3
   1   1  -3 148992. 3313.80   4
  -1   1   3 151795. 3324.45  25
  -1   1   3 145562. 3310.80   5
  -1   1   2 245413. 5573.20  10
   1   1  -2 244867. 5580.43  12
  -1   1   2 258520. 5564.85  14
   1   1  -2 246013. 5580.13  16
  -1   1   2 253341. 5577.06  31
  -1   1   2 251410. 5576.90  33
  -1   1   2 249653. 5555.40   5
  -1   1   2 254766. 5563.71  25
  -1   1   2 258683. 5574.29  19
  -1   1   1 278668. 6226.56  10
   1   1  -1 292229. 6234.86  12
   1   1  -1 289466. 6216.73  10
  -1   1   1 277949. 6228.19  31
  -1   1   1 269744. 6226.81  33
   1   1  -1 280393. 6231.64  16
  -1   1   1 282844. 6210.85  14
  -1   1   1 276178. 6202.55   5
   1   1  -1 288594. 6217.00  19
  -1   1   1 274161. 6224.11  19
  -1   1   1 290620. 6211.42  25
   1   1   0 226175. 5086.58  10
  -1   1   0 234293. 5103.98  10
  -1   1   0 237892. 5106.47  33
  -1   1   0 236612. 5105.99  31
  -1   1   0 241944. 5113.61  13
   1   1   0 231112. 5098.56  37
  -1   1   0 222110. 5077.37   5
   1   1   0 223707. 5076.62   1
   1   1   0 225025. 5076.54   2
   1   1   0 246627. 5090.45  21
  -1   1   0 219187. 5096.48  20
  -1   1   0 235447. 5104.09  19
   1   1   0 226302. 5085.57  19
  -1   1   0 240008. 5102.48  21
  -1   1  -1 71880.9 1557.62  12
   1   1   1 68799.3 1584.20  11
   1   1   1 71703.3 1582.93  10
  -1   1  -1 69843.5 1594.71  10
  -1   1  -1 69897.4 1595.34  31
  -1   1  -1 69178.8 1594.94  33
  -1   1  -1 70636.3 1556.95  16
  -1   1  -1 68808.5 1596.97  13
   1   1   1 67317.0 1577.67  37
  -1   1  -1 70257.5 1576.35   4
   1   1   1 68355.2 1568.49   1
  -1   1  -1 68950.2 1575.36   3
   1   1   1 67841.5 1568.17   2
  -1   1  -1 72537.3 1586.39  21
  -1   1  -1 69551.6 1594.42  19
  -1   1  -1 67912.2 1582.43  20
   1   1   1 70023.9 1579.49  19
   1   1   2 233347. 5239.77   1
   1   1   2 235831. 5240.84   2
  -1   1  -2 232461. 5249.44   3
  -1   1  -2 241985. 5252.26   4
   1   1   2 237622. 5236.19  37
  -1   1  -2 231989. 5233.97  16
  -1   1  -2 240148. 5266.53  31
  -1   1  -2 243823. 5267.62  33
  -1   1  -2 235007. 5234.77  12
   1   1   2 238345. 5245.88  11
   1   1   3 145815. 3221.96  25
  -1   1  -3 145014. 3220.56  16
   1   1   3 140495. 3220.72  14
  -1   1  -3 142225. 3233.67   4
  -1   1  -3 146123. 3221.56  12
   1   1   3 142160. 3209.91  11
  -1   1  -3 139899. 3232.19   3
   1   1   4 70369.4 1655.82  25
  -1   1  -4 71595.2 1659.45  16
   1   1   4 72867.4 1659.28  14
  -1   1  -4 67887.8 1670.38   4
  -1   1  -4 71112.5 1659.18  12
  -1   1  -4 68241.4 1671.00   3
  -1   1  -5 52252.5 1264.00  12
   1   1   5 49986.5 1252.78  25
  -1   1  -5 50754.2 1259.20  16
   1   1   5 51936.8 1258.15  14
  -1   1  -5 50674.8 1252.06  32
  -1   1  -5 50276.7 1274.07   3
  -1   1  -5 49918.1 1273.44   4
  -1   1  -6 33845.5 944.502   4
   1   1   6 34472.4 924.689  14
  -1   1  -6 34655.4 928.923  16
  -1   1  -6 34810.9 929.973  12
   1   1   6 35023.5 927.886  25
  -1   1  -6 33250.4 942.429   3
  -1   1  -7 5164.70 279.706   4
  -1   1  -7 5807.41 277.877  16
   1   1   7 6090.11 282.854  14
  -1   1  -7 5945.11 281.577  12
   1   1   7 5667.07 275.584  25
  -1   1  -7 5978.87 294.896   3
  -1   1  -8 14037.6 539.889   4
  -1   1  -8 13104.7 509.195  12
   1   1   8 14382.0 523.413  14
  -1   1  -8 13825.8 517.216  16
   1   1   8 14129.4 519.006  25
  -1   1  -8 12995.3 525.019   3
   1   1   9 8957.29 421.229  25
  -1   1  -9 9296.33 430.177  12
  -1   1  -9 9635.78 454.707   4
  -1   1  -9 8586.31 261.666  72
   1   1   9 9093.72 268.591  65
   1   1   9 8870.45 422.145  14
  -1   1  -9 9636.09 432.783  16
  -1   1  -9 9120.93 442.102   3
  -1   1 -10 2704.88 234.594  16
   1   1  10 2667.01 233.172  14
   1   1  10 2795.33 236.518  25
  -1   1 -10 3033.34 246.870  12
  -1   1 -10 2668.83 241.041  31
  -1   1 -10 2448.65 233.161  33
  -1   1 -10 2732.87 121.687  72
   1   1  10 2923.87 117.931   7
  -1   1 -10 2793.47 250.289   3
   1   1  10 2634.63 113.452   6
  -1   1 -10 2582.00 245.521   4
   1   1  10 2714.57 124.035  65
  -1   1 -11 399.234 48.1826  72
   1   1  11 351.473 43.4900   7
   1   1  11 345.436 42.1315   6
   1   1  11 379.430 50.4703  65
   1   1  12 7639.38 259.590  65
  -1   1 -12 7756.38 257.324  72
   1   1  12 7798.57 248.469   7
   1   1  12 7872.99 249.682   6
   1   1  13 4960.23 192.167  65
  -1   1 -13 5056.38 192.858  72
   1   1  13 5014.00 183.992   6
   1   1  13 5037.34 184.065   7
  -1   1 -14 1066.36 76.6983  72
   1   1  14 994.436 70.3304   6
   1   1  14 993.916 70.4495   7
   1   1  15 3204.35 127.018   6
   1   1  15 3064.95 124.824   7
   1   1  16 558.996 46.5718   8
   1   2 -16 2754.74 115.489  72
  -1   2  15 2453.24 114.196   8
   1   2 -15 2504.51 117.659  72
  -1   2  14 1282.97 85.5748   8
  -1   2  14 1139.00 78.2619  60
   1   2 -14 1301.56 86.5484  72
  -1   2  14 1143.67 78.1347  58
  -1   2  13 1080.99 79.5754  60
  -1   2  13 1060.45 78.2191  58
   1   2 -13 1160.15 82.5602  72
  -1   2  13 1182.47 78.3465   7
  -1   2  13 1250.83 81.2716   6
  -1   2  12 6537.53 227.724  60
  -1   2  12 6816.26 224.049   6
  -1   2  12 6639.79 229.456  65
   1   2 -12 6744.89 230.392  72
  -1   2  12 6264.33 225.379  58
  -1   2  12 6837.73 223.561   7
  -1   2  11 24024.9 603.946   6
   1   2 -11 23741.4 886.864  12
   1   2 -11 23112.5 892.917  33
   1   2 -11 21455.1 873.209  31
  -1   2  11 23912.9 602.768   7
   1   2 -11 24918.0 614.513  72
  -1   2  11 23641.1 612.145  60
  -1   2  11 23486.6 612.131  58
   1   2 -11 23541.7 884.666  16
   1   2 -10 1168.53 71.4425  67
   1   2 -10 1202.30 162.670  12
  -1   2  10 1213.23 76.5702  58
  -1   2  10 1301.83 78.4873  60
   1   2 -10 1211.01 161.604  16
   1   2 -10 1301.79 78.3971  72
   1   2  -9 3743.47 253.093   3
   1   2  -9 3559.32 259.364  12
   1   2  -9 3464.97 255.261  16
  -1   2   9 3543.98 254.353  14
   1   2  -9 3799.53 257.313   4
  -1   2   9 3618.28 255.743  25
   1   2  -8 10219.5 416.006   3
   1   2  -8 10366.1 442.643  12
   1   2  -8 9363.30 424.085  16
  -1   2   8 9322.99 408.138  14
   1   2  -8 9250.06 399.517   4
  -1   2   8 9944.46 417.535  25
   1   2  -7 10205.8 390.252   3
   1   2  -7 10398.1 421.982  12
   1   2  -7 10634.4 425.551  16
  -1   2   7 9952.35 397.115  14
   1   2  -7 10288.7 391.952   4
  -1   2   7 10087.7 398.635  25
   1   2  -6 13092.3 444.208   3
   1   2  -6 13841.3 482.711  12
   1   2  -6 14172.3 484.380  16
  -1   2   6 14358.3 463.661  14
   1   2  -6 13398.6 446.890   4
  -1   2   6 13672.3 455.892  25
   1   2  -5 29645.8 777.538   3
   1   2  -5 29485.5 819.933  12
  -1   2   5 29653.9 788.964  14
   1   2  -5 29537.4 819.065  16
   1   2  -5 29978.8 778.389   4
  -1   2   5 28990.6 785.404  25
   1   2  -4 70130.2 1651.31   3
   1   2  -4 67401.9 1647.69   4
   1   2  -4 71491.8 1704.17  12
  -1   2   4 72680.4 1666.53  14
   1   2  -4 71562.1 1702.06  16
  -1   2   4 72510.9 1665.14  25
  -1   2   4 70151.5 1653.01   5
  -1   2   3 30565.8 770.097  25
  -1   2   3 32095.8 809.243  19
   1   2  -3 31611.5 813.892  19
   1   2  -3 31307.8 760.214   3
   1   2  -3 31170.2 759.988   4
  -1   2   3 32224.9 814.669  10
   1   2  -3 30210.7 806.994  12
   1   2  -3 32478.4 815.339  10
   1   2  -3 30362.6 806.740  16
  -1   2   3 30771.9 771.130  14
  -1   2   3 32054.5 761.961   5
  -1   2   3 31700.9 793.226  31
  -1   2   3 31385.4 792.796  33
   1   2  -2 116562. 2594.29  11
  -1   2   2 111952. 2633.72  10
   1   2  -2 114977. 2634.44  10
   1   2  -2 113424. 2632.04  12
  -1   2   2 113133. 2618.47  31
  -1   2   2 112960. 2618.77  33
   1   2  -2 118035. 2574.45   3
   1   2  -2 116876. 2574.01   4
   1   2  -2 116936. 2636.07  19
  -1   2   2 111649. 2632.92  19
  -1   2   2 118099. 2586.35  25
  -1   2   2 116194. 2586.03  14
   1   2  -2 113312. 2626.29  13
   1   2  -2 112066. 2630.56  16
   1   2  -1 103311. 2534.98  11
   1   2  -1 114729. 2562.98  10
   1   2  -1 112796. 2558.86  12
  -1   2   1 112626. 2570.95  10
   1   2  -1 116823. 2557.98  13
   1   2  -1 108204. 2554.83  16
   1   2  -1 110524. 2563.58  37
  -1   2   1 112209. 2554.84  33
   1   2  -1 116354. 2525.24  31
  -1   2   1 112482. 2554.88  31
   1   2  -1 116230. 2524.96  33
   1   2  -1 114993. 2565.64  21
  -1   2   1 110667. 2567.63  19
   1   2  -1 112095. 2558.47  19
  -1   2   0 162442. 3701.33  10
   1   2   0 160936. 3681.08  11
   1   2   0 157762. 3684.48  10
   1   2   0 167017. 3678.33  13
  -1   2   0 163695. 3712.56  13
   1   2   0 168119. 3697.76  37
   1   2   0 165482. 3638.19  33
  -1   2   0 164092. 3691.19  33
  -1   2   0 162702. 3690.94  31
   1   2   0 165080. 3637.97  31
   1   2   0 168587. 3693.25  21
  -1   2   0 163034. 3702.22  19
  -1   2   0 165562. 3702.83  21
   1   2   0 162374. 3685.23  19
   1   2   1 87143.7 2020.87  11
  -1   2  -1 89004.3 2044.87  10
   1   2   1 88647.2 2024.10  10
  -1   2  -1 87870.3 2032.13  31
  -1   2  -1 89507.6 2034.31  33
  -1   2  -1 86700.8 2047.17  13
  -1   2  -1 87008.5 2007.30  20
  -1   2  -1 88624.6 2045.30  19
  -1   2  -1 87678.4 2035.47  21
   1   2   1 87470.5 2020.89  19
   1   2   1 87980.7 2019.81  21
  -1   2  -1 89563.5 2006.90  37
   1   2   1 85392.9 2022.61  37
   1   2   2 61083.4 1427.69  37
  -1   2  -2 58282.8 1395.62   4
   1   2   2 63490.5 1441.50  10
   1   2   2 58661.0 1426.21  11
  -1   2  -2 61700.5 1397.78  12
  -1   2  -2 61711.0 1460.46  10
  -1   2  -2 59641.2 1397.27   3
  -1   2  -2 60068.0 1405.12  20
   1   2   2 63737.9 1437.55  19
  -1   2  -2 59632.9 1457.31  19
  -1   2  -2 59977.3 1440.19  21
  -1   2  -2 59923.8 1443.22  33
  -1   2  -2 59402.1 1441.97  31
  -1   2  -2 61536.3 1397.26  16
  -1   2  -2 58747.9 1455.54  13
   1   2   2 59286.3 1382.21  14
   1   2   2 60007.2 1382.50  25
  -1   2  -3 34441.9 854.004   4
  -1   2  -3 34692.2 903.529  10
   1   2   3 33372.8 866.145  11
  -1   2  -3 35681.0 856.458  12
  -1   2  -3 33429.2 851.429   3
  -1   2  -3 34896.7 905.013  19
  -1   2  -3 31319.8 871.247  21
  -1   2  -3 35218.1 894.597  33
  -1   2  -3 34362.1 891.224  31
   1   2   3 34795.0 839.191  25
  -1   2  -3 35085.6 854.997  16
   1   2   3 34532.3 839.170  14
   1   2   4 138201. 3044.23  25
   1   2   4 136904. 3044.40  14
  -1   2  -4 132734. 3057.42  16
  -1   2  -4 131518. 3095.81  31
  -1   2  -4 130920. 3096.45  33
  -1   2  -4 132945. 3060.65   3
  -1   2  -4 132435. 3059.79   4
  -1   2  -4 133640. 3059.30  12
   1   2   4 130525. 3058.35  11
   1   2   5 2830.15 153.848  25
  -1   2  -5 2780.02 159.264  16
   1   2   5 2901.92 156.826  14
  -1   2  -5 2648.46 171.149  33
  -1   2  -5 2750.26 175.145  31
  -1   2  -5 2679.00 161.172   3
  -1   2  -5 2662.53 160.209   4
  -1   2  -5 2844.46 161.975  12
   1   2   6 21107.5 618.519  25
  -1   2  -6 20493.0 625.248  16
   1   2   6 20537.6 615.911  14
  -1   2  -6 19891.9 651.427  33
  -1   2  -6 20036.4 652.596  31
  -1   2  -6 19363.7 626.295   3
  -1   2  -6 20474.6 634.679   4
  -1   2  -6 20960.6 630.103  12
  -1   2  -7 11635.0 453.677   4
  -1   2  -7 11091.8 463.462  33
  -1   2  -7 11429.1 467.400  31
   1   2   7 11028.0 426.018  25
  -1   2  -7 11127.0 446.824   3
   1   2   7 11965.3 439.919  14
  -1   2  -8 18012.6 650.315   4
   1   2   8 17788.5 624.076  25
  -1   2  -8 17438.3 660.673  33
  -1   2  -8 18903.6 678.891  31
   1   2   8 18325.8 631.590  14
  -1   2  -8 18431.5 655.571   3
   1   2   9 6037.91 199.226  65
  -1   2  -9 5829.72 190.389  67
  -1   2  -9 6592.83 367.076   4
   1   2   9 5467.64 189.689  60
   1   2   9 6513.49 345.078  25
  -1   2  -9 6152.31 361.286  33
  -1   2  -9 6073.47 362.150  31
   1   2   9 5501.30 190.120  58
  -1   2  -9 5567.53 193.873  72
  -1   2  -9 6361.64 361.797   3
   1   2   9 6799.37 352.486  14
  -1   2 -10 5903.69 201.195  72
  -1   2 -10 5520.38 375.970  33
  -1   2 -10 5724.25 376.056  31
   1   2  10 5351.75 192.053  60
  -1   2 -10 5718.78 193.373  67
   1   2  10 5926.93 202.996  65
   1   2  10 5266.52 191.264  58
  -1   2 -11 18.4285 24.2467  67
   1   2  11 54.5736 29.9313  65
  -1   2 -11 32.8526 28.0072  72
   1   2  11 15.2856 22.4871  60
   1   2  11 47.0450 24.2164   6
   1   2  11 46.9470 25.6307   7
   1   2  11 26.8541 23.2687  58
   1   2  12 549.530 55.9304  60
   1   2  12 703.339 59.6332   6
  -1   2 -12 646.113 64.3110  72
   1   2  12 697.383 59.0939   7
   1   2  12 508.351 54.3147  58
   1   2  13 1426.38 88.4211  60
   1   2  13 1516.45 88.0071   6
  -1   2 -13 1734.22 102.484  72
   1   2  13 1549.32 88.7784   7
   1   2  13 1367.03 86.9240  58
   1   2  14 16166.2 427.077   7
  -1   2 -14 16158.9 443.598  72
   1   2  14 15835.4 426.540   6
   1   2  15 2380.71 105.162   8
  -1   2 -15 2153.88 106.223  72
  -1   2 -16 595.912 47.4100  72
   1   3 -16 2116.00 95.4999  72
   1   3 -15 1649.29 91.9278  72
   1   3 -14 954.193 74.0194  72
   1   3 -14 947.805 69.4964  67
   1   3 -13 1458.86 92.8922  72
  -1   3  13 1436.05 89.7171  60
   1   3 -13 1321.68 85.9978  67
  -1   3  13 1231.49 85.6387  58
  -1   3  12 13095.0 391.239  58
  -1   3  12 13164.5 392.009  60
   1   3 -12 14058.3 390.779  67
   1   3 -11 285.408 43.3181  72
   1   3 -11 271.643 43.4516  55
  -1   3  11 189.334 39.3848  60
   1   3 -11 215.008 38.4048  67
  -1   3  11 198.162 40.2013  58
  -1   3  10 1739.92 97.1077  58
   1   3 -10 1826.93 97.6010  72
  -1   3  10 1910.99 100.852  60
   1   3 -10 1995.27 103.262  55
   1   3 -10 2027.23 98.8044  67
   1   3 -10 1839.02 208.859  33
   1   3 -10 1567.10 192.007  31
   1   3  -9 22492.3 805.894  16
   1   3  -9 22678.8 821.877  31
   1   3  -9 21826.9 810.554  33
  -1   3   9 21374.3 566.238  58
   1   3  -9 22923.6 574.649  55
  -1   3   9 21619.9 566.620  60
   1   3  -9 22948.4 564.330  67
   1   3  -9 24122.7 827.128  12
   1   3  -9 23145.1 569.296  72
   1   3  -8 8558.47 413.061  12
   1   3  -8 8197.97 406.080  16
   1   3  -8 7987.62 406.253  33
   1   3  -8 7883.00 405.491  31
   1   3  -7 41495.7 1174.40  33
   1   3  -7 42109.4 1176.52  31
   1   3  -7 40881.6 1195.40  10
   1   3  -7 39797.2 1172.48  12
   1   3  -7 41507.0 1180.73  16
   1   3  -7 42543.0 1205.31  19
   1   3  -6 1302.52 127.833  33
   1   3  -6 1243.38 126.218  31
   1   3  -6 1282.03 132.678  12
   1   3  -6 1346.82 138.094  10
   1   3  -6 1283.33 129.901  16
   1   3  -6 1449.91 145.970  19
   1   3  -5 2250.66 159.029  33
   1   3  -5 2446.42 163.665  31
   1   3  -5 2482.23 180.398  10
   1   3  -5 2218.14 164.926  12
   1   3  -5 2629.21 176.449  16
   1   3  -5 2781.42 187.754  19
   1   3  -4 51010.7 1319.77  31
   1   3  -4 52356.1 1323.73  33
   1   3  -4 51937.8 1359.83  19
  -1   3   4 54527.5 1347.57  19
  -1   3   4 56047.0 1359.64  10
   1   3  -4 54587.5 1369.70  10
   1   3  -4 52657.1 1342.78  12
   1   3  -4 51094.8 1337.56  16
   1   3  -4 52101.3 1352.97  13
   1   3  -3 67777.8 1618.05  33
   1   3  -3 66855.3 1616.48  31
  -1   3   3 67873.0 1611.19  31
  -1   3   3 68778.7 1613.51  33
   1   3  -3 65794.6 1626.55  37
   1   3  -3 67571.6 1658.31  19
   1   3  -3 65927.5 1655.69  21
  -1   3   3 68009.4 1645.95  19
   1   3  -3 67099.9 1657.36  10
   1   3  -3 65608.1 1632.52  12
  -1   3   3 68722.4 1651.24  10
   1   3  -3 69872.6 1660.43  13
   1   3  -3 65248.8 1629.28  16
  -1   3   2 93574.1 2167.88  31
  -1   3   2 93952.7 2169.14  33
   1   3  -2 94230.9 2193.20  37
  -1   3   2 91265.1 2198.92  19
   1   3  -2 93057.0 2200.82  19
   1   3  -2 89700.5 2203.60  21
   1   3  -2 93275.7 2201.78  10
   1   3  -2 90741.5 2178.43  12
   1   3  -2 99405.8 2156.54  11
  -1   3   2 93053.7 2205.45  10
   1   3  -2 93508.5 2202.74  13
   1   3  -2 89154.1 2174.87  16
  -1   3   1 127109. 2877.51  31
  -1   3   1 127294. 2877.93  33
   1   3  -1 128332. 2902.01  37
   1   3  -1 126378. 2897.02  19
  -1   3   1 125787. 2905.03  19
   1   3  -1 130020. 2913.08  21
   1   3  -1 125350. 2898.93  10
   1   3  -1 115492. 2859.17  11
  -1   3   1 125598. 2909.01  10
   1   3  -1 126186. 2895.33  13
  -1   3   0 178786. 4114.46  33
  -1   3   0 184215. 4117.62  31
   1   3   0 184456. 4133.78  37
   1   3   0 180936. 4136.58  21
  -1   3   0 177408. 4139.38  19
   1   3   0 189368. 4130.71  19
  -1   3   0 178104. 4142.30  21
   1   3   0 181767. 4112.20  11
   1   3   0 179883. 4128.17  10
  -1   3   0 180633. 4144.20  10
  -1   3   0 183758. 4154.99  13
  -1   3  -1 44554.7 1111.95  31
  -1   3  -1 44059.5 1110.53  33
  -1   3  -1 42388.6 1091.65  37
   1   3   1 45091.7 1117.73  37
  -1   3  -1 45148.9 1132.95  21
  -1   3  -1 43355.0 1128.55  19
   1   3   1 45233.6 1115.87  21
   1   3   1 43574.6 1108.03  19
  -1   3  -1 43962.5 1132.80  10
   1   3   1 44071.1 1107.01  11
   1   3   1 43392.3 1109.91  10
  -1   3  -1 44486.2 1138.97  13
  -1   3  -2 49573.6 1257.90  31
  -1   3  -2 49291.3 1257.51  33
   1   3   2 50419.6 1252.70  37
  -1   3  -2 50866.5 1275.84  21
  -1   3  -2 50413.3 1283.15  19
   1   3   2 50731.0 1251.30  19
  -1   3  -2 48850.4 1284.24  13
   1   3   2 49234.6 1248.46  11
  -1   3  -2 48945.2 1278.37  10
   1   3   2 51747.3 1258.70  10
  -1   3  -3 32343.5 904.948  31
  -1   3  -3 33218.1 908.916  33
  -1   3  -3 31342.5 904.834  21
  -1   3  -3 33480.3 933.228  19
   1   3   3 35285.7 907.212  19
  -1   3  -3 33817.0 936.167  13
   1   3   3 35551.9 911.272  10
   1   3   3 32939.2 894.868  11
  -1   3  -3 32137.8 924.534  10
  -1   3  -4 18471.6 590.481  33
  -1   3  -4 18115.2 587.421  31
  -1   3  -4 18221.0 611.220  19
  -1   3  -4 18889.3 594.222  21
  -1   3  -4 18624.5 617.706  13
  -1   3  -4 19286.8 619.893  10
   1   3   4 17721.8 568.674  11
  -1   3  -5 28928.2 877.251  31
  -1   3  -5 29954.2 883.060  33
  -1   3  -5 29726.3 869.373  21
  -1   3  -5 29953.4 904.372  19
  -1   3  -5 30535.9 911.499  13
  -1   3  -5 30044.5 903.040  10
  -1   3  -6 1593.83 155.223  31
  -1   3  -6 1819.52 165.218  33
  -1   3  -6 1876.95 174.949  19
  -1   3  -6 1360.98 154.164  13
  -1   3  -6 1694.63 166.895  10
  -1   3  -7 2137.76 203.326  19
  -1   3  -7 1958.08 195.411  10
  -1   3  -7 2393.61 204.995  33
  -1   3  -7 2380.49 204.547  31
   1   3   8 27.5453 20.3923  60
  -1   3  -8 31.7440 43.6688  31
  -1   3  -8 15.8696 40.4245  33
  -1   3  -8 56.1067 23.8294  72
  -1   3  -8 16.9447 43.1619  19
   1   3   8 24.5783 19.7082  58
  -1   3  -8 67.6821 52.7839  10
  -1   3  -8 61.0080 21.3742  67
   1   3   9 3992.26 157.788  60
  -1   3  -9 4734.24 344.547  19
   1   3   9 3971.78 157.829  58
  -1   3  -9 4452.79 164.624  72
  -1   3  -9 4454.16 322.808  33
  -1   3  -9 4527.31 324.499  31
  -1   3  -9 4168.12 326.088  10
  -1   3  -9 4333.87 158.206  67
  -1   3 -10 9931.04 291.927  72
  -1   3 -10 9700.48 531.485  19
  -1   3 -10 9688.11 530.903  10
  -1   3 -10 9739.32 541.327  13
   1   3  10 8415.91 277.784  58
   1   3  10 8816.54 281.576  60
  -1   3 -10 9172.24 279.920  67
  -1   3 -11 7132.64 242.897  72
  -1   3 -11 6544.94 229.902  67
  -1   3 -11 7235.49 242.548  55
  -1   3 -12 6981.07 243.272  72
  -1   3 -12 7129.80 242.385  55
  -1   3 -12 6704.69 232.789  67
  -1   3 -13 333.516 48.9408  72
  -1   3 -13 392.389 49.3013  67
  -1   3 -14 1275.16 84.3262  72
  -1   3 -15 270.579 38.8809  72
  -1   3 -16 486.636 40.6918  72
   1   4 -15 3617.34 135.029  67
   1   4 -15 3751.46 140.584  72
   1   4 -14 260.343 38.6304  67
   1   4 -14 164.977 35.6422  72
   1   4 -13 6335.63 218.293  72
   1   4 -13 5881.74 210.115  67
   1   4 -13 6054.17 215.594  55
   1   4 -12 9620.93 301.158  67
   1   4 -12 10173.8 311.774  55
   1   4 -12 9734.58 304.808  72
   1   4 -11 17596.4 487.817  55
   1   4 -11 18063.8 482.218  67
   1   4 -11 17543.4 481.772  72
   1   4 -10 9947.74 289.738  72
   1   4 -10 9321.46 284.899  67
  -1   4  10 8714.22 284.004  58
  -1   4  10 8725.70 283.355  60
   1   4 -10 9732.04 297.292  55
   1   4  -9 18274.5 735.515  33
   1   4  -9 18913.7 744.771  31
   1   4  -9 19236.1 779.777  13
   1   4  -9 19181.8 492.870  55
   1   4  -9 19602.8 481.447  67
  -1   4   9 16614.5 475.021  58
  -1   4   9 17074.4 476.361  60
   1   4  -8 2059.66 201.352  31
   1   4  -8 1930.48 196.382  33
   1   4  -8 2031.42 209.683  21
   1   4  -8 1824.71 203.246  13
   1   4  -8 1664.32 92.5843  55
  -1   4   8 1462.88 83.6234  60
   1   4  -8 1931.33 91.1049  67
  -1   4   8 1557.09 86.2388  58
   1   4  -7 10636.1 497.036  21
   1   4  -7 10639.5 475.889  31
   1   4  -7 11086.0 482.688  33
   1   4  -7 10697.0 504.736  13
   1   4  -6 9567.62 445.443  19
   1   4  -6 9054.09 433.457  21
   1   4  -6 9445.21 442.231  10
   1   4  -6 9308.77 414.471  31
   1   4  -6 9343.95 414.426  33
   1   4  -6 9070.93 438.904  13
  -1   4   5 5228.21 287.177  10
   1   4  -5 5400.23 303.524  10
   1   4  -5 4961.02 292.311  13
   1   4  -5 4827.81 289.150  21
   1   4  -5 4590.85 284.362  19
  -1   4   5 5591.65 291.166  19
  -1   4   4 17448.0 580.648  10
   1   4  -4 15894.9 578.751  10
   1   4  -4 16641.5 588.663  19
   1   4  -4 14995.6 572.997  21
  -1   4   4 17564.1 575.384  19
   1   4  -4 16062.7 583.877  13
  -1   4   3 49172.1 1274.58  19
   1   4  -3 46842.6 1281.80  19
   1   4  -3 46576.3 1295.02  21
  -1   4   3 48384.9 1280.24  10
   1   4  -3 48812.9 1291.78  10
   1   4  -3 48260.7 1258.74  37
   1   4  -3 48717.3 1294.99  13
   1   4  -2 45791.7 1188.01  37
   1   4  -2 44566.0 1191.14  19
  -1   4   2 46024.3 1199.72  19
   1   4  -2 43915.9 1205.67  21
  -1   4   2 44870.3 1197.61  10
   1   4  -2 43933.9 1192.93  10
   1   4  -1 24274.2 706.324  37
   1   4  -1 23613.2 714.375  21
   1   4  -1 22934.3 697.224  19
  -1   4   1 23247.2 707.527  19
  -1   4   1 23893.0 716.319  10
   1   4  -1 23030.2 674.515  11
   1   4  -1 23236.8 702.788  10
   1   4   0 55228.0 1398.85  21
   1   4   0 53602.8 1386.39  19
  -1   4   0 54455.9 1406.81  19
  -1   4   0 56201.0 1419.66  21
   1   4   0 54314.5 1392.69  10
   1   4   0 56504.5 1380.50  11
  -1   4   0 53044.8 1405.44  10
  -1   4   0 52431.8 1357.27  33
  -1   4   0 52128.1 1356.70  31
   1   4   0 55728.2 1397.67  37
  -1   4  -1 82845.7 1980.76  37
   1   4   1 83619.3 2003.31  37
  -1   4  -1 82256.7 2017.18  19
   1   4   1 81847.8 1988.20  19
  -1   4  -1 83418.5 2021.80  21
   1   4   1 81309.3 1994.32  10
   1   4   1 83727.3 1992.33  11
  -1   4  -1 81188.3 2016.57  10
  -1   4  -1 79741.6 1971.97  33
  -1   4  -1 79472.6 1971.02  31
  -1   4  -1 77796.5 2013.58  13
   1   4   2 49056.7 1283.01  37
   1   4   2 49499.5 1284.60  11
   1   4   2 49308.3 1282.28  10
  -1   4  -2 47192.6 1302.71  10
  -1   4  -2 47196.9 1270.86  31
  -1   4  -2 48800.6 1277.71  33
  -1   4  -2 48514.2 1305.75  19
  -1   4  -2 49385.0 1306.21  21
   1   4   2 49727.2 1274.29  19
  -1   4  -2 48482.7 1317.45  13
   1   4   3 8401.28 350.296  10
   1   4   3 7792.75 343.118  11
  -1   4  -3 7785.63 365.755  10
  -1   4  -3 7810.18 344.838  31
  -1   4  -3 8325.11 353.084  33
   1   4   3 8517.85 346.859  19
  -1   4  -3 7008.30 352.293  19
  -1   4  -3 7596.20 352.646  21
  -1   4  -3 7070.59 357.594  13
  -1   4  -4 28284.9 904.573  10
  -1   4  -4 28906.1 879.596  31
  -1   4  -4 28766.6 879.119  33
  -1   4  -4 29555.3 891.362  21
  -1   4  -4 28294.2 905.658  19
  -1   4  -4 28410.4 909.844  13
  -1   4  -5 9720.85 455.678  10
  -1   4  -5 9734.23 433.809  31
  -1   4  -5 9791.01 434.813  33
  -1   4  -5 9255.58 446.783  19
  -1   4  -5 9482.68 430.354  21
  -1   4  -5 10340.2 472.722  13
  -1   4  -6 9986.61 486.105  10
  -1   4  -6 10143.2 486.828  19
  -1   4  -6 10584.8 502.705  13
  -1   4  -6 10060.1 466.524  31
  -1   4  -6 10500.7 474.451  33
  -1   4  -7 6664.91 379.858  33
  -1   4  -7 7512.35 400.105  31
  -1   4  -7 5863.47 378.342  19
  -1   4  -7 6899.47 406.044  10
  -1   4  -7 6439.16 209.829  48
  -1   4  -7 7183.95 419.128  13
  -1   4  -7 6339.71 204.199  67
  -1   4  -8 478.291 107.209  31
  -1   4  -8 717.836 130.383  33
  -1   4  -8 516.156 122.738  19
  -1   4  -8 573.691 53.8815  48
  -1   4  -8 541.904 121.288  13
  -1   4  -8 592.437 53.1854  67
  -1   4  -8 456.766 113.770  10
  -1   4  -9 1580.19 91.6902  67
  -1   4  -9 1973.26 232.207  10
  -1   4  -9 1824.78 99.3711  72
  -1   4  -9 1687.49 218.273  19
  -1   4  -9 1521.60 211.015  13
  -1   4  -9 1883.42 102.918  55
  -1   4  -9 1611.99 204.800  31
  -1   4  -9 1674.19 208.188  33
  -1   4 -10 4352.70 176.598  72
  -1   4 -10 4266.84 171.082  67
  -1   4 -11 3257.00 149.115  72
  -1   4 -11 3227.74 144.822  67
  -1   4 -11 3326.04 151.118  55
  -1   4 -12 10248.0 318.750  72
  -1   4 -12 9883.72 310.125  67
  -1   4 -12 10538.4 321.187  55
  -1   4 -13 5798.68 211.626  72
  -1   4 -13 6292.34 213.500  55
  -1   4 -13 5903.15 206.929  67
  -1   4 -14 363.885 45.2589  72
  -1   4 -14 314.123 42.5471  55
  -1   4 -14 399.224 44.8826  67
  -1   4 -15 833.330 56.2391  72
  -1   4 -15 789.213 53.0551  67
   1   5 -15 579.306 45.4107  67
   1   5 -14 1331.87 77.8101  55
   1   5 -14 1340.02 77.2875  67
   1   5 -13 3531.85 147.852  55
   1   5 -13 3625.59 146.434  67
   1   5 -12 1774.58 104.539  55
   1   5 -12 1980.61 105.939  67
   1   5 -11 764.338 72.9594  55
   1   5 -11 794.151 70.2787  67
   1   5 -10 3633.11 162.555  55
   1   5 -10 3920.00 157.448  67
   1   5  -9 23078.3 600.815  55
   1   5  -9 22312.2 582.060  67
   1   5  -8 1593.22 206.387  21
   1   5  -8 1956.41 105.499  55
   1   5  -8 1555.43 93.1096  48
   1   5  -8 1715.75 90.8285  67
   1   5  -7 3185.37 137.518  55
   1   5  -7 3025.72 133.697  48
   1   5  -6 18769.1 484.494  55
   1   5  -6 17928.3 479.786  48
   1   5  -6 18549.8 736.449  21
  -1   5   5 612.603 106.231  19
   1   5  -5 493.246 112.892  21
  -1   5   5 736.513 116.105  10
  -1   5   4 820.825 118.281  19
   1   5  -4 947.628 132.217  19
   1   5  -4 991.094 139.918  21
   1   5  -4 975.376 133.257  10
  -1   5   4 1397.95 151.313  10
   1   5  -3 37188.6 1118.60  19
  -1   5   3 38535.9 1114.97  19
   1   5  -3 40739.3 1167.98  21
  -1   5   3 38451.1 1120.72  10
   1   5  -3 37965.4 1128.62  10
   1   5  -2 55000.8 1514.62  10
  -1   5   2 57427.9 1531.54  10
   1   5  -2 56739.6 1549.07  21
   1   5  -2 56952.6 1517.82  19
  -1   5   2 56747.4 1519.21  19
   1   5  -2 58215.7 1517.11  37
   1   5  -1 29694.3 897.489  10
  -1   5   1 28953.8 901.424  10
   1   5  -1 28199.1 881.106  19
  -1   5   1 29492.7 900.041  19
   1   5  -1 28852.5 904.518  21
   1   5  -1 31744.9 910.136  37
  -1   5   0 35005.1 1063.62  10
   1   5   0 36965.7 1057.04  10
   1   5   0 37579.5 1067.25  37
  -1   5   0 35976.9 1064.69  19
   1   5   0 37489.8 1054.04  19
   1   5   0 36777.9 1069.34  21
  -1   5  -1 613.377 103.418  10
   1   5   1 391.663 79.1972  10
   1   5   1 687.466 101.387  37
  -1   5  -1 542.435 100.105  21
   1   5   1 313.721 70.6353  19
  -1   5  -1 400.009 83.8417  19
  -1   5  -1 559.999 99.1016  13
  -1   5  -2 6698.24 360.412  10
   1   5   2 7580.40 354.164  10
  -1   5  -2 7491.41 373.124  19
  -1   5  -2 7718.70 381.381  21
   1   5   2 7244.59 345.792  19
  -1   5  -2 6201.04 350.966  13
   1   5   3 5287.89 297.093  10
  -1   5  -3 4670.75 300.922  10
  -1   5  -3 4273.32 287.999  19
   1   5   3 4973.98 283.511  19
  -1   5  -3 4752.12 299.065  21
  -1   5  -3 5193.52 320.554  13
  -1   5  -4 10614.5 501.655  21
   1   5   4 12367.9 501.637  19
  -1   5  -4 11481.7 524.512  19
   1   5   4 12213.6 503.968  10
  -1   5  -4 11439.4 523.587  10
  -1   5  -4 11677.1 499.586  33
  -1   5  -4 11018.9 488.602  31
  -1   5  -4 11787.9 538.097  13
  -1   5  -5 20735.2 811.585  19
  -1   5  -5 22411.7 804.617  21
  -1   5  -5 21380.7 827.099  13
  -1   5  -5 21079.1 811.830  10
  -1   5  -5 23387.1 804.946  31
  -1   5  -5 23184.4 804.204  33
  -1   5  -6 26881.9 962.625  19
  -1   5  -6 26952.1 959.990  10
  -1   5  -6 26606.2 663.081  55
  -1   5  -6 27825.0 990.621  13
  -1   5  -6 26212.1 663.305  48
  -1   5  -6 26377.2 928.149  31
  -1   5  -6 26153.1 925.813  33
  -1   5  -7 27940.1 1048.60  19
  -1   5  -7 29548.7 1065.08  10
  -1   5  -7 30954.3 753.101  55
  -1   5  -7 31309.0 1106.20  13
  -1   5  -7 31045.3 1052.44  31
  -1   5  -7 29218.0 1032.37  33
  -1   5  -7 29649.3 748.980  48
  -1   5  -8 4619.16 174.841  48
  -1   5  -8 4416.32 356.015  10
  -1   5  -8 4276.05 337.363  31
  -1   5  -8 4094.58 334.328  33
  -1   5  -8 4511.57 175.709  55
  -1   5  -8 4298.74 166.943  67
  -1   5  -8 4310.80 364.569  13
  -1   5  -8 4551.17 359.698  19
  -1   5  -9 3689.84 156.451  67
  -1   5  -9 3995.49 165.953  55
  -1   5  -9 3964.36 160.993  48
  -1   5 -10 973.781 74.2938  67
  -1   5 -10 736.908 70.0819  55
  -1   5 -11 12553.3 366.878  67
  -1   5 -11 12569.1 373.613  55
  -1   5 -12 626.688 61.0877  55
  -1   5 -12 591.082 59.3979  67
  -1   5 -13 1131.23 76.0615  55
  -1   5 -13 1067.52 73.0176  67
  -1   5 -14 1557.21 79.5870  67
  -1   5 -14 1518.27 80.3055  55
  -1   5 -14 1513.07 78.0012  72
   1   6 -14 4017.01 137.993  55
   1   6 -14 3817.45 134.471  67
   1   6 -13 835.152 62.4117  55
   1   6 -13 689.686 55.4106  67
   1   6 -12 532.924 54.9777  55
   1   6 -12 477.714 49.7831  67
   1   6 -11 987.191 77.2705  55
   1   6 -11 1019.46 73.6251  67
   1   6 -10 6887.82 243.778  55
   1   6 -10 7103.84 234.172  67
   1   6  -9 4602.03 182.990  48
   1   6  -9 4751.48 189.282  55
   1   6  -8 6034.67 220.384  48
   1   6  -8 6442.36 227.532  55
   1   6  -7 7809.83 260.722  48
   1   6  -7 8061.87 263.671  55
   1   6  -6 3447.07 149.353  48
  -1   6   6 3521.92 139.323  47
   1   6  -6 3318.20 299.988  21
   1   6  -5 23799.5 886.322  21
  -1   6   5 24710.5 836.671  19
  -1   6   5 24546.1 848.578  10
   1   6  -5 22772.8 574.255  48
  -1   6   5 21244.9 556.067  47
  -1   6   5 20897.0 560.259  73
   1   6  -4 2847.94 265.410  21
  -1   6   4 3267.90 124.013  39
  -1   6   4 3204.41 258.490  10
   1   6  -4 2935.06 130.830  48
  -1   6   4 2917.61 123.300  47
  -1   6   4 3151.88 130.520  73
  -1   6   3 1883.74 192.641  19
   1   6  -3 2156.00 219.136  21
  -1   6   3 2222.54 98.5053  39
   1   6  -3 2413.12 109.034  48
  -1   6   3 2162.28 100.873  47
  -1   6   3 2185.47 104.202  73
  -1   6   3 2516.31 221.230  10
   1   6  -2 4246.26 285.122  37
  -1   6   2 3985.72 281.574  10
  -1   6   2 3898.44 276.774  19
   1   6  -2 4015.41 294.038  21
   1   6  -1 15163.8 610.751  37
   1   6  -1 16063.1 624.110  10
  -1   6   1 15919.5 630.558  10
   1   6  -1 15464.2 610.370  19
  -1   6   1 15514.9 618.056  19
   1   6  -1 15725.5 629.823  21
   1   6   0 2225.23 207.283  37
  -1   6   0 2061.62 202.888  10
   1   6   0 2366.94 205.584  10
  -1   6   0 2314.34 209.732  19
   1   6   0 2116.97 194.708  19
  -1   6  -1 5105.83 330.450  10
   1   6   1 4959.31 309.385  10
  -1   6  -1 4897.60 320.920  19
   1   6   1 5053.97 307.830  19
   1   6   2 6345.26 206.415  73
  -1   6  -2 6279.13 382.920  21
   1   6   2 6415.27 355.901  19
  -1   6  -2 6642.45 383.389  19
   1   6   2 6042.65 200.159  47
   1   6   2 6504.13 197.979  39
  -1   6  -2 6386.05 204.466  41
   1   6   2 6554.91 360.702  10
  -1   6  -2 6345.11 379.292  10
   1   6   3 3699.22 144.111  73
   1   6   3 4557.52 291.384  19
  -1   6  -3 3920.47 300.038  21
  -1   6  -3 4026.19 300.273  19
  -1   6  -3 3751.49 296.838  13
   1   6   3 3447.45 136.303  47
  -1   6  -3 3971.99 147.285  48
   1   6   3 3466.92 132.696  39
  -1   6  -3 3585.44 141.536  41
   1   6   3 3716.09 271.780  10
  -1   6  -3 3313.85 277.489  10
   1   6   4 5190.89 183.805  73
  -1   6  -4 5017.93 352.391  19
  -1   6  -4 5837.42 374.408  21
   1   6   4 6382.99 359.375  19
  -1   6  -4 4729.41 351.483  13
  -1   6  -4 5449.61 189.703  48
   1   6   4 5078.78 177.225  47
  -1   6  -4 5222.95 363.600  10
   1   6   4 6187.76 363.246  10
   1   6   4 5042.25 174.235  39
  -1   6  -4 5291.90 184.411  41
  -1   6  -5 7436.03 240.697  41
   1   6   5 8025.78 234.562  39
  -1   6  -5 8002.35 250.142  48
  -1   6  -5 7972.58 476.393  13
   1   6   5 7310.31 240.274  73
  -1   6  -5 7351.35 444.289  21
  -1   6  -5 6988.08 444.532  19
   1   6   5 7267.10 243.682  62
  -1   6  -5 7580.93 458.987  10
   1   6   6 822.396 64.9071  73
  -1   6  -6 914.952 73.3315  48
  -1   6  -6 1231.71 188.203  13
  -1   6  -6 919.576 162.175  10
  -1   6  -6 938.294 69.4454  41
  -1   6  -6 928.496 159.973  19
  -1   6  -7 8386.22 272.857  48
  -1   6  -8 3436.24 155.563  55
  -1   6  -8 3787.68 158.005  48
  -1   6  -9 6067.31 212.452  67
  -1   6  -9 6092.91 220.644  55
  -1   6  -9 5866.76 216.042  48
  -1   6 -10 8604.46 274.607  67
  -1   6 -10 8797.74 282.787  55
  -1   6 -10 8694.45 276.801  48
  -1   6 -11 265.168 41.1952  67
  -1   6 -11 306.476 45.9646  55
  -1   6 -12 522.110 51.0544  67
  -1   6 -12 510.943 52.3067  55
  -1   6 -13 2839.05 114.943  67
  -1   6 -13 2826.86 118.082  55
   1   7 -13 408.415 36.4848  67
   1   7 -13 373.230 37.2755  55
   1   7 -12 880.299 62.4808  55
   1   7 -11 6633.41 221.598  55
   1   7 -10 2236.73 111.966  48
   1   7 -10 2299.76 116.913  55
   1   7  -9 1552.08 96.5187  48
   1   7  -9 1505.10 96.5061  55
   1   7  -8 10068.2 316.483  48
   1   7  -8 10187.1 319.004  55
   1   7  -7 711.347 68.0024  48
  -1   7   6 1706.15 95.2413  47
   1   7  -6 1782.62 106.440  48
  -1   7   5 6992.25 222.976  39
  -1   7   5 6895.66 229.365  47
  -1   7   5 6521.33 229.158  73
   1   7  -5 7189.94 242.856  48
  -1   7   4 21602.4 547.965  39
   1   7  -4 21567.5 566.127  48
  -1   7   4 20911.4 552.380  47
  -1   7   4 21298.5 560.025  73
  -1   7   3 22712.6 856.119  10
  -1   7   3 23115.7 579.825  39
   1   7  -3 23249.2 903.748  21
  -1   7   3 23754.0 860.206  19
   1   7  -3 22746.0 591.466  48
  -1   7   3 22076.9 588.773  73
  -1   7   3 22927.3 584.928  47
  -1   7   2 10264.7 296.347  39
  -1   7   2 10068.6 298.239  47
  -1   7   2 9603.87 497.596  19
  -1   7   2 9290.30 497.191  10
  -1   7   2 10140.1 304.765  73
  -1   7   1 20793.4 813.348  10
  -1   7   1 21922.4 549.945  39
  -1   7   1 20707.3 803.656  19
   1   7  -1 20848.2 548.004  47
  -1   7   1 21757.3 551.331  47
  -1   7   1 21530.7 559.901  73
   1   7   0 12463.3 344.473  39
  -1   7   0 12846.5 348.713  39
  -1   7   0 11924.1 343.662  47
   1   7   0 12340.5 349.253  47
  -1   7   0 12023.5 573.486  19
  -1   7   0 12094.6 579.645  10
   1   7   0 12255.2 352.672  73
  -1   7   0 12489.5 355.789  73
   1   7   1 12959.9 357.621  39
  -1   7  -1 13076.8 357.969  39
   1   7   1 13163.3 363.514  47
  -1   7  -1 12173.2 589.348  19
  -1   7  -1 11986.6 592.414  10
   1   7   1 12588.4 365.121  73
  -1   7  -1 12918.6 366.923  73
   1   7   2 10704.9 312.057  39
   1   7   2 11103.0 319.416  47
  -1   7  -2 10980.0 558.428  19
  -1   7  -2 10769.9 556.407  10
   1   7   2 10958.3 324.108  73
   1   7   3 9541.04 285.815  39
   1   7   3 9712.16 291.680  47
  -1   7  -3 9724.65 528.979  19
  -1   7  -3 10279.7 546.131  10
   1   7   3 9707.70 297.966  73
  -1   7  -4 313.027 46.7955  48
   1   7   4 468.413 53.0312  73
  -1   7  -4 360.268 48.1080  41
   1   7   4 379.869 45.1395  39
   1   7   4 317.872 43.0564  47
  -1   7  -5 638.004 62.2625  48
   1   7   5 529.963 56.6312  73
   1   7   5 592.590 55.1565  39
  -1   7  -5 524.114 57.1413  41
   1   7   5 617.823 56.4521  47
   1   7   6 8069.37 261.107  73
  -1   7  -6 7901.68 258.599  41
  -1   7  -6 7827.97 266.157  48
  -1   7  -7 1329.38 86.4856  41
  -1   7  -7 1340.88 90.9289  48
  -1   7  -8 1157.43 84.2648  48
  -1   7  -9 2257.96 118.448  48
  -1   7  -9 2321.66 117.922  55
  -1   7 -10 218.337 38.7283  48
  -1   7 -10 188.115 35.4811  55
  -1   7 -11 2168.55 101.877  48
  -1   7 -11 2183.68 104.995  55
  -1   7 -12 489.407 44.9943  55
   1   8 -11 1300.73 69.1594  48
   1   8 -11 1279.23 70.1264  55
   1   8 -10 876.046 62.4622  48
   1   8 -10 896.139 63.3696  55
   1   8  -9 1547.51 90.4075  48
   1   8  -8 5030.99 189.618  48
  -1   8   7 2683.88 121.786  47
   1   8  -7 2685.84 131.628  48
  -1   8   6 1605.78 92.6822  47
  -1   8   6 1420.83 89.3747  73
   1   8  -6 1444.98 96.2653  48
  -1   8   5 12647.7 366.760  47
  -1   8   5 12780.4 372.590  73
  -1   8   5 12905.5 359.808  39
   1   8  -5 12571.6 377.235  48
  -1   8   4 1392.06 88.5052  47
  -1   8   4 1326.64 89.2494  73
  -1   8   4 1320.61 82.8648  39
   1   8  -4 1433.81 94.2180  48
  -1   8   3 13485.5 393.902  73
  -1   8   3 13876.6 389.966  47
  -1   8   3 13680.9 383.735  39
  -1   8   2 4665.90 186.536  73
  -1   8   2 5022.06 184.441  47
  -1   8   2 4839.66 180.092  39
  -1   8   1 576.104 57.2935  47
  -1   8   1 581.181 60.6505  73
  -1   8   1 658.956 59.1857  39
   1   8  -1 616.205 57.8887  47
  -1   8   0 6782.28 226.132  47
  -1   8   0 7064.79 238.664  73
   1   8   0 6352.67 228.591  73
  -1   8   0 6866.36 227.939  39
   1   8   0 6890.24 225.737  39
   1   8   0 7077.10 232.200  47
   1   8   1 6343.54 226.758  73
  -1   8  -1 6439.40 228.686  73
   1   8   1 6807.08 223.241  39
  -1   8  -1 7007.77 225.258  39
   1   8   1 6513.81 224.655  47
   1   8   2 14260.1 409.915  73
   1   8   2 14669.1 400.255  39
   1   8   2 14121.1 402.890  47
   1   8   3 9030.57 291.855  73
   1   8   3 9159.52 286.153  47
   1   8   3 9338.81 283.394  39
   1   8   4 3499.16 153.835  73
   1   8   4 3279.95 144.448  47
   1   8   4 3636.06 146.668  39
   1   8   5 1777.09 97.0953  47
   1   8   5 1690.51 100.357  73
  -1   8  -5 1672.68 102.096  48
   1   8   6 246.153 40.3234  73
  -1   8  -6 208.277 42.1335  48
   1   8   7 1799.50 99.7415  73
  -1   8  -7 1925.96 108.075  48
  -1   8  -8 1894.95 103.236  48
  -1   8  -9 1987.37 100.687  48
  -1   8 -10 2278.48 102.442  48
  -1   8 -11 743.701 49.8992  48
   1   9 -10 938.573 53.2954  48
   1   9  -9 89.3483 24.2096  48
   1   9  -8 688.485 55.5507  48
  -1   9   7 1802.58 89.1193  47
   1   9  -7 1795.21 95.3304  48
  -1   9   6 217.575 37.0082  47
  -1   9   6 262.223 40.5278  73
   1   9  -6 285.713 42.2764  48
  -1   9   5 520.291 50.3841  39
  -1   9   5 578.746 55.2044  47
  -1   9   5 479.413 50.1445  68
  -1   9   5 538.875 54.5119  73
   1   9  -5 433.681 50.1533  48
  -1   9   4 1354.53 84.8645  47
  -1   9   4 1241.17 84.2498  73
  -1   9   4 1326.88 80.0233  39
  -1   9   4 1330.22 84.3994  68
  -1   9   3 1616.07 96.5311  73
  -1   9   3 1658.93 94.5634  47
  -1   9   3 1512.64 88.9238  39
  -1   9   2 1937.60 107.838  73
  -1   9   2 1875.67 102.352  47
  -1   9   2 2013.67 103.255  39
  -1   9   1 389.391 51.8263  73
  -1   9   1 369.427 46.5366  47
   1   9  -1 381.328 46.3567  47
  -1   9   1 399.345 46.9436  39
   1   9   0 4338.19 172.694  73
  -1   9   0 4626.43 178.791  73
   1   9   0 4151.36 167.016  47
  -1   9   0 4615.19 169.071  39
   1   9   0 4425.15 165.794  39
   1   9   1 910.597 72.8988  73
  -1   9  -1 890.605 72.4977  73
   1   9   1 1051.80 73.9987  47
  -1   9  -1 970.537 69.6306  39
   1   9   1 959.916 69.3590  39
   1   9   2 2572.44 126.810  73
   1   9   2 2722.42 125.278  47
   1   9   2 2606.99 119.643  39
   1   9   3 3095.53 139.848  73
   1   9   3 3147.91 137.069  47
   1   9   4 2069.32 109.413  73
   1   9   4 1966.70 102.312  47
   1   9   5 4889.05 181.863  73
   1   9   5 4930.17 174.665  47
   1   9   6 1495.45 85.7670  73
  -1   9  -6 1459.46 86.4752  48
   1   9   7 715.014 55.2972  73
  -1   9  -7 675.853 56.9156  48
  -1   9  -8 591.876 50.0559  48
  -1   9  -9 887.255 55.2592  48
  -1  10   7 1366.45 64.1574  47
   1  10  -7 1270.19 65.3709  48
  -1  10   6 848.196 54.9533  73
  -1  10   6 830.298 53.8028  47
   1  10  -6 827.375 54.9338  48
  -1  10   5 780.903 53.5366  68
  -1  10   5 721.740 52.9943  47
  -1  10   5 766.568 55.9916  73
  -1  10   4 4192.70 153.170  68
  -1  10   4 4395.11 155.633  47
  -1  10   3 2378.41 110.685  73
  -1  10   3 2337.57 106.959  68
  -1  10   3 2499.58 108.472  47
  -1  10   3 2472.51 106.169  39
  -1  10   2 721.292 60.3053  73
  -1  10   2 773.303 59.5165  68
  -1  10   2 754.973 58.1307  47
  -1  10   2 723.430 55.8092  39
  -1  10   1 2808.73 121.860  73
  -1  10   1 2575.19 116.006  68
   1  10  -1 2595.30 111.435  47
  -1  10   1 2775.83 114.103  47
  -1  10   1 2522.70 110.498  39
   1  10   0 432.343 46.2055  73
  -1  10   0 413.729 44.9475  68
   1  10   0 404.614 44.8457  47
  -1  10   0 489.035 45.8453  39
   1  10   1 937.168 67.4431  73
  -1  10  -1 843.477 60.8884  68
  -1  10  -1 939.971 61.2463  39
   1  10   1 860.766 62.9895  47
   1  10   2 2081.71 99.4893  47
   1  10   2 2134.31 103.531  73
   1  10   3 2261.06 101.890  47
   1  10   3 2123.67 102.610  73
   1  10   4 2863.47 114.087  47
   1  10   4 2737.28 110.715  68
   1  10   4 2796.05 118.663  73
   1  10   5 1047.22 61.4911  47
   1  10   5 1029.49 63.7389  73
   1  10   6 3590.22 127.207  73
  -1  11   3 244.483 27.7506  68
  -1  11   2 361.361 32.4501  47
  -1  11   2 347.696 32.8163  68
  -1  11   1 596.130 42.8374  68
   1  11  -1 684.162 44.0070  68
   1  11   0 430.288 34.5473  47
   1  11   0 306.445 32.3248  68
  -1  11   0 381.169 33.9975  68
   1  11   1 1090.07 56.1097  47
   1  11   1 1105.68 58.0067  68
   1  11   2 1852.18 74.4426  47
   1  11   2 1635.24 72.4327  68
  -2 -11   1 9.10604 13.2035  71
  -2 -10   7 366.072 34.0470  43
  -2 -10   7 453.981 34.8839  71
  -2 -10   7 398.632 35.9735  57
  -2 -10   7 510.218 37.5953  76
  -2 -10   7 379.984 35.6721  49
  -2 -10   7 491.521 37.3995  59
  -2 -10   7 426.851 36.2689  64
  -2 -10   7 449.453 35.6999  38
  -2 -10   7 487.350 37.4916  51
  -2 -10   6 25.5519 18.4002  76
  -2 -10   6 34.3125 20.8789  49
  -2 -10   6 32.8279 18.4846  71
  -2 -10   6 11.1576 15.9181  64
  -2 -10   6 18.6249 15.5278  38
  -2 -10   6 51.4262 20.1421  57
  -2 -10   6 38.5977 18.6633  51
  -2 -10   5 3493.76 122.447  71
  -2 -10   5 3592.65 124.733  76
  -2 -10   5 3217.38 120.408  57
  -2 -10   5 3299.94 123.435  49
  -2 -10   4 2746.14 108.278  71
  -2 -10   4 2703.20 109.453  49
  -2 -10   3 1254.56 71.0131  49
   2 -10   4 1528.09 71.9717  38
   2 -10   5 462.469 38.9145  62
   2 -10   5 441.499 36.4588  50
   2 -10   5 464.087 36.9431  52
   2 -10   5 419.498 37.2695  38
   2 -10   6 601.595 41.4958  62
   2 -10   6 619.051 40.6447  38
   2 -10   6 550.296 39.0251  50
   2 -10   6 581.049 39.1305  52
   2 -10   6 508.669 38.5786  51
  -2  -9  10 12.2067 13.9270  76
  -2  -9  10 16.5718 15.5534  38
  -2  -9  10 3.65704 14.6034  57
  -2  -9  10 3.37792 13.4890  59
  -2  -9  10 3.71080 14.3070  64
  -2  -9  10 17.4353 16.2394  50
  -2  -9  10-18.8277 17.8345  51
  -2  -9  10 21.2345 15.8042  52
  -2  -9   9 1694.85 81.3089  57
  -2  -9   9 1969.97 85.3384  64
  -2  -9   9 1949.47 79.7874  66
  -2  -9   9 1903.20 81.6804  76
  -2  -9   9 1970.12 84.5792  52
  -2  -9   9 1785.61 82.6345  51
  -2  -9   9 1811.91 80.7740  59
  -2  -9   9 1983.78 84.5962  38
  -2  -9   9 1860.58 83.0597  50
  -2  -9   8 254.849 32.1449  66
  -2  -9   8 284.388 34.5974  76
  -2  -9   8 270.550 35.4740  64
  -2  -9   8 315.778 36.9277  38
  -2  -9   8 279.722 35.0502  52
  -2  -9   8 340.540 36.6373  71
  -2  -9   8 320.227 36.9602  59
  -2  -9   8 301.311 38.2004  51
  -2  -9   8 299.583 36.1612  50
  -2  -9   8 239.682 35.0647  57
  -2  -9   7 472.291 45.2979  50
  -2  -9   7 437.292 44.6761  76
  -2  -9   7 431.932 45.9029  51
  -2  -9   7 464.859 45.7532  52
  -2  -9   7 485.411 46.2336  38
  -2  -9   7 523.937 45.0438  66
  -2  -9   7 608.891 49.1479  71
  -2  -9   6 1330.03 76.5750  71
  -2  -9   6 1375.38 77.0238  50
  -2  -9   6 1198.14 71.7883  66
  -2  -9   6 1361.06 77.2287  38
  -2  -9   6 1304.22 74.9102  52
  -2  -9   6 1142.17 73.0707  51
  -2  -9   5 1527.22 83.5562  38
  -2  -9   5 1572.15 84.7423  51
  -2  -9   5 1594.76 85.8485  66
  -2  -9   5 1577.29 87.0665  71
  -2  -9   4 1413.55 82.3879  66
   2  -9   5 422.816 44.3168  59
   2  -9   6 4741.09 162.217  59
   2  -9   6 4712.81 165.033  62
   2  -9   7 439.841 42.4703  50
   2  -9   7 498.773 45.0648  52
   2  -9   7 388.967 39.9277  59
   2  -9   7 455.572 43.3803  62
   2  -9   7 425.659 42.6530  38
   2  -9   8 155.554 26.4665  50
   2  -9   8 171.619 25.5129  44
   2  -9   8 152.867 26.7164  52
   2  -9   8 144.525 25.2116  59
   2  -9   8 144.507 26.5372  62
   2  -9   8 118.809 23.7702  38
   2  -9   9 3678.74 118.374  61
   2  -9   9 3341.12 112.872  50
   2  -9   9 3459.73 112.549  44
   2  -9   9 3810.77 118.000  62
   2  -9   9 3746.85 116.648  59
   2  -9   9 3299.30 112.297  52
   2  -9   9 3717.44 113.993  53
   2  -9   9 3004.78 109.406  51
   2  -9   9 2936.82 107.419  38
  -2  -8  12 1068.26 54.9105  53
  -2  -8  12 1165.07 56.6609  44
  -2  -8  11 2656.21 103.607  50
  -2  -8  11 2780.35 104.620  44
  -2  -8  11 2638.46 103.355  52
  -2  -8  11 2577.64 101.808  53
  -2  -8  11 2685.92 103.082  64
  -2  -8  10 751.140 56.3737  50
  -2  -8  10 712.307 52.2555  76
  -2  -8  10 645.456 53.2820  52
  -2  -8  10 764.505 55.8566  51
  -2  -8  10 749.271 53.1036  59
  -2  -8  10 743.407 54.8814  64
  -2  -8  10 706.038 53.0708  38
  -2  -8   9 938.470 64.7797  38
  -2  -8   9 929.426 64.9316  50
  -2  -8   9 852.438 60.4692  71
  -2  -8   9 870.365 60.5613  76
  -2  -8   9 821.178 61.7866  51
  -2  -8   9 871.193 63.1342  52
  -2  -8   9 799.246 60.1618  59
  -2  -8   9 920.963 65.9098  64
  -2  -8   9 881.128 60.6592  66
  -2  -8   8 2483.49 114.678  52
  -2  -8   8 2417.75 114.108  51
  -2  -8   8 2322.39 108.916  76
  -2  -8   8 2561.53 114.935  38
  -2  -8   8 2529.12 115.109  50
  -2  -8   8 2344.64 110.259  71
  -2  -8   8 2280.20 106.952  66
  -2  -8   7 3200.52 139.402  51
  -2  -8   7 3446.17 141.507  52
  -2  -8   7 3409.52 140.581  76
  -2  -8   7 3286.27 139.013  38
  -2  -8   7 3438.97 138.604  66
  -2  -8   7 3642.99 143.049  71
  -2  -8   7 3307.89 139.442  50
  -2  -8   6 2033.11 102.560  50
  -2  -8   6 1807.98 98.3476  38
  -2  -8   6 1901.19 99.0230  66
  -2  -8   6 1817.44 98.6622  71
  -2  -8   6 1941.88 100.352  52
  -2  -8   5 2710.65 121.713  50
  -2  -8   5 2767.69 121.828  52
  -2  -8   5 2558.77 119.522  38
  -2  -8   5 2758.97 123.602  66
  -2  -8   4 1807.37 94.7877  38
   2  -8   6 11326.9 326.585  59
   2  -8   6 11119.9 319.800  44
   2  -8   7 780.032 59.8595  44
   2  -8   7 697.137 56.7489  64
   2  -8   7 707.859 58.6277  59
   2  -8   7 583.921 52.5997  53
   2  -8   7 645.282 57.5194  62
   2  -8   8 1043.17 67.8824  50
   2  -8   8 929.424 64.9427  44
   2  -8   8 1017.74 66.5009  64
   2  -8   8 1073.26 69.6318  59
   2  -8   8 1028.50 68.1316  52
   2  -8   8 1014.40 66.1868  53
   2  -8   8 1007.07 68.3891  62
   2  -8   9 492.393 46.5330  50
   2  -8   9 569.808 47.9695  44
   2  -8   9 621.086 50.3357  62
   2  -8   9 587.443 49.6856  59
   2  -8   9 502.010 46.0033  52
   2  -8   9 543.262 47.0117  53
   2  -8   9 594.236 48.9090  64
   2  -8  10 991.606 58.6191  64
   2  -8  10 1079.94 60.2757  44
   2  -8  10 1061.17 61.2228  61
   2  -8  10 1073.64 60.8237  62
   2  -8  10 971.480 58.2786  59
   2  -8  10 1061.43 60.2128  53
   2  -8  11 459.327 35.7615  64
   2  -8  11 509.163 36.7366  62
   2  -8  11 484.882 36.5073  53
   2  -8  11 433.734 34.3099  44
   2  -8  11 448.704 36.2875  59
  -2  -7  13 3279.23 116.411  53
  -2  -7  13 3239.52 115.670  44
  -2  -7  12 2001.57 88.5501  64
  -2  -7  12 2077.04 93.5907  44
  -2  -7  12 1997.57 92.9009  53
  -2  -7  11 3997.09 148.727  44
  -2  -7  11 3977.44 144.983  64
  -2  -7  11 4070.36 146.957  50
  -2  -7  11 3990.55 149.269  53
  -2  -7  11 3773.68 143.872  52
  -2  -7  11 3768.59 141.305  76
  -2  -7  10 912.503 66.3097  51
  -2  -7  10 918.329 66.7819  53
  -2  -7  10 901.324 66.5796  52
  -2  -7  10 932.911 65.5139  76
  -2  -7  10 1014.78 69.3608  44
  -2  -7  10 879.868 65.9487  64
  -2  -7  10 914.565 64.8051  66
  -2  -7  10 953.002 66.9783  38
  -2  -7  10 935.268 67.6332  50
  -2  -7  10 1069.35 69.3652  71
  -2  -7   9 221.947 37.9789  76
  -2  -7   9 164.936 35.6309  44
  -2  -7   9 169.074 33.7326  59
  -2  -7   9 196.321 38.2670  38
  -2  -7   9 231.475 39.4828  66
  -2  -7   9 176.658 34.3321  53
  -2  -7   9 188.950 36.5892  52
  -2  -7   9 232.875 38.0893  71
  -2  -7   9 241.474 38.4739  50
  -2  -7   9 171.481 35.8399  51
  -2  -7   9 175.418 35.6964  64
  -2  -7   8 1012.87 71.2870  71
  -2  -7   8 941.421 70.6406  52
  -2  -7   8 913.824 67.6820  76
  -2  -7   8 975.387 71.5431  38
  -2  -7   8 845.041 65.8730  66
  -2  -7   8 997.835 71.9510  50
  -2  -7   7 2562.76 122.238  50
  -2  -7   7 2728.87 124.252  38
  -2  -7   7 2820.03 124.400  66
  -2  -7   7 2725.80 123.829  71
  -2  -7   7 2636.22 123.530  52
  -2  -7   6 2756.37 125.880  66
  -2  -7   6 2989.99 129.503  50
  -2  -7   6 2976.20 129.400  52
  -2  -7   6 2906.95 127.912  38
  -2  -7   5 2879.30 126.356  50
  -2  -7   5 3074.66 129.425  52
  -2  -7   4 3182.02 130.899  50
  -2  -7   4 3332.14 133.152  52
  -2  -7   3 3013.84 263.573  17
  -2  -7   3 3349.54 278.719  23
  -2  -7   3 3839.70 304.333  34
  -2  -7   2 752.261 139.412  34
   2  -7  -2 888.347 147.096  36
   2  -7  -1 7458.05 427.262  26
  -2  -7   1 8089.08 455.299  34
   2  -7  -1 7241.37 429.903  36
  -2  -7   1 8352.79 462.548  36
   2  -7   0 4902.86 345.107  27
   2  -7   0 5287.39 356.257  26
  -2  -7   0 5816.16 384.938  34
  -2  -7   0 6219.01 393.562  36
   2  -7   0 5544.28 365.069  36
   2  -7   1 10558.4 523.096  27
   2  -7   1 9680.07 505.968  26
  -2  -7  -1 10536.8 534.385  35
   2  -7   1 9927.22 511.386  36
  -2  -7  -1 10400.5 536.792  34
   2  -7   2 486.669 119.129  27
   2  -7   2 673.536 131.171  26
  -2  -7  -2 544.440 124.748  34
  -2  -7  -2 735.786 139.339  35
   2  -7   2 656.846 127.157  36
   2  -7   6 12709.7 358.495  53
   2  -7   6 12545.6 357.681  64
   2  -7   7 510.037 53.5227  64
   2  -7   7 525.860 52.6940  44
   2  -7   7 492.853 51.5522  53
   2  -7   7 481.638 51.6460  59
   2  -7   8 6650.30 223.506  64
   2  -7   8 6810.51 223.583  53
   2  -7   8 6924.13 224.345  44
   2  -7   8 6765.91 225.624  59
   2  -7   8 6729.04 224.904  62
   2  -7   9 1175.71 76.2621  64
   2  -7   9 1256.13 77.2593  53
   2  -7   9 1130.97 74.8137  44
   2  -7   9 1292.29 80.6948  62
   2  -7   9 1335.18 80.8894  59
   2  -7  10 2910.61 121.493  59
   2  -7  10 2909.37 120.211  44
   2  -7  10 2837.34 121.455  64
   2  -7  10 2997.19 121.518  53
   2  -7  10 2853.73 120.706  61
   2  -7  10 2697.68 117.880  62
   2  -7  11 921.255 58.8245  42
   2  -7  11 1174.48 64.9658  44
   2  -7  11 997.755 63.6619  64
   2  -7  11 1078.69 65.1746  59
   2  -7  11 1118.96 64.4512  53
   2  -7  11 1057.24 64.1150  62
   2  -7  12 288.702 31.0260  42
   2  -7  12 322.337 32.2277  44
   2  -7  12 288.292 31.9555  64
   2  -7  12 302.163 32.5447  59
   2  -7  12 348.458 32.9750  62
   2  -7  12 234.117 29.0492  53
  -2  -6  14 722.752 48.5936  44
  -2  -6  14 671.259 47.9875  53
  -2  -6  14 695.603 48.5241  42
  -2  -6  13 382.505 41.9710  44
  -2  -6  13 371.598 41.9089  53
  -2  -6  13 336.329 39.3304  42
  -2  -6  12 324.063 42.8950  44
  -2  -6  12 338.304 41.9364  42
  -2  -6  12 349.135 44.0706  53
  -2  -6  11 1751.20 95.9912  44
  -2  -6  11 1740.41 96.4488  53
  -2  -6  11 1703.26 91.3982  76
  -2  -6  11 1901.45 96.2967  64
  -2  -6  10 841.253 65.4029  71
  -2  -6  10 945.919 69.1137  50
  -2  -6  10 859.173 66.1366  66
  -2  -6  10 864.694 67.6760  53
  -2  -6  10 748.222 62.6089  52
  -2  -6  10 875.104 68.0296  44
  -2  -6  10 878.218 67.2283  64
  -2  -6  10 710.966 60.3462  76
  -2  -6   9 9210.87 286.483  76
  -2  -6   9 9956.93 294.159  44
  -2  -6   9 9536.14 289.632  71
  -2  -6   9 9756.88 292.901  50
  -2  -6   9 9649.83 289.788  38
  -2  -6   9 9871.97 293.634  53
  -2  -6   9 9506.15 291.423  52
  -2  -6   9 9734.17 294.909  64
  -2  -6   9 9874.29 291.291  66
  -2  -6   8 2627.02 116.860  44
  -2  -6   8 2463.00 116.713  50
  -2  -6   8 2515.79 117.189  52
  -2  -6   8 2535.59 116.686  53
  -2  -6   8 2447.84 115.135  38
  -2  -6   8 2408.25 113.931  71
  -2  -6   8 2695.56 119.662  66
  -2  -6   8 2524.98 116.527  76
  -2  -6   7 2950.14 123.968  38
  -2  -6   7 2624.87 120.278  52
  -2  -6   7 2621.27 119.830  71
  -2  -6   7 2652.02 119.405  66
  -2  -6   7 2878.66 120.648  44
  -2  -6   7 2762.73 122.893  50
  -2  -6   6 2917.93 123.909  52
  -2  -6   6 2874.68 123.221  66
  -2  -6   6 2782.01 247.506   9
  -2  -6   6 2898.79 256.060  17
  -2  -6   6 2977.24 250.311  18
  -2  -6   6 3019.16 125.216  50
  -2  -6   6 2928.39 256.378  23
  -2  -6   5 6611.66 385.989  23
  -2  -6   5 6954.12 392.491  17
  -2  -6   4 513.478 103.857  23
  -2  -6   4 767.034 127.357  17
  -2  -6   4 780.301 126.922  34
  -2  -6   3 413.761 95.9633  23
  -2  -6   3 305.210 81.3347  17
   2  -6  -3 391.328 90.2836  36
  -2  -6   3 453.104 99.1660  34
  -2  -6   2 58.6843 45.7775  23
  -2  -6   2 29.2463 40.2444  17
  -2  -6   2 46.7577 45.8507  34
  -2  -6   2 46.5232 48.3864  36
   2  -6  -2 151.151 62.8734  36
  -2  -6   1 9382.44 438.943  17
  -2  -6   1 9484.22 439.120  23
  -2  -6   1 8850.74 449.899  34
  -2  -6   1 9495.72 461.010  36
   2  -6  -1 8631.59 436.113  36
   2  -6   0 1037.91 140.934  26
  -2  -6   0 1220.28 156.537  35
  -2  -6   0 1214.95 159.923  34
   2  -6   0 1085.39 146.903  36
   2  -6   1 2852.66 234.723  26
  -2  -6  -1 2961.55 249.903  35
   2  -6   1 3321.06 254.298  36
  -2  -6  -1 3291.95 261.756  34
   2  -6   2 6364.63 369.340  27
   2  -6   2 7078.41 385.979  26
  -2  -6  -2 7252.93 405.858  35
   2  -6   2 6795.60 379.926  36
  -2  -6  -2 6381.70 388.097  34
   2  -6   3 9277.26 444.142  17
   2  -6   3 10028.1 455.042  23
   2  -6   3 9662.47 470.550  27
   2  -6   3 10218.7 481.734  26
   2  -6   3 10172.4 480.464  36
  -2  -6  -3 8324.84 462.822  35
  -2  -6  -3 8473.31 463.242  34
   2  -6   4 5459.86 330.903  17
  -2  -6  -4 4904.49 344.524  35
   2  -6   4 4929.94 316.203  23
   2  -6   5 4966.46 319.045   9
  -2  -6  -5 4604.06 342.314  35
   2  -6   5 4990.55 328.377  23
   2  -6   5 5775.02 350.227  17
   2  -6   5 5182.89 324.892  18
   2  -6   6 3762.95 147.374  64
   2  -6   7 153.800 33.7591  59
   2  -6   7 185.914 35.8767  53
   2  -6   8 1908.73 96.4607  42
   2  -6   8 1768.01 98.0784  59
   2  -6   8 1740.10 93.8849  76
   2  -6   8 1668.43 94.2908  44
   2  -6   8 1625.33 93.6402  53
   2  -6   8 1747.09 97.6095  62
   2  -6   8 1766.16 97.7082  64
   2  -6   9 764.521 64.1391  59
   2  -6   9 683.568 58.9990  42
   2  -6   9 771.066 64.3263  44
   2  -6   9 806.573 64.5616  53
   2  -6   9 777.657 64.7592  62
   2  -6   9 739.236 59.9852  76
   2  -6   9 760.801 63.9654  64
   2  -6  10 6419.89 211.892  42
   2  -6  10 6380.58 212.323  53
   2  -6  10 6507.35 216.124  59
   2  -6  10 6287.56 213.346  62
   2  -6  10 6424.71 211.668  44
   2  -6  10 6257.62 213.804  64
   2  -6  11 48.1063 24.0914  42
   2  -6  11 69.2282 25.8046  53
   2  -6  11 66.2654 25.5913  59
   2  -6  11 70.9189 26.8544  62
   2  -6  11 90.2018 27.3909  64
   2  -6  11 70.8712 26.4608  44
   2  -6  12 1241.68 68.8775  53
   2  -6  12 1069.03 63.8825  44
   2  -6  12 1194.07 68.7607  62
   2  -6  12 1212.06 69.9158  42
   2  -6  12 1151.95 69.1232  59
   2  -6  12 1130.36 69.5240  64
   2  -6  13 976.594 56.5846  42
   2  -6  13 1019.32 57.4313  59
   2  -6  13 1043.06 59.4857  64
  -2  -5  15 1156.78 60.1359  53
  -2  -5  15 1089.88 61.3000  42
  -2  -5  15 1202.74 63.7530  65
  -2  -5  15 1176.74 59.7059  44
  -2  -5  14 1158.83 68.9741  44
  -2  -5  14 1119.57 68.3468  53
  -2  -5  14 1200.73 71.2012  42
  -2  -5  13 213.328 36.9548  44
  -2  -5  13 220.295 37.2334  53
  -2  -5  13 187.786 36.6173  42
  -2  -5  12 937.387 69.2996  44
  -2  -5  12 980.400 73.4130  42
  -2  -5  12 961.750 71.6594  53
  -2  -5  11 27837.6 695.348  76
  -2  -5  11 27680.0 701.924  44
  -2  -5  11 27445.3 701.761  42
  -2  -5  11 28864.8 705.647  53
  -2  -5  10 11256.9 324.246  53
  -2  -5  10 10757.6 320.418  42
  -2  -5  10 10906.4 316.309  76
  -2  -5  10 10808.8 316.330  71
  -2  -5  10 10661.9 319.612  44
  -2  -5  10 11362.9 321.746  64
  -2  -5  10 10835.9 316.584  66
  -2  -5   9 12138.4 341.746  50
  -2  -5   9 12202.7 344.635  64
  -2  -5   9 11650.1 337.797  71
  -2  -5   9 11707.6 339.156  52
  -2  -5   9 12331.9 345.335  53
  -2  -5   9 12453.1 344.486  44
  -2  -5   9 12221.9 340.278  76
  -2  -5   9 11973.8 340.450  66
  -2  -5   8 1489.54 181.312  18
  -2  -5   8 1363.36 79.1122  76
  -2  -5   8 1547.85 83.0799  44
  -2  -5   8 1356.50 174.992   9
  -2  -5   8 1407.51 80.3301  50
  -2  -5   8 1487.02 80.4794  38
   2  -5  -8 1234.36 173.180  29
  -2  -5   8 1516.18 82.5641  53
  -2  -5   8 1503.92 83.1132  52
  -2  -5   8 1437.25 80.9601  71
  -2  -5   8 1406.73 80.2086  66
  -2  -5   7 8279.41 247.942  50
  -2  -5   7 8389.82 246.097  44
   2  -5  -7 8514.22 442.951  29
  -2  -5   7 8221.34 247.149  52
  -2  -5   7 8481.59 247.361  53
  -2  -5   7 7944.65 421.831  23
  -2  -5   7 8412.31 437.704   9
  -2  -5   7 8189.86 247.509  71
  -2  -5   7 8548.11 434.211  17
  -2  -5   7 8577.90 437.119  18
  -2  -5   7 8188.85 247.008  66
  -2  -5   6 27111.4 667.836  66
   2  -5  -6 27458.3 911.923  29
  -2  -5   6 28145.6 911.466   9
  -2  -5   6 27398.1 664.258  44
  -2  -5   6 27776.4 909.335  17
  -2  -5   6 29052.5 915.014  18
  -2  -5   6 27506.0 908.412  23
   2  -5  -5 15499.6 589.369  29
  -2  -5   5 15607.2 589.269   9
  -2  -5   5 14823.6 586.905  17
  -2  -5   5 15257.0 579.699  18
  -2  -5   5 15285.3 594.439  23
  -2  -5   4 4326.13 260.902   9
  -2  -5   4 5008.29 288.292  34
  -2  -5   4 4367.54 260.969  18
  -2  -5   4 4587.25 279.203  17
  -2  -5   4 4518.84 277.747  23
  -2  -5   3 42097.6 1179.31  34
   2  -5  -3 40185.5 1179.71  35
  -2  -5   3 40549.8 1164.59  17
  -2  -5   3 40453.6 1163.88  23
  -2  -5   2 8687.90 398.883  36
  -2  -5   2 8763.63 401.456  34
   2  -5  -2 8485.44 391.027  36
  -2  -5   2 9167.04 399.271  17
  -2  -5   2 9159.11 400.377  23
   2  -5  -1 20911.4 700.486  36
  -2  -5   1 21824.3 712.313  35
  -2  -5   1 20941.4 709.356  34
  -2  -5   1 19904.2 673.468  17
  -2  -5   1 20490.6 679.775  23
   2  -5   0 51218.2 1386.91  36
  -2  -5   0 51894.5 1405.00  34
  -2  -5   0 50399.7 1393.87  35
  -2  -5   0 50440.3 1353.84  17
  -2  -5   0 49655.3 1351.35  23
  -2  -5  -1 2067.80 186.723  34
   2  -5   1 2201.71 186.373  36
  -2  -5  -1 2380.42 198.051  35
   2  -5   1 2374.48 188.386  26
  -2  -5  -2 14249.9 570.799  35
   2  -5   2 14294.1 547.666  36
   2  -5   2 13926.8 542.263  27
   2  -5   2 14524.4 547.739  26
   2  -5   3 3850.93 232.213   9
   2  -5   3 4455.21 271.817  26
   2  -5   3 3685.56 250.291  27
   2  -5   3 3748.10 230.482  18
  -2  -5  -3 3821.38 271.949  35
   2  -5   3 3951.33 258.513  36
  -2  -5  -4 1188.96 153.992  35
  -2  -5  -4 972.041 136.931  29
   2  -5   4 1576.90 151.027   9
   2  -5   4 1408.07 146.145  18
  -2  -5  -5 3276.14 257.210  29
   2  -5   5 3779.53 253.571   9
   2  -5   5 3597.95 246.870  18
   2  -5   6 8839.15 429.863  18
   2  -5   6 8138.00 419.260   9
   2  -5   6 8212.52 239.301  42
  -2  -5  -6 7465.06 424.727  29
   2  -5   6 8162.90 246.132  64
   2  -5   7 5204.94 179.659  64
   2  -5   7 5369.37 344.374   9
   2  -5   7 5036.22 173.128  42
   2  -5   7 5062.58 173.577  76
   2  -5   7 4888.59 176.522  59
   2  -5   7 5223.09 338.189  18
  -2  -5  -7 4618.50 335.562  29
   2  -5   8 12379.9 342.959  53
   2  -5   8 11916.6 343.983  64
   2  -5   8 12249.0 341.389  42
   2  -5   8 12374.7 347.035  62
   2  -5   8 11916.9 345.300  59
   2  -5   8 12025.6 340.922  44
   2  -5   8 11751.1 336.780  76
   2  -5   9 6124.72 206.038  53
   2  -5   9 5707.16 199.807  76
   2  -5   9 6143.59 209.730  59
   2  -5   9 5978.50 204.986  42
   2  -5   9 6126.33 209.954  64
   2  -5   9 6361.56 211.536  62
   2  -5   9 5947.71 204.489  44
   2  -5  10 21800.5 569.049  42
   2  -5  10 22568.3 575.398  59
   2  -5  10 22097.9 569.043  53
   2  -5  10 22158.9 574.366  64
   2  -5  10 22026.0 572.885  62
   2  -5  10 22056.1 567.468  44
   2  -5  11 15192.7 418.234  42
   2  -5  11 15282.5 421.159  59
   2  -5  11 15687.8 416.279  53
   2  -5  11 15635.2 423.837  64
   2  -5  11 15238.0 418.734  62
   2  -5  11 15099.0 411.705  44
   2  -5  12 114.881 30.7732  42
   2  -5  12 68.4302 28.0758  64
   2  -5  12 77.3369 26.9210  59
   2  -5  12 94.4433 29.3856  62
   2  -5  13 1237.11 71.1562  59
   2  -5  13 1168.07 70.3060  64
   2  -5  13 1122.91 68.2459  42
   2  -5  14 3237.11 115.232  59
   2  -5  14 3387.13 117.146  42
   2  -5  14 3340.38 118.689  64
  -2  -4  16 363.832 34.8047  42
  -2  -4  16 434.325 35.8729  65
  -2  -4  15 3481.19 131.351  42
  -2  -4  15 3445.02 131.035  65
  -2  -4  14 597.923 52.0861  44
  -2  -4  14 514.516 50.8654  42
  -2  -4  14 514.502 49.2257  53
  -2  -4  13 9954.46 295.862  44
  -2  -4  13 10169.2 301.789  42
  -2  -4  13 9598.60 295.331  53
  -2  -4  12 2234.89 110.578  44
  -2  -4  12 2169.86 109.682  53
  -2  -4  12 2033.70 109.856  42
  -2  -4  11 2530.04 115.980  76
  -2  -4  11 2566.95 119.737  44
  -2  -4  11 2579.26 119.933  53
  -2  -4  11 2326.44 116.739  42
  -2  -4  10 315.689 43.2050  42
  -2  -4  10 297.208 41.0114  66
  -2  -4  10 322.887 41.8514  44
  -2  -4  10 323.248 41.9621  76
  -2  -4  10 270.701 40.2627  53
  -2  -4   9-16.6050 45.6807  18
  -2  -4   9 20.7131 19.7071  76
  -2  -4   9 34.9690 22.6663  42
  -2  -4   9 38.3972 22.0746  53
   2  -4  -9 67.5246 55.5056  32
  -2  -4   9 21.1534 20.1256  66
  -2  -4   9-3.17111 20.5974  44
  -2  -4   9 67.6138 52.7270   9
  -2  -4   9 80.9195 26.0764  71
  -2  -4   8 14726.8 594.531  18
  -2  -4   8 14289.4 378.990  76
  -2  -4   8 14485.2 381.941  44
  -2  -4   8 13918.0 379.141  42
  -2  -4   8 14333.5 378.949  50
  -2  -4   8 14360.5 381.597  53
  -2  -4   8 14763.7 380.766  52
  -2  -4   8 13900.9 586.140   9
  -2  -4   8 14516.3 380.807  71
   2  -4  -8 15184.6 598.364  32
  -2  -4   8 14449.4 380.633  66
  -2  -4   7 27614.0 898.835   9
  -2  -4   7 27651.0 892.312  18
   2  -4  -7 28509.0 885.468  32
  -2  -4   6 1837.08 169.741  23
  -2  -4   6 2267.84 186.753   9
  -2  -4   6 1755.68 163.457  17
  -2  -4   6 1845.42 168.272  18
   2  -4  -6 1905.96 163.345  32
  -2  -4   5 9562.75 406.792  17
  -2  -4   5 9673.53 404.914  18
  -2  -4   5 9769.10 407.626   9
  -2  -4   5 9825.98 409.797  23
  -2  -4   4 10383.8 399.532  18
  -2  -4   4 10010.2 405.036  17
  -2  -4   4 10318.5 409.213  34
  -2  -4   4 9702.24 393.912   9
  -2  -4   4 10140.9 406.086  23
  -2  -4   3 59704.2 1541.54  17
  -2  -4   3 61714.9 1520.21  18
  -2  -4   3 63150.3 1556.34  34
  -2  -4   3 59458.8 1517.35   9
  -2  -4   3 57670.2 1537.41  23
  -2  -4   2 34969.2 953.832  17
   2  -4  -2 34468.0 958.454  35
  -2  -4   2 34635.9 961.595  34
  -2  -4   2 33934.2 948.572  23
   2  -4  -2 33172.4 947.539  24
  -2  -4   1 60144.3 1512.31  17
  -2  -4   1 59749.8 1528.99  35
  -2  -4   1 60211.3 1535.14  34
   2  -4  -1 59107.5 1520.96  36
  -2  -4   1 59751.8 1511.60  23
   2  -4  -1 60308.2 1511.71  24
  -2  -4   0 31288.3 889.437  17
  -2  -4   0 31828.9 925.356  34
   2  -4   0 32423.4 919.477  36
  -2  -4   0 33150.7 930.624  35
   2  -4   0 33770.8 906.909  34
  -2  -4   0 33192.7 901.598  23
   2  -4   0 32771.5 898.602  24
   2  -4   1 7934.03 304.883  18
  -2  -4  -1 8359.99 327.356  17
  -2  -4  -1 8137.81 357.717  35
   2  -4   1 8625.69 337.935  34
   2  -4   1 8778.37 355.922  36
   2  -4   1 8233.09 308.508   9
   2  -4   1 8824.61 331.791  22
  -2  -4  -1 8114.51 323.756  23
   2  -4   1 7984.67 343.156  26
   2  -4   2 8959.75 351.185  22
   2  -4   2 8643.57 367.583  27
   2  -4   2 8718.11 371.395  26
   2  -4   2 9316.60 346.926  18
  -2  -4  -2 9459.84 381.558  29
   2  -4   2 9020.01 342.723   9
  -2  -4  -2 9004.77 390.064  35
   2  -4   2 9718.87 384.320  36
   2  -4   2 9512.26 362.672  34
   2  -4   3 15783.1 543.786  26
   2  -4   3 14806.5 535.447  27
   2  -4   3 15056.2 511.124  18
  -2  -4  -3 15590.2 553.984  29
   2  -4   3 14900.9 509.994   9
   2  -4   3 16211.9 550.781  36
   2  -4   4 2606.18 191.827  26
   2  -4   4 3097.51 197.490   9
  -2  -4  -4 3023.92 218.403  29
   2  -4   4 3182.01 200.965  18
   2  -4   5 13516.8 502.980   9
  -2  -4  -5 12304.9 514.747  29
   2  -4   5 12860.1 495.573  18
   2  -4   6 1394.09 149.816   9
   2  -4   6 1411.90 151.341  18
  -2  -4  -6 1336.46 162.544  29
   2  -4   7 1181.76 68.1058  42
  -2  -4  -7 980.675 144.958  29
   2  -4   7 1291.79 73.9951  64
  -2  -4  -7 1357.08 159.459  16
  -2  -4  -7 1286.61 158.307  12
   2  -4   7 1353.76 157.242   9
   2  -4   7 1360.96 156.458  18
   2  -4   7 1395.33 75.7123  62
   2  -4   7 1389.91 72.5379  76
   2  -4   7 1258.30 72.8747  59
   2  -4   8 4419.42 300.075  18
   2  -4   8 4450.72 159.655  44
  -2  -4  -8 4853.55 332.088  29
   2  -4   8 4381.35 163.379  64
   2  -4   8 4389.20 159.220  53
   2  -4   8 4392.59 158.177  76
  -2  -4  -8 5156.28 329.908  16
   2  -4   8 4547.93 164.248  62
   2  -4   8 4472.45 304.118   9
   2  -4   8 4589.40 160.933  42
   2  -4   8 4740.17 166.745  59
   2  -4   9 6605.10 210.217  53
   2  -4   9 6198.98 211.972  59
   2  -4   9 6053.71 205.492  76
   2  -4   9 6370.05 212.948  62
   2  -4   9 6340.40 214.368  64
   2  -4   9 6476.61 210.625  42
   2  -4   9 6629.30 209.798  44
   2  -4  10 25054.2 632.292  62
   2  -4  10 24675.2 628.166  42
   2  -4  10 24903.7 632.827  59
   2  -4  10 24483.4 632.284  64
   2  -4  11 628.891 58.2494  62
   2  -4  11 559.121 55.9096  42
   2  -4  11 576.072 56.5952  59
   2  -4  11 599.176 58.1467  64
   2  -4  12 969.922 70.2794  62
   2  -4  12 1008.51 73.3798  64
   2  -4  12 1072.02 72.5146  42
   2  -4  12 1101.14 74.6106  59
   2  -4  13 12027.4 341.650  64
   2  -4  13 12112.9 338.085  42
   2  -4  13 12232.5 340.815  59
   2  -4  14 3079.04 120.489  64
   2  -4  14 2979.28 116.910  42
   2  -4  14 3260.01 120.817  59
   2  -4  15 1056.08 55.0669  64
  -2  -3  16 362.200 37.1548  65
  -2  -3  16 372.638 36.5648  42
  -2  -3  15 1876.79 94.3121  65
  -2  -3  15 1878.41 93.4236  42
  -2  -3  14 2948.81 129.850  42
  -2  -3  13 5613.47 201.316  42
  -2  -3  12 4758.80 179.187  53
  -2  -3  12 5218.31 183.472  44
  -2  -3  12 4858.40 183.439  42
  -2  -3  11 8186.79 250.929  44
  -2  -3  11 7656.60 249.285  42
  -2  -3  11 8012.94 250.424  53
  -2  -3  11 7789.95 243.606  60
  -2  -3  10 7926.52 246.629  53
  -2  -3  10 7845.93 245.955  42
  -2  -3  10 7872.09 241.091  60
   2  -3 -10 8066.89 438.193  32
  -2  -3  10 8233.35 243.259  58
  -2  -3  10 8062.13 246.446  44
  -2  -3  10 8039.30 241.031  76
  -2  -3   9 4180.49 144.953  60
  -2  -3   9 3885.76 269.053  18
  -2  -3   9 4141.31 144.439  71
  -2  -3   9 3874.34 145.187  44
  -2  -3   9 4278.11 146.018  58
  -2  -3   9 3734.10 144.121  42
  -2  -3   9 4027.85 142.819  76
  -2  -3   9 4267.36 149.896  53
   2  -3  -9 4211.91 288.741  32
  -2  -3   9 3968.78 275.373   9
  -2  -3   9 4149.73 144.970  66
   2  -3  -8 26382.8 839.802  32
  -2  -3   8 24762.8 820.917  18
  -2  -3   8 25700.4 831.928   9
   2  -3  -7 41658.2 1149.63  32
  -2  -3   7 40460.4 1147.45  18
  -2  -3   7 40006.2 1147.55   9
  -2  -3   6 2832.36 185.346  17
  -2  -3   6 2591.66 184.806  18
   2  -3  -6 3020.18 192.584  32
  -2  -3   6 2828.94 186.143  23
  -2  -3   6 3016.50 200.751   9
  -2  -3   5 10781.7 403.330  18
  -2  -3   5 11066.2 404.238  17
   2  -3  -5 10953.4 398.900  32
  -2  -3   5 11001.0 411.253   9
  -2  -3   5 11153.8 404.304  23
  -2  -3   4 40233.1 1043.88   9
  -2  -3   4 39214.7 1036.74  17
  -2  -3   4 39067.0 1033.97  18
  -2  -3   4 38395.0 1033.17  23
  -2  -3   3 33226.4 900.220  17
  -2  -3   3 33468.2 887.536  18
  -2  -3   3 34528.4 896.587   9
  -2  -3   3 35073.2 906.087  34
  -2  -3   3 32102.8 896.382  23
  -2  -3   2 27392.9 759.174  17
  -2  -3   2 27015.5 739.664  18
  -2  -3   2 28426.4 747.223   9
  -2  -3   2 28724.8 771.170  34
  -2  -3   2 28492.3 766.015  23
  -2  -3   1 27770.8 706.647  18
  -2  -3   1 26273.1 730.733  17
  -2  -3   1 26998.1 706.799   9
  -2  -3   1 26565.5 744.612  34
   2  -3  -1 27287.6 726.856  34
   2  -3  -1 26634.1 735.278  36
   2  -3  -1 27333.1 731.798  35
  -2  -3   1 26808.6 742.530  35
  -2  -3   1 27162.5 734.860  23
   2  -3  -1 27403.7 736.724  22
   2  -3  -1 26774.9 743.334  24
  -2  -3   0 92402.1 2146.97  17
   2  -3   0 90992.4 2116.38  18
   2  -3   0 90596.6 2115.05   9
   2  -3   0 93498.6 2142.25  34
   2  -3   0 90801.9 2162.10  36
  -2  -3   0 90506.1 2167.63  35
   2  -3   0 91129.3 2157.85  24
  -2  -3   0 91439.1 2146.93  23
   2  -3   0 90806.2 2148.17  22
   2  -3   1 84673.2 2014.58  18
  -2  -3  -1 85516.4 2027.50  17
   2  -3   1 85035.2 2013.36   9
  -2  -3  -1 87619.3 2030.76  23
   2  -3   1 86417.4 2035.21  22
   2  -3   1 84156.9 2048.99  26
   2  -3   1 85598.9 2042.24  24
   2  -3   1 86668.9 2051.22  36
   2  -3   1 87994.7 2026.14  34
  -2  -3  -1 86587.4 2064.37  35
   2  -3   2 135881. 3222.21  36
   2  -3   2 145285. 3203.59  34
   2  -3   2 139885. 3198.90  18
   2  -3   2 140014. 3209.90  22
   2  -3   2 137974. 3225.10  26
   2  -3   2 137080. 3228.60  27
   2  -3   2 137891. 3196.71   9
  -2  -3  -2 137810. 3232.69  29
   2  -3   3 7968.54 308.739  18
   2  -3   3 8537.60 328.124  27
   2  -3   3 8146.23 320.801  26
   2  -3   3 7874.15 306.167   9
  -2  -3  -3 7550.70 301.457  32
  -2  -3  -3 7690.15 327.777  29
   2  -3   4 53656.5 1363.38  18
   2  -3   4 53886.8 1368.34  26
   2  -3   4 53704.7 1364.39   9
  -2  -3  -4 52265.8 1368.74  32
  -2  -3  -4 54372.5 1408.56  29
   2  -3   5 28256.7 821.621   9
  -2  -3  -5 27351.9 831.340  32
  -2  -3  -5 27392.7 849.804  29
   2  -3   5 29203.2 824.727  18
   2  -3   6 3479.46 213.413   9
   2  -3   6 3235.35 206.451  18
  -2  -3  -7 1270.19 149.756  32
  -2  -3  -7 846.640 124.813  29
   2  -3   7 1065.65 127.855  18
   2  -3   7 999.483 123.601   9
  -2  -3  -7 1204.70 142.892  12
  -2  -3  -7 1450.64 155.025  16
   2  -3   8 11150.4 308.347  62
   2  -3   8 10602.7 307.238  64
   2  -3   8 11898.8 488.263   9
  -2  -3  -8 12793.2 527.393  12
   2  -3   8 10959.3 308.053  59
   2  -3   8 11376.6 479.521  18
  -2  -3  -8 12275.3 517.798  16
   2  -3   8 11052.1 302.836  42
   2  -3   8 10509.9 300.289  76
   2  -3   9 829.532 62.6789  64
   2  -3   9 795.032 58.9379  42
   2  -3   9 914.064 64.9207  59
  -2  -3  -9 971.436 147.339  12
  -2  -3  -9 934.479 142.583  16
   2  -3   9 907.242 63.5509  62
   2  -3  10 3315.90 140.901  64
   2  -3  10 3146.10 135.726  62
   2  -3  10 3669.96 140.247  42
   2  -3  10 3229.04 138.413  59
   2  -3  11 7882.95 255.868  64
   2  -3  11 8000.66 254.842  62
   2  -3  11 8105.34 251.391  42
   2  -3  11 7956.04 256.089  59
   2  -3  12 10603.8 312.777  65
   2  -3  12 10032.3 308.441  64
   2  -3  12 9959.58 304.749  62
   2  -3  12 10227.1 302.399  42
   2  -3  12 10510.6 311.170  59
   2  -3  13 84.6729 31.8697  65
   2  -3  13 127.456 33.5104  64
   2  -3  13 78.0522 27.5568  42
   2  -3  13 121.306 33.0433  59
   2  -3  14 4248.76 153.151  64
   2  -3  14 4084.89 153.027  65
   2  -3  15 569.977 44.5793  65
  -2  -2  16 1741.10 84.0905  65
  -2  -2  15 1811.53 93.6033  65
  -2  -2  15 1649.25 93.9789   8
  -2  -2  14 2887.15 134.763   8
  -2  -2  14 2676.14 123.422  42
  -2  -2  14 2707.47 122.182  58
  -2  -2  14 2709.95 121.584  60
  -2  -2  14 3011.73 132.011  65
  -2  -2  14 2657.78 122.676  74
  -2  -2  13 1819.79 98.4802  60
  -2  -2  13 1842.73 101.948  42
  -2  -2  13 1949.66 101.170  58
  -2  -2  13 1896.78 107.968   8
  -2  -2  13 1810.68 99.4218  74
  -2  -2  12 7311.72 238.212  74
  -2  -2  12 7571.52 238.013  60
  -2  -2  12 7168.96 238.493   6
  -2  -2  12 7046.24 237.291   7
  -2  -2  12 7419.05 236.931  58
  -2  -2  12 7680.63 243.465  42
   2  -2 -11 463.963 108.690  32
  -2  -2  11 495.157 48.2577  58
  -2  -2  11 491.691 48.4467  74
  -2  -2  11 459.485 48.3364  42
  -2  -2  11 472.223 47.2833  60
  -2  -2  10 2662.31 113.587  53
  -2  -2  10 2789.98 113.352  60
   2  -2 -10 2781.89 234.380  32
  -2  -2  10 2570.58 111.525  44
  -2  -2  10 2623.85 110.738  58
  -2  -2  10 2665.28 115.430  42
   2  -2  -9 1227.21 146.832  32
  -2  -2   8 2597.86 199.763  25
   2  -2  -8 2883.01 198.644   3
  -2  -2   8 2951.05 203.889   9
  -2  -2   8 2791.60 197.812  18
   2  -2  -8 2868.96 197.241   4
  -2  -2   8 2506.93 200.598  14
   2  -2  -8 2742.95 202.657  32
  -2  -2   7 5957.22 293.635  25
   2  -2  -7 5775.76 272.074   3
  -2  -2   7 6218.64 292.158   9
  -2  -2   7 5877.65 285.227  18
   2  -2  -7 6005.40 276.026   4
  -2  -2   7 5716.65 288.711  14
   2  -2  -7 6278.06 297.975  32
  -2  -2   6 10481.9 388.347  25
   2  -2  -6 10932.7 373.323   4
   2  -2  -6 10790.1 372.358   3
  -2  -2   6 10640.3 393.063   9
  -2  -2   6 10411.2 388.454  18
  -2  -2   6 10561.0 366.536   5
  -2  -2   6 10313.6 387.214  14
   2  -2  -6 10082.2 383.559  32
   2  -2  -5 30974.1 802.569   3
   2  -2  -5 30377.6 800.253   4
  -2  -2   5 30482.9 812.653  17
  -2  -2   5 31157.5 836.308  18
  -2  -2   5 30459.1 835.185   9
  -2  -2   5 31608.7 801.915   5
  -2  -2   5 30035.7 822.301  14
  -2  -2   5 30046.8 809.204  23
  -2  -2   5 30072.8 822.593  25
  -2  -2   4 5517.12 223.709  25
  -2  -2   4 5409.68 224.172  23
   2  -2  -4 5648.47 210.606   3
   2  -2  -4 6020.38 214.784   4
  -2  -2   4 5746.25 236.135   9
  -2  -2   4 5538.77 224.959  17
  -2  -2   4 5461.27 232.317  18
  -2  -2   4 5868.50 211.735   5
  -2  -2   4 5482.96 223.969  14
   2  -2  -4 5844.20 227.093  28
  -2  -2   3 5342.91 210.647  34
  -2  -2   3 5415.45 216.607   9
  -2  -2   3 5515.55 214.515  17
  -2  -2   3 5301.92 215.046  18
  -2  -2   3 5265.67 211.403  23
  -2  -2   3 5910.14 211.293  25
  -2  -2   2 348551. 7749.59  34
  -2  -2   2 358806. 7753.86   9
  -2  -2   2 350588. 7756.01  17
  -2  -2   2 345761. 7747.51  18
  -2  -2   2 341855. 7753.79  23
  -2  -2   1 326102. 7138.25  35
   2  -2  -1 317755. 7111.92  34
  -2  -2   1 321284. 7136.55  34
   2  -2  -1 314769. 7124.70  36
  -2  -2   1 316424. 7119.62   9
  -2  -2   1 324546. 7138.54  17
  -2  -2   1 327047. 7121.77  18
  -2  -2   1 322685. 7138.54  23
  -2  -2   0 82800.7 1939.71  18
  -2  -2   0 86070.3 1972.66  17
  -2  -2   0 81380.4 1941.84   9
   2  -2   0 88815.7 1944.75  15
   2  -2   0 86763.6 1947.96  34
   2  -2   0 85604.0 1943.22  35
   2  -2   0 85929.3 1969.29  36
  -2  -2   0 83566.8 1973.27  35
   2  -2   0 84112.5 1977.66  22
   2  -2   0 83973.8 1981.30  24
  -2  -2   0 87159.9 1975.60  23
   2  -2   0 84263.1 1977.47  26
  -2  -2  -1 30586.6 826.323  29
   2  -2   1 32478.9 819.167  18
   2  -2   1 32489.7 818.871   9
  -2  -2  -1 33639.5 824.672  17
   2  -2   1 32765.9 826.989  36
   2  -2   1 33352.4 804.892  34
   2  -2   1 32651.0 830.035  22
   2  -2   1 33391.7 835.764  26
  -2  -2  -1 33588.7 824.681  23
   2  -2   1 31747.9 828.407  24
   2  -2   1 31446.9 834.742  27
  -2  -2  -2 86364.3 2079.71  29
   2  -2   2 87105.6 2067.50  18
  -2  -2  -2 90646.1 2058.21  17
   2  -2   2 86740.8 2064.49   9
   2  -2   2 89161.3 2031.67   2
   2  -2   2 89054.8 2031.25   1
   2  -2   2 86618.0 2072.63  26
   2  -2   2 90397.7 2080.59  27
   2  -2   2 90250.2 2074.82  22
  -2  -2  -2 90012.7 2058.37  23
  -2  -2  -3 94994.0 2251.17   3
   2  -2   3 97997.2 2224.08   1
   2  -2   3 96149.9 2220.66   2
   2  -2   3 97291.0 2257.14  27
   2  -2   3 97746.1 2258.64  26
  -2  -2  -3 95976.1 2252.72   4
   2  -2   3 96369.3 2252.00   9
  -2  -2  -3 92999.8 2255.72  32
  -2  -2  -3 98745.3 2279.23  29
   2  -2   3 96338.2 2254.04  18
  -2  -2  -4 25675.4 721.587  32
  -2  -2  -4 24641.2 721.022  29
   2  -2   4 25822.8 703.100  18
   2  -2   4 25631.1 683.854  14
  -2  -2  -4 24606.7 707.169   4
   2  -2   4 25311.2 698.332   9
   2  -2   4 24753.8 678.207  25
  -2  -2  -4 24955.1 708.893   3
  -2  -2  -5 50744.3 1355.57  32
  -2  -2  -5 50897.6 1355.10  29
   2  -2   5 52873.4 1328.70  18
   2  -2   5 55637.4 1321.89  14
  -2  -2  -5 50772.6 1347.69   4
   2  -2   5 53113.8 1327.70   9
   2  -2   5 53598.0 1316.84  25
  -2  -2  -5 51524.9 1348.87   3
  -2  -2  -6 16240.9 562.036  29
  -2  -2  -6 15109.8 560.588  32
   2  -2   6 16082.2 532.393  18
   2  -2   6 16548.2 538.977   9
   2  -2   6 16245.3 533.865  25
  -2  -2  -6 16086.9 566.188   4
  -2  -2  -6 16882.7 572.861   3
  -2  -2  -6 17213.5 573.660  12
  -2  -2  -6 17254.9 574.926  16
   2  -2   6 16639.2 536.720  14
  -2  -2  -7 8865.14 392.656  16
   2  -2   7 7425.99 346.840  14
  -2  -2  -7 8254.87 379.661  12
   2  -2   7 8828.44 368.488  25
  -2  -2  -7 7795.85 380.583  32
  -2  -2  -7 8443.94 389.862   3
  -2  -2  -7 7799.53 376.908   4
  -2  -2  -8 5906.84 329.956  16
  -2  -2  -8 5591.33 323.444  12
   2  -2   9 1357.42 77.9618  64
   2  -2   9 1381.25 77.9419  62
   2  -2   9 1310.63 72.5499  42
   2  -2   9 1351.33 77.3914  59
  -2  -2  -9 1433.57 169.657  16
  -2  -2  -9 1532.71 175.618  12
   2  -2  10 8058.90 256.184  64
  -2  -2 -10 9236.82 475.497  12
   2  -2  10 8263.91 256.934  59
  -2  -2 -10 8798.51 463.550  16
   2  -2  10 8309.35 249.032  42
   2  -2  10 8114.19 255.236  62
   2  -2  11 11340.7 337.060  59
   2  -2  11 11924.0 333.976   6
   2  -2  11 12081.0 335.192   7
   2  -2  11 11461.2 336.657  62
   2  -2  11 11257.4 339.590  65
   2  -2  11 11368.4 338.066  64
   2  -2  12 953.275 72.1853  64
   2  -2  12 923.000 72.7951  65
   2  -2  12 949.036 69.7590   6
   2  -2  12 783.210 65.8775  59
   2  -2  12 895.116 67.5781   7
   2  -2  13 7997.51 262.606  65
   2  -2  13 8300.36 262.735  64
   2  -2  13 8448.36 257.691   6
   2  -2  13 8432.01 262.635  59
   2  -2  13 8152.21 255.774   7
   2  -2  14 4020.33 156.425  65
   2  -2  14 4052.55 152.786  64
   2  -2  14 4076.60 151.019   6
   2  -2  14 4142.56 151.145   7
   2  -2  15 3099.22 121.348  65
  -2  -1  17 1701.46 77.4624   8
  -2  -1  16 1326.87 77.5542   8
  -2  -1  16 1159.02 68.3012  60
  -2  -1  16 1199.12 69.2343  58
  -2  -1  16 1240.44 70.6834  65
  -2  -1  15 1763.02 98.5062   8
  -2  -1  15 1531.97 87.6959  65
  -2  -1  15 1549.47 87.2675  60
  -2  -1  15 1537.54 87.2913  58
  -2  -1  14 337.405 49.8759   8
  -2  -1  14 400.936 47.5510  74
  -2  -1  14 340.376 46.8518  65
  -2  -1  14 351.876 45.5519  60
  -2  -1  14 345.181 45.4866  58
  -2  -1  13 34.2884 24.4582  58
  -2  -1  13 73.9109 30.5677   7
  -2  -1  13 76.6963 28.7856  74
  -2  -1  13 103.079 31.4237  65
  -2  -1  13 64.6578 27.9973  60
  -2  -1  13 50.7889 29.0423   6
  -2  -1  12 19819.5 515.299  60
  -2  -1  12 19435.0 516.196  74
  -2  -1  12 19432.5 517.142   7
  -2  -1  12 19589.1 518.374   6
  -2  -1  12 19857.4 515.347  58
   2  -1 -11 8916.52 462.665  16
  -2  -1  11 8228.48 468.063  14
   2  -1 -11 9698.45 479.621   4
  -2  -1  11 8617.01 269.677   6
   2  -1 -11 9529.96 477.217  12
  -2  -1  11 9298.08 271.488  58
  -2  -1  11 9053.88 271.875  74
  -2  -1  11 9128.10 272.034  42
  -2  -1  11 9122.84 484.409  25
  -2  -1  11 8828.32 271.269   7
  -2  -1  11 9088.96 270.266  60
   2  -1 -11 9757.43 482.518   3
  -2  -1  10 18456.5 473.993  74
  -2  -1  10 20083.4 732.834  14
   2  -1 -10 19148.2 695.653  16
   2  -1 -10 18449.0 687.581  12
   2  -1 -10 19566.7 695.067  32
  -2  -1  10 17689.6 472.594   6
   2  -1 -10 18482.5 687.006   4
   2  -1 -10 19828.4 701.665   3
  -2  -1  10 18062.0 473.378   7
  -2  -1  10 18346.8 474.143  42
  -2  -1  10 18596.3 472.567  58
  -2  -1  10 18050.3 705.806  25
  -2  -1  10 18712.6 472.976  60
   2  -1  -9 13185.3 531.610  12
   2  -1  -9 13813.0 535.632   3
   2  -1  -9 14479.6 545.726  32
   2  -1  -9 14331.1 542.942   4
  -2  -1   9 13811.5 554.810  25
   2  -1  -9 14526.8 549.294  16
  -2  -1   9 13728.5 556.213  14
   2  -1  -8 22425.6 717.470  12
   2  -1  -8 24262.7 726.748   3
   2  -1  -8 22300.6 713.039  32
   2  -1  -8 22957.0 717.662   4
  -2  -1   8 21978.7 733.390  25
   2  -1  -8 23582.3 722.637  16
  -2  -1   8 22309.8 739.262  14
   2  -1  -7 45562.3 1188.15  12
   2  -1  -7 44899.6 1183.58  16
  -2  -1   7 44494.3 1212.86  14
   2  -1  -7 45609.9 1184.55   3
   2  -1  -7 46539.0 1191.82  32
   2  -1  -7 44281.1 1178.46   4
  -2  -1   7 44149.2 1207.53  25
  -2  -1   6 25410.7 740.683   9
   2  -1  -6 27293.3 746.960  12
   2  -1  -6 26407.2 740.816  16
  -2  -1   6 26648.6 767.375  14
   2  -1  -6 27629.9 747.401   4
   2  -1  -6 27564.3 747.419   3
  -2  -1   6 26896.1 745.815  18
   2  -1  -6 26785.1 750.593  32
  -2  -1   6 27772.7 745.779   5
  -2  -1   6 26061.3 764.709  25
   2  -1  -5 84780.0 2021.10  16
  -2  -1   5 84446.3 2044.47  14
   2  -1  -5 85078.1 2021.49   4
   2  -1  -5 87500.2 2024.70   3
  -2  -1   5 87827.2 2032.58  18
   2  -1  -5 86851.4 2024.83  12
  -2  -1   5 86778.4 2035.71   9
  -2  -1   5 84158.9 2042.17  25
  -2  -1   5 88407.5 2025.25   5
  -2  -1   4 21668.0 607.809   9
   2  -1  -4 21889.6 590.052  12
   2  -1  -4 22886.1 603.660  28
  -2  -1   4 24548.7 592.084  17
  -2  -1   4 21880.0 606.093  18
  -2  -1   4 25616.7 594.992  23
  -2  -1   4 21765.1 612.110  25
   2  -1  -4 22161.6 589.442  16
  -2  -1   4 21229.4 608.781  14
  -2  -1   4 21665.8 592.999   5
  -2  -1   3 25041.7 644.967   9
   2  -1  -3 25437.7 617.052  12
   2  -1  -3 25463.4 616.054  16
  -2  -1   3 24608.8 641.754  14
   2  -1  -3 24670.1 615.159  30
   2  -1  -3 25680.9 640.862  28
  -2  -1   3 23829.5 623.441  17
  -2  -1   3 25380.6 646.737  18
  -2  -1   3 25665.2 631.571   5
  -2  -1   3 22909.4 635.997  25
  -2  -1   3 24354.9 625.080  23
  -2  -1   2 280053. 5956.77   9
   2  -1  -2 267807. 5909.12  12
  -2  -1   2 269146. 5941.80  17
  -2  -1   2 267076. 5949.74  18
  -2  -1   2 264220. 5948.35  14
   2  -1  -2 271665. 5908.63  16
  -2  -1   2 262772. 5940.29  23
  -2  -1   2 262821. 5947.98  25
   2  -1  -2 270807. 5923.44  26
   2  -1  -2 267271. 5927.27  27
   2  -1  -2 264508. 5937.76  30
  -2  -1   2 264281. 5936.53   5
  -2  -1   2 265377. 5925.98  34
  -2  -1   2 270159. 5904.32  36
  -2  -1   1 191745. 4306.91   9
   2  -1  -1 196066. 4252.17  12
  -2  -1   1 191324. 4305.96  17
  -2  -1   1 189923. 4304.32  18
   2  -1  -1 197902. 4307.68   1
   2  -1  -1 195188. 4307.26   2
   2  -1  -1 189265. 4308.35  30
  -2  -1   1 195353. 4309.22  23
   2  -1  -1 188712. 4302.50  27
   2  -1  -1 190679. 4298.56  26
  -2  -1   1 199876. 4313.82  25
   2  -1  -1 193735. 4251.74  16
   2  -1  -1 199513. 4311.05  15
  -2  -1   1 200870. 4315.28  14
  -2  -1   1 191983. 4299.24   5
  -2  -1   1 187488. 4286.00  34
   2  -1  -1 186933. 4282.01  36
   2  -1   0 152772. 3445.25   2
   2  -1   0 150046. 3445.22   1
   2  -1   0 149513. 3455.82  30
  -2  -1   0 148338. 3452.39  23
   2  -1   0 156189. 3462.56  24
   2  -1   0 155557. 3459.06  27
   2  -1   0 153552. 3453.86  26
   2  -1   0 157713. 3464.82  22
   2  -1   0 153112. 3439.92  15
  -2  -1   0 150668. 3453.77  17
  -2  -1   0 156031. 3449.31   5
  -2  -1   0 153880. 3437.22  35
   2  -1   0 155646. 3405.32  35
   2  -1   0 155372. 3438.28  36
   2  -1   0 159092. 3412.53  34
  -2  -1  -1 5550.29 192.973   4
  -2  -1  -1 5445.43 191.525   3
   2  -1   1 5134.76 181.085   1
   2  -1   1 5775.21 187.116   2
  -2  -1  -1 5310.11 187.065  17
   2  -1   1 5747.13 191.358  30
   2  -1   1 5268.36 190.031  22
   2  -1   1 5272.09 191.207  27
   2  -1   1 5371.34 190.098  24
  -2  -1  -1 5512.24 189.354  23
   2  -1   1 5595.44 193.476  26
  -2  -1  -2 65666.6 1544.60   4
  -2  -1  -2 64954.5 1542.68   3
   2  -1   2 67230.8 1529.24   1
   2  -1   2 64098.5 1525.08   2
  -2  -1  -2 65276.5 1529.82  17
  -2  -1  -2 62919.8 1533.04  29
   2  -1   2 64829.8 1519.40  30
   2  -1   2 66771.1 1537.93  22
   2  -1   2 67236.0 1539.08  27
  -2  -1  -2 67036.8 1531.17  23
  -2  -1  -3 93587.3 2146.59  23
  -2  -1  -3 93376.3 2174.05   3
   2  -1   3 92871.1 2149.45   2
   2  -1   3 93696.5 2150.99   1
  -2  -1  -3 94693.3 2148.57  17
   2  -1   3 90518.2 2151.21  18
   2  -1   3 96920.3 2157.23   9
  -2  -1  -3 88717.2 2166.32  32
  -2  -1  -3 91035.2 2157.45  29
  -2  -1  -3 96176.1 2178.00   4
   2  -1   4 12462.0 391.214   2
  -2  -1  -4 12780.4 416.192   3
   2  -1   4 12785.8 395.234   1
  -2  -1  -4 13415.5 422.416   4
   2  -1   4 12455.9 386.006  18
  -2  -1  -4 12508.0 398.451  29
  -2  -1  -4 11687.5 405.864  32
   2  -1   4 12455.6 386.516   9
   2  -1   5 3211.33 173.116  25
  -2  -1  -5 3140.17 187.866   3
  -2  -1  -5 3295.94 191.885   4
  -2  -1  -5 3311.20 181.937  12
   2  -1   5 3071.94 170.379  14
  -2  -1  -5 3238.43 180.171  16
   2  -1   5 3171.77 164.228  18
  -2  -1  -5 3124.34 184.631  32
   2  -1   5 3067.05 160.253   9
  -2  -1  -6 1030.34 109.882  16
   2  -1   6 1072.10 106.848  14
  -2  -1  -6 800.664 104.617  32
  -2  -1  -6 1128.65 114.152  12
   2  -1   6 1176.86 111.010  25
  -2  -1  -6 1128.79 119.761   3
  -2  -1  -6 1128.50 121.075   4
  -2  -1  -7 58738.9 1538.95  12
   2  -1   7 58982.3 1526.28  25
   2  -1   7 60071.7 1531.95  14
  -2  -1  -7 59385.1 1541.46  16
  -2  -1  -7 59603.3 1572.03   3
  -2  -1  -7 57167.3 1562.34   4
  -2  -1  -8 1996.41 179.558  12
  -2  -1  -8 1707.70 179.212   4
  -2  -1  -8 2090.65 184.188  16
   2  -1   8 2199.68 183.426  14
   2  -1   8 2163.06 183.290  25
  -2  -1  -8 1836.24 182.283   3
   2  -1   9 10450.7 296.052   7
  -2  -1  -9 10354.5 505.238   3
   2  -1   9 10723.4 304.855  64
   2  -1   9 10838.4 305.748  62
   2  -1   9 11027.6 299.001   6
  -2  -1  -9 10333.1 504.192   4
  -2  -1  -9 10665.2 487.696  16
   2  -1   9 10489.0 477.385  14
   2  -1   9 10386.0 473.694  25
  -2  -1  -9 11843.3 508.543  12
   2  -1   9 10821.2 306.129  59
   2  -1  10 3432.44 134.575   7
  -2  -1 -10 3151.05 278.435   3
  -2  -1 -10 3511.06 276.990  16
   2  -1  10 2921.34 252.054  14
   2  -1  10 3353.39 134.550   6
  -2  -1 -10 3270.18 282.303   4
   2  -1  10 3559.22 274.970  25
   2  -1  10 3552.07 143.962  65
   2  -1  10 3698.58 143.838  64
   2  -1  10 3418.70 139.563  62
  -2  -1 -10 3455.59 278.091  12
   2  -1  10 3472.01 141.224  59
   2  -1  11 17793.5 481.967  59
   2  -1  11 18511.3 489.318  65
   2  -1  11 18026.8 484.449  64
   2  -1  11 17729.1 474.791   6
   2  -1  11 17623.1 480.194  62
   2  -1  11 18396.5 477.361   7
   2  -1  12 8704.65 273.058  59
   2  -1  12 8656.59 268.686   7
   2  -1  12 8502.03 267.479   6
   2  -1  12 8589.69 271.803  64
   2  -1  12 8290.48 274.203  65
   2  -1  13 3908.62 154.666   7
   2  -1  13 3860.28 153.832   6
   2  -1  13 3786.54 158.581  65
   2  -1  13 3785.77 156.257  64
   2  -1  14 219.711 35.4088   7
   2  -1  14 207.252 35.3832   6
   2  -1  14 183.735 36.3186  65
   2  -1  15 2688.92 111.412   6
   2  -1  15 2864.44 113.265   7
   2  -1  16 362.804 37.2468   8
  -2  -1 -16 375.476 39.3323  70
  -2   0  17 2163.95 85.0643  58
  -2   0  17 2019.52 86.3352  54
  -2   0  17 2045.68 83.4466  60
  -2   0  17 2154.57 90.7598   8
  -2   0  17 2205.34 88.0134  45
  -2   0  16 4144.28 150.249  58
  -2   0  16 4144.08 150.452  60
  -2   0  15 4079.64 157.812  65
  -2   0  15 4342.16 162.643  58
  -2   0  15 4279.27 169.112   8
  -2   0  15 4166.26 160.245  60
  -2   0  14 3852.07 158.158  65
  -2   0  14 3832.49 157.729  60
  -2   0  14 3907.09 159.064  58
  -2   0  13 4139.55 168.408   7
  -2   0  13 4328.14 171.164  74
  -2   0  13 4864.80 178.908  65
  -2   0  13 4227.70 169.627   6
  -2   0  13 4604.91 175.645  60
  -2   0  13 4342.71 172.093  58
  -2   0  12 3274.83 139.367   7
  -2   0  12 3164.13 137.572  74
  -2   0  12 3247.05 139.850  65
  -2   0  12 3266.12 139.640   6
  -2   0  12 3131.88 136.848  58
  -2   0  12 3130.43 135.909  60
   2   0 -11 2222.55 218.597   3
  -2   0  11 1893.28 96.8336  58
  -2   0  11 2002.54 99.8295  74
  -2   0  11 1988.52 98.7407  60
  -2   0  11 1808.00 96.2841   7
   2   0 -11 2234.79 220.627  12
  -2   0  11 1769.48 211.112  14
   2   0 -11 1852.29 204.342  16
  -2   0  11 1888.80 97.7074   6
   2   0 -11 1837.07 202.018   4
  -2   0  11 1775.64 206.144  25
  -2   0  11 2151.38 103.037  65
  -2   0  10 5542.74 184.420  69
   2   0 -10 6227.73 191.272  72
  -2   0  10 5892.03 192.560   6
   2   0 -10 6266.19 348.613   4
   2   0 -10 6021.76 350.572  12
   2   0 -10 5404.94 332.478  16
  -2   0  10 6470.67 373.059  14
  -2   0  10 6109.55 194.178  74
  -2   0  10 6054.49 363.884  25
   2   0 -10 6335.61 350.411   3
  -2   0  10 5979.11 192.600  58
  -2   0  10 5744.16 190.378  60
  -2   0  10 6026.49 193.634   7
   2   0  -9 662.179 105.195  12
   2   0  -9 464.457 89.1676   3
   2   0  -9 511.458 93.2532   4
   2   0  -9 567.358 98.2738  16
  -2   0   9 478.693 93.9510  14
  -2   0   9 502.977 95.5049  25
   2   0  -8 371.088 68.5491  32
   2   0  -8 391.053 80.1546  12
   2   0  -8 274.658 64.0598   4
   2   0  -8 275.389 61.7380   3
   2   0  -8 527.601 84.7982  16
  -2   0   8 195.355 63.5932  14
  -2   0   8 285.541 75.4182  25
   2   0  -7 40879.4 1131.67  16
  -2   0   7 42883.1 1150.18  14
   2   0  -7 42501.3 1106.68  32
   2   0  -7 44112.0 1145.62  12
  -2   0   7 41977.8 1145.29  25
   2   0  -7 42015.3 1119.97   4
   2   0  -7 42961.0 1123.81   3
  -2   0   7 42214.2 1120.60   5
   2   0  -6 27095.4 761.401  16
  -2   0   6 26675.5 766.292  14
  -2   0   6 27510.4 747.984   5
   2   0  -6 26934.8 733.907  32
   2   0  -6 27754.5 765.453  12
  -2   0   6 26427.3 764.310  25
   2   0  -6 26450.4 742.200   3
   2   0  -6 27134.4 746.667   4
  -2   0   5 9858.97 318.169  18
   2   0  -5 10135.2 342.225  16
  -2   0   5 9596.22 342.992  14
  -2   0   5 9897.49 331.526   5
  -2   0   5 10045.0 320.267   9
   2   0  -5 9696.27 339.572  12
  -2   0   5 10046.9 345.606  25
   2   0  -5 10541.9 335.096   3
   2   0  -5 10215.9 332.958   4
   2   0  -4 3559.35 158.933  16
  -2   0   4 3257.34 157.881  14
  -2   0   4 3670.64 155.576   5
  -2   0   4 3404.76 148.471   9
   2   0  -4 3392.55 156.677  12
  -2   0   4 3485.11 162.165  25
  -2   0   4 3393.88 146.191  18
   2   0  -3 30388.7 749.845  16
  -2   0   3 31106.5 762.970  14
   2   0  -3 31579.0 755.178  15
  -2   0   3 31735.6 750.811   5
   2   0  -3 31152.7 752.071  12
  -2   0   3 29868.1 743.634   9
  -2   0   3 28872.8 705.025  23
  -2   0   3 29997.9 759.643  25
  -2   0   3 29534.1 705.887  17
  -2   0   3 30116.3 742.745  18
  -2   0   2 29932.2 716.217  33
  -2   0   2 29983.6 722.539   5
   2   0  -2 29624.7 723.221  15
   2   0  -2 29129.3 712.892  16
  -2   0   2 28094.3 726.703  14
  -2   0   2 29437.3 693.383  17
   2   0  -2 30117.9 715.515  12
  -2   0   2 30309.7 722.600   9
  -2   0   2 27946.3 725.569  25
  -2   0   2 29497.8 693.583  23
  -2   0   2 31453.6 718.241  31
   2   0  -2 30999.4 722.430  28
  -2   0   2 28526.3 716.410  18
  -2   0   2 29377.0 701.793  20
  -2   0   1 124747. 2820.88  31
  -2   0   1 126794. 2822.05  33
   2   0  -1 120021. 2822.22  28
  -2   0   1 130598. 2829.34  20
   2   0  -1 127352. 2823.26  12
  -2   0   1 127478. 2820.69  23
  -2   0   1 130249. 2847.80  25
   2   0  -1 128417. 2844.74   2
   2   0  -1 126683. 2844.70   1
  -2   0   1 126107. 2837.98   5
  -2   0   1 127229. 2846.07  14
   2   0  -1 124968. 2821.49  16
  -2   0   1 126661. 2820.16  17
  -2   0   0 62071.9 1375.96  13
  -2   0   0 62443.4 1405.31  17
   2   0   0 60828.8 1392.73  24
  -2   0   0 60610.6 1402.97  23
   2   0   0 60008.8 1411.52   1
   2   0   0 60282.7 1411.54   2
  -2   0   0 63292.0 1421.18   3
  -2   0   0 62657.3 1420.46   4
  -2   0   0 61299.7 1391.85  33
  -2   0   0 60279.3 1390.31  31
  -2   0  -1 689160. 16808.0  17
  -2   0  -1 696785. 16807.3  23
   2   0   1 765990. 16799.3  22
   2   0   1 772289. 16819.8   2
   2   0   1 780062. 16820.5   1
  -2   0  -1 769495. 16828.4   3
  -2   0  -1 776762. 16829.6   4
  -2   0  -1 812940. 16800.7  31
  -2   0  -1 819708. 16801.3  33
  -2   0  -2 5310.47 191.764  17
  -2   0  -2 5512.16 193.685  23
  -2   0  -2 5687.29 205.727   3
   2   0   2 5512.83 194.538   2
   2   0   2 5370.11 192.609   1
  -2   0  -2 5446.63 182.028  31
  -2   0  -2 5658.43 183.972  33
  -2   0  -2 5376.03 201.778   4
   2   0   3 7121.03 233.880   9
   2   0   3 7454.71 251.837   2
  -2   0  -3 6925.89 259.574   3
   2   0   3 7520.31 252.802   1
  -2   0  -3 7061.84 260.815   4
  -2   0  -3 7325.40 242.184  33
  -2   0  -3 7212.03 241.094  31
   2   0   3 7217.18 234.423  18
  -2   0  -4 112803. 2636.52   3
   2   0   4 112586. 2608.19   2
   2   0   4 111943. 2609.26   1
  -2   0  -4 112702. 2602.61  12
  -2   0  -4 113721. 2603.10  16
  -2   0  -4 114634. 2640.21   4
   2   0   5 27098.7 745.531  25
  -2   0  -5 26475.1 774.001   4
  -2   0  -5 27096.1 778.131   3
  -2   0  -5 27536.5 745.477  12
   2   0   5 27139.6 746.846  14
  -2   0  -5 27085.0 742.754  16
   2   0   6 9065.33 356.576  25
  -2   0  -6 9028.59 379.916   4
  -2   0  -6 9443.01 386.099   3
  -2   0  -6 9022.97 353.368  12
   2   0   6 9647.74 361.604  14
  -2   0  -6 9829.41 364.283  16
   2   0   7 3638.58 216.016  25
  -2   0  -7 3172.94 222.345   4
  -2   0  -7 3291.68 227.740   3
  -2   0  -7 3432.20 212.295  12
   2   0   7 3491.78 212.672  14
  -2   0  -7 3598.13 216.337  16
   2   0   8 7348.54 355.127  25
  -2   0  -8 7239.87 379.295   4
  -2   0  -8 6764.44 368.263   3
  -2   0  -8 7183.98 351.988  16
   2   0   8 7680.14 361.741  14
  -2   0  -8 7799.94 365.616  12
   2   0   9 26158.0 857.209  14
  -2   0  -9 26362.9 856.928  16
   2   0   9 25258.0 623.009   7
   2   0   9 25855.8 635.385  59
  -2   0  -9 27234.7 866.334  12
   2   0   9 25512.4 849.546  25
  -2   0  -9 24833.5 885.534   4
   2   0   9 24980.1 622.240   6
  -2   0  -9 26031.2 898.898   3
   2   0   9 25319.1 633.418  62
   2   0   9 25267.6 633.211  64
   2   0   9 25890.8 637.867  65
  -2   0 -10 17140.4 668.679  16
   2   0  10 16599.0 660.603  14
   2   0  10 15783.1 429.431  64
   2   0  10 15589.9 431.775  65
   2   0  10 15809.4 419.706   6
  -2   0 -10 15624.7 682.239   4
  -2   0 -10 16589.7 663.474  12
   2   0  10 16360.9 656.810  25
   2   0  10 15691.1 430.206  59
   2   0  10 15373.6 427.862  62
   2   0  10 16388.0 421.866   7
  -2   0 -10 15568.2 682.791   3
   2   0  11 70.0325 27.1644  64
   2   0  11 41.6430 25.2869   6
   2   0  11 50.7739 26.9647  59
   2   0  11 65.8583 26.2659   7
   2   0  11 56.9387 25.7512  65
   2   0  12 742.127 62.3485   6
   2   0  12 710.877 61.5025   7
   2   0  12 698.031 66.4995  65
   2   0  12 879.846 70.3876  64
   2   0  13 10343.4 314.031   6
   2   0  13 10890.6 317.115   7
   2   0  13 10811.6 325.292  65
   2   0  14 190.639 35.5112   6
   2   0  14 213.593 36.7470   7
   2   0  14 225.187 39.8642  65
   2   0  15 843.767 58.5222   6
   2   0  15 828.603 58.4225   7
  -2   0 -16 60.0914 23.2507  70
   2   0  16 67.0032 23.3317   8
  -2   1  17 1712.94 77.5551   8
  -2   1  16 1157.00 69.7718  60
  -2   1  16 1181.65 70.8843  58
  -2   1  16 1388.56 79.0192   8
   2   1 -16 1414.94 79.3099  72
  -2   1  15 1399.06 85.6503  60
   2   1 -15 1568.11 90.6212  72
  -2   1  15 1440.44 86.2720  58
  -2   1  15 1604.15 93.3296   8
  -2   1  14 319.114 44.5843  58
  -2   1  14 293.989 44.7909  60
   2   1 -14 320.076 45.1011  72
  -2   1  14 279.393 47.1286   8
  -2   1  13 31.0800 27.1252   6
  -2   1  13 69.2529 31.1494  60
  -2   1  13 93.9896 31.5347  58
   2   1 -13 64.4884 30.8198  72
  -2   1  13 42.5537 26.0965   7
  -2   1  12 19498.4 513.930   6
  -2   1  12 18728.8 512.665  74
  -2   1  12 19530.3 516.507  60
  -2   1  12 19125.5 515.274  58
  -2   1  12 19443.5 512.778   7
   2   1 -12 20109.0 516.574  72
  -2   1  11 8750.80 268.372   7
  -2   1  11 8902.48 273.265  58
  -2   1  11 9666.42 498.028  25
  -2   1  11 9310.50 275.548  60
   2   1 -11 8980.41 270.500  72
   2   1 -11 9120.42 467.219   3
   2   1 -11 10513.0 509.314  12
  -2   1  11 8806.69 269.295   6
   2   1 -11 10145.5 488.988   4
  -2   1  11 8838.01 271.824  74
   2   1 -11 9298.80 483.749  16
  -2   1  11 8930.94 480.224  14
  -2   1  11 8374.05 261.097  63
  -2   1  10 17707.5 466.937   7
  -2   1  10 18296.2 472.419  58
   2   1 -10 19568.2 693.884   3
   2   1 -10 18817.3 707.767  16
  -2   1  10 18886.0 713.345  14
  -2   1  10 19290.4 717.511  25
  -2   1  10 18552.9 472.551  60
  -2   1  10 17582.1 466.805   6
   2   1 -10 18824.6 684.411   4
  -2   1  10 17558.4 462.678  63
  -2   1  10 18252.3 471.864  74
   2   1 -10 18561.6 470.085  72
   2   1 -10 18402.8 702.450  12
   2   1  -9 14302.0 543.376   4
   2   1  -9 14191.9 570.199  12
   2   1  -9 14139.3 540.940   3
   2   1  -9 14988.6 580.155  16
  -2   1   9 14376.6 568.476  14
  -2   1   9 14193.6 565.366  25
   2   1  -8 23304.4 712.471   4
   2   1  -8 22104.1 732.142  12
   2   1  -8 23303.2 713.467   3
   2   1  -8 22746.5 735.288  16
  -2   1   8 20951.8 717.239  14
  -2   1   8 21537.5 722.463  25
   2   1  -7 45799.1 1189.75   4
   2   1  -7 46182.6 1225.78  12
   2   1  -7 46739.7 1192.71   3
   2   1  -7 45826.0 1222.98  16
  -2   1   7 43513.8 1209.37  14
  -2   1   7 44204.3 1211.22  25
  -2   1   6 28401.7 762.070   5
   2   1  -6 27124.0 791.256  12
   2   1  -6 28497.4 763.325   3
   2   1  -6 27671.2 757.584   4
   2   1  -6 27222.6 791.095  16
  -2   1   6 26057.7 774.151  14
  -2   1   6 27467.3 780.637  25
  -2   1   5 89625.2 2051.65   5
   2   1  -5 89712.3 2087.25  12
   2   1  -5 88753.4 2048.43   3
   2   1  -5 88612.6 2048.20   4
  -2   1   5 86056.8 2067.13  25
   2   1  -5 84279.1 2076.70  16
  -2   1   5 83986.2 2065.78  14
   2   1  -4 20711.4 601.712  12
   2   1  -4 21445.6 604.425  16
  -2   1   4 21723.4 596.586  14
  -2   1   4 21662.7 595.867  25
  -2   1   4 22714.5 582.891   5
  -2   1   3 26394.2 648.969  33
  -2   1   3 25305.3 627.108   5
  -2   1   3 25855.5 646.821  31
   2   1  -3 24117.3 647.812  12
   2   1  -3 24671.1 648.942  16
  -2   1   3 24330.0 638.624  14
   2   1  -3 23475.8 611.432  15
  -2   1   3 23845.9 636.196  25
  -2   1   2 261814. 5963.97   5
   2   1  -2 265481. 5988.43  16
  -2   1   2 265315. 5977.89  14
  -2   1   2 264537. 5983.20  33
  -2   1   2 265617. 5983.20  31
   2   1  -2 264748. 5989.26  12
   2   1  -2 271940. 5941.11  10
  -2   1   2 273103. 5960.16  10
   2   1  -2 282624. 5942.52  19
  -2   1   2 267645. 5957.03  19
  -2   1   2 267704. 5977.09  25
  -2   1   1 191014. 4253.43  25
  -2   1   1 197546. 4256.93  14
   2   1  -1 192124. 4263.21  16
  -2   1   1 188904. 4244.05   5
  -2   1   1 195500. 4263.77  33
  -2   1   1 189288. 4260.95  31
   2   1  -1 196615. 4266.06  12
   2   1  -1 185751. 4208.16  10
  -2   1   1 192421. 4238.64  10
  -2   1   1 189170. 4262.00  20
   2   1  -1 187436. 4207.32  19
  -2   1   1 188790. 4236.35  19
   2   1  -1 194678. 4253.57   2
   2   1  -1 196129. 4252.95   1
   2   1   0 150030. 3405.05  22
  -2   1   0 154201. 3452.74   5
  -2   1   0 153076. 3468.07  33
  -2   1   0 152386. 3467.37  31
   2   1   0 155816. 3418.61  10
  -2   1   0 156120. 3450.16  10
   2   1   0 152996. 3449.42   2
   2   1   0 154749. 3450.03   1
  -2   1   0 161379. 3452.46  19
   2   1   0 152576. 3420.74  21
  -2   1   0 157741. 3470.36  20
   2   1   0 155108. 3416.68  19
  -2   1   0 160905. 3467.73  13
  -2   1  -1 5369.89 188.523   3
   2   1   1 5172.02 179.779   1
   2   1   1 5055.66 178.121   2
  -2   1  -1 5377.69 188.129   4
  -2   1  -1 5522.03 194.108  31
  -2   1  -1 5295.40 191.762  33
  -2   1  -1 5432.03 184.770  10
  -2   1  -1 5352.87 148.825  12
   2   1   1 5074.45 170.945  37
  -2   1  -1 5295.83 184.206  19
  -2   1  -1 5446.39 171.310  21
  -2   1  -1 5075.04 187.076  20
  -2   1  -1 5015.40 187.373  13
  -2   1  -1 5454.51 149.390  16
   2   1   2 66264.3 1543.90   1
  -2   1  -2 64236.5 1556.58   3
   2   1   2 65938.4 1543.27   2
  -2   1  -2 66596.6 1560.19   4
  -2   1  -2 65833.2 1561.11  31
  -2   1  -2 67628.1 1563.95  33
   2   1   2 67113.5 1542.47  11
  -2   1  -2 67681.1 1515.11  12
   2   1   2 64779.1 1516.21  37
  -2   1  -2 65961.9 1513.62  16
  -2   1  -2 67741.6 1526.55  21
   2   1   3 91089.1 2113.29  11
  -2   1  -3 93775.4 2107.94  12
  -2   1  -3 94741.7 2108.99  16
   2   1   3 93065.3 2129.00   1
  -2   1  -3 89712.1 2148.04   3
   2   1   3 91820.7 2126.21   2
  -2   1  -3 91737.6 2147.11  33
  -2   1  -3 91856.6 2147.62  31
  -2   1  -3 89738.6 2147.69   4
  -2   1  -4 12720.0 382.140  12
  -2   1  -4 12543.2 380.180  16
   2   1   4 12680.0 392.924   2
   2   1   4 12862.7 396.039   1
  -2   1  -4 11868.2 407.270   3
  -2   1  -4 12275.1 406.880  33
  -2   1  -4 12528.6 409.291  31
  -2   1  -4 12817.7 415.780   4
  -2   1  -5 3089.76 180.099  33
  -2   1  -5 2960.51 176.769  31
  -2   1  -5 3227.53 167.726  12
  -2   1  -5 3019.42 163.396  16
   2   1   5 2918.18 166.124  14
  -2   1  -5 3252.72 189.848   3
   2   1   5 3063.02 169.016  25
  -2   1  -5 3251.98 190.000   4
  -2   1  -6 1072.03 115.364  33
  -2   1  -6 998.274 111.305  31
  -2   1  -6 1021.19 103.760  12
  -2   1  -6 1220.00 110.740  16
   2   1   6 1248.20 115.374  14
  -2   1  -6 1269.73 125.427   3
   2   1   6 1040.44 105.581  25
  -2   1  -6 1447.94 133.211   4
  -2   1  -7 56762.9 1514.79  33
  -2   1  -7 56519.6 1514.21  31
  -2   1  -7 57376.2 1484.07  12
  -2   1  -7 56972.6 1480.22  16
   2   1   7 56314.6 1484.86  14
  -2   1  -7 57948.4 1531.09   3
   2   1   7 57721.2 1488.03  25
  -2   1  -7 58673.9 1535.13   4
  -2   1  -8 1997.05 182.751  31
  -2   1  -8 2167.18 188.208  33
  -2   1  -8 1887.06 169.851  16
   2   1   8 2139.41 179.647  14
  -2   1  -8 1995.94 174.124  12
  -2   1  -8 1714.86 175.831   4
   2   1   8 2198.40 179.931  25
  -2   1  -8 1587.69 171.492   3
   2   1   9 10354.6 292.399   7
   2   1   9 10572.9 305.112  59
  -2   1  -9 10845.2 307.907  72
   2   1   9 10534.1 474.791  14
  -2   1  -9 10653.1 510.997   3
   2   1   9 11088.7 307.903  62
  -2   1  -9 10448.0 504.316   4
   2   1   9 10574.8 293.520   6
   2   1   9 10515.8 304.035  64
   2   1   9 10326.8 306.770  65
   2   1   9 10697.6 475.148  25
   2   1  10 3300.90 262.322  25
   2   1  10 3329.24 266.080  14
   2   1  10 3189.58 129.892   6
  -2   1 -10 3048.03 274.178   4
  -2   1 -10 3119.05 138.021  72
   2   1  10 3462.56 133.133   7
   2   1  10 3354.14 139.660  59
   2   1  10 3255.61 141.989  65
   2   1  10 3618.51 143.849  64
  -2   1 -10 3216.77 281.020   3
   2   1  11 18431.5 473.319   6
   2   1  11 17414.5 485.136  65
   2   1  11 17904.8 471.112   7
  -2   1 -11 17314.6 482.921  72
   2   1  12 8412.38 261.043   6
   2   1  12 7973.09 269.685  65
  -2   1 -12 7865.20 268.749  72
   2   1  12 8725.87 263.434   7
  -2   1 -13 3767.32 158.984  72
   2   1  13 3681.36 148.941   6
   2   1  13 3661.17 148.902   7
   2   1  14 236.866 36.4992   6
   2   1  14 249.012 37.9162   7
  -2   1 -14 161.860 35.3156  72
   2   1  15 2741.34 110.578   6
   2   1  15 2599.90 108.896   7
   2   1  16 301.495 35.7263   8
  -2   1 -16 430.262 40.9107  70
   2   2 -16 1808.95 91.5216  72
   2   2 -15 1816.83 98.0612  72
  -2   2  15 1502.63 86.7762  60
  -2   2  15 1543.39 89.8690   8
  -2   2  15 1505.18 86.7718  58
  -2   2  14 2825.66 130.796  58
  -2   2  14 2683.65 128.162  60
  -2   2  14 2825.16 134.075   8
   2   2 -14 3127.68 138.804  72
  -2   2  13 1873.04 105.859  58
  -2   2  13 1774.15 103.353  60
  -2   2  13 1763.00 104.351   8
   2   2 -13 1993.50 108.900  72
   2   2 -12 7539.96 244.238  72
  -2   2  12 7217.70 243.015  58
  -2   2  12 7332.64 243.543  60
  -2   2  12 7031.94 234.322   7
  -2   2  12 6972.94 234.452   6
   2   2 -11 476.264 51.6207  72
   2   2 -11 579.753 122.756  16
  -2   2  11 540.659 54.8254  58
  -2   2  11 531.474 54.1009  60
   2   2 -11 642.554 128.551  12
   2   2 -10 2802.69 113.695  67
   2   2 -10 2738.98 243.951  16
  -2   2  10 2870.95 121.716  60
  -2   2  10 2541.06 114.943  74
   2   2 -10 2784.60 118.058  72
  -2   2  10 2485.32 110.161  63
  -2   2  10 2595.74 117.463  58
   2   2  -9 1159.98 149.900  12
   2   2  -9 974.738 126.856   4
   2   2  -9 1167.30 150.572  16
  -2   2   9 1141.49 146.524  14
  -2   2   9 1048.49 140.210  25
   2   2  -9 1061.84 133.930   3
   2   2  -8 2533.75 207.162  12
   2   2  -8 2741.75 191.749   4
   2   2  -8 2859.22 217.401  16
  -2   2   8 2652.18 201.837  14
  -2   2   8 2525.98 197.826  25
   2   2  -8 2590.30 187.717   3
   2   2  -7 5807.43 304.743  12
   2   2  -7 6125.83 277.164   4
   2   2  -7 6210.10 311.196  16
  -2   2   7 5500.10 283.951  14
  -2   2   7 5921.19 292.334  25
   2   2  -7 6226.59 278.568   3
   2   2  -6 10257.6 415.010  12
  -2   2   6 11161.3 382.629   5
   2   2  -6 11799.1 432.536  16
  -2   2   6 10999.4 403.547  14
  -2   2   6 10964.4 402.477  25
   2   2  -6 10802.0 377.342   4
   2   2  -6 11117.8 381.191   3
   2   2  -5 32203.0 884.149  12
  -2   2   5 30997.5 849.433  25
  -2   2   5 33019.5 831.088   5
   2   2  -5 30807.7 875.882  16
  -2   2   5 30569.9 847.644  14
   2   2  -5 31727.4 824.753   4
   2   2  -5 32378.1 827.664   3
   2   2  -4 5869.57 217.360   3
   2   2  -4 5800.03 216.406   4
  -2   2   4 6059.45 247.349  33
  -2   2   4 6265.67 221.043   5
   2   2  -4 5518.34 247.764  16
  -2   2   4 5251.37 225.469  14
  -2   2   4 5566.69 228.738  25
  -2   2   4 5926.73 244.157  31
  -2   2   4 6245.52 241.881  19
   2   2  -4 5995.79 255.165  12
  -2   2   4 6994.41 255.313  10
  -2   2   3 5607.13 190.702   5
   2   2  -3 5237.97 223.868  16
  -2   2   3 4807.47 195.707  14
  -2   2   3 5474.10 204.310  25
  -2   2   3 5295.99 214.561  31
  -2   2   3 5248.71 214.196  33
  -2   2   3 5708.23 214.296  19
  -2   2   3 5443.72 213.745  10
   2   2  -3 5289.61 225.637  12
   2   2  -2 343545. 7773.73  12
   2   2  -2 348321. 7737.50  10
  -2   2   2 353558. 7757.93  10
   2   2  -2 341516. 7723.89   2
   2   2  -2 345059. 7725.82   1
   2   2  -2 344761. 7773.32  16
  -2   2   2 352484. 7728.95  14
  -2   2   2 339087. 7759.11  33
  -2   2   2 342114. 7759.32  31
  -2   2   2 356108. 7711.37   5
   2   2  -2 367512. 7740.21  19
  -2   2   2 351733. 7755.17  19
  -2   2   2 348242. 7726.18  25
   2   2  -1 320341. 7210.25  19
  -2   2   1 320178. 7239.55  19
   2   2  -1 331739. 7230.66  21
   2   2  -1 328385. 7230.23  11
   2   2  -1 324053. 7213.75  10
  -2   2   1 331303. 7244.61  10
  -2   2   1 328376. 7249.69  31
  -2   2   1 328154. 7250.12  33
  -2   2   1 315603. 7189.17   5
   2   2  -1 326524. 7199.08   1
   2   2  -1 334400. 7200.30   2
   2   2   0 82396.1 1903.75   2
   2   2   0 83616.3 1905.15   1
  -2   2   0 82943.7 1909.06   5
  -2   2   0 87004.1 1977.91  13
  -2   2   0 83495.8 1963.66  33
  -2   2   0 83777.7 1964.18  31
   2   2   0 90166.3 1955.73  11
  -2   2   0 80873.8 1954.96  10
   2   2   0 83294.1 1926.87  10
   2   2   0 87632.5 1959.14  37
  -2   2   0 82965.4 1952.52  20
  -2   2   0 84403.7 1958.46  19
   2   2   0 83716.6 1924.00  19
   2   2   0 83725.3 1933.92  21
  -2   2  -1 30342.5 782.418   3
   2   2   1 32210.3 771.523   1
   2   2   1 30919.2 768.800   2
  -2   2  -1 31012.8 784.474   4
  -2   2  -1 33043.8 842.482  13
  -2   2  -1 31527.3 830.505  31
  -2   2  -1 31348.2 830.217  33
   2   2   1 32460.5 813.896  11
   2   2   1 33307.7 796.807  10
  -2   2  -1 32478.9 828.181  10
   2   2   1 32363.0 809.677  37
  -2   2  -1 31527.7 825.269  19
   2   2   1 33428.5 795.419  19
  -2   2  -1 31816.9 810.264  21
  -2   2  -1 32121.6 813.811  20
   2   2   2 87300.0 1999.14   2
  -2   2  -2 88773.7 2022.38   3
   2   2   2 87504.3 1998.62   1
  -2   2  -2 86857.0 2020.39   4
  -2   2  -2 86653.2 2069.82  13
  -2   2  -2 90509.5 2066.69  33
  -2   2  -2 89061.8 2064.71  31
   2   2   2 86765.4 2035.33  11
  -2   2  -2 88753.9 2064.89  10
   2   2   2 85991.0 2023.31  37
  -2   2  -2 89244.8 2066.95  19
  -2   2  -2 82342.4 2028.32  21
  -2   2  -2 86162.3 2031.67  20
  -2   2  -3 91894.9 2260.65  13
  -2   2  -3 93467.5 2222.54   4
   2   2   3 95166.0 2222.94  11
  -2   2  -3 97078.1 2262.40  10
  -2   2  -3 92699.0 2257.95  31
  -2   2  -3 94848.1 2261.18  33
  -2   2  -3 95914.5 2260.98  19
  -2   2  -3 95725.8 2224.46  21
   2   2   3 98680.1 2197.68   1
   2   2   3 97480.5 2194.63   2
  -2   2  -3 92316.9 2220.23   3
   2   2   4 25316.1 672.033  25
   2   2   4 25146.7 671.383  14
  -2   2  -4 24169.6 718.484  31
  -2   2  -4 24279.7 719.728  33
  -2   2  -4 24517.0 698.321   4
  -2   2  -4 23951.6 694.635   3
   2   2   5 53829.2 1314.13  25
   2   2   5 52343.4 1310.40  14
  -2   2  -5 51585.4 1363.00  33
  -2   2  -5 52337.2 1366.80  31
  -2   2  -5 51512.5 1345.58   4
  -2   2  -5 51425.0 1345.51   3
   2   2   6 16855.4 540.943  25
   2   2   6 17251.5 543.255  14
  -2   2  -6 16472.5 583.380  31
  -2   2  -6 16501.1 584.074  33
  -2   2  -6 16449.9 572.626   4
  -2   2  -6 15674.9 563.040   3
   2   2   7 8188.94 355.776  25
   2   2   7 8471.90 360.917  14
  -2   2  -7 7741.61 384.197  33
  -2   2  -7 7730.85 385.460  31
  -2   2  -7 8377.77 388.489   4
  -2   2  -7 8392.58 391.116   3
   2   2   8 5636.05 302.641  25
   2   2   8 5352.10 298.567  14
  -2   2  -8 5434.41 325.765   4
  -2   2  -8 5386.46 329.002  31
  -2   2  -8 5068.17 320.206  33
  -2   2  -8 5251.41 321.812   3
   2   2   9 1211.26 78.6697  65
  -2   2  -9 1320.69 78.4335  67
   2   2   9 1408.08 81.8404  62
  -2   2  -9 1285.31 80.9061  72
  -2   2  -9 1545.01 182.783  33
  -2   2  -9 1441.11 178.303  31
  -2   2 -10 7871.14 457.407  31
  -2   2 -10 8455.85 471.552  33
  -2   2 -10 7711.46 256.140  72
  -2   2 -10 8090.92 251.910  67
   2   2  10 7595.02 254.851  65
  -2   2 -11 10883.1 330.531  67
   2   2  11 11403.2 322.798   6
   2   2  11 11172.8 321.181   7
  -2   2 -11 11197.5 340.453  72
   2   2  12 851.015 64.9740   6
   2   2  12 869.111 65.9876   7
  -2   2 -12 880.996 76.1990  72
   2   2  13 8419.42 255.188   6
   2   2  13 8093.11 253.237   7
  -2   2 -13 8197.34 270.553  72
   2   2  14 3788.76 142.244   6
   2   2  14 3749.53 141.966   7
  -2   2 -14 3996.22 158.061  72
  -2   2 -15 3083.70 124.955  72
   2   3 -16 388.358 41.7485  72
   2   3 -15 2143.21 106.745  72
   2   3 -14 2887.55 131.667  72
  -2   3  14 2773.22 127.128  60
   2   3 -14 2962.76 126.873  67
  -2   3  13 5146.73 198.073  58
   2   3 -13 5990.25 208.817  72
  -2   3  13 5113.49 197.475  60
   2   3 -13 5912.58 201.831  67
  -2   3  12 4170.59 171.940  58
   2   3 -12 4689.63 178.454  72
  -2   3  12 4091.63 170.706  60
   2   3 -12 4682.81 173.479  67
  -2   3  11 7344.18 245.376  58
   2   3 -11 7793.28 247.430  72
  -2   3  11 7181.75 243.682  60
   2   3 -11 7669.98 241.887  67
   2   3 -10 7575.99 244.579  55
   2   3 -10 7848.63 239.077  67
   2   3 -10 7744.43 241.196  72
   2   3 -10 7836.73 436.263  33
   2   3 -10 7895.50 436.166  31
   2   3 -10 8038.62 450.045  12
  -2   3  10 7475.82 242.365  58
  -2   3  10 7285.56 240.749  60
   2   3 -10 7659.25 437.673  16
   2   3  -9 3979.45 293.169  16
   2   3  -9 4487.29 152.263  67
   2   3  -9 4196.60 301.462  12
  -2   3   9 3844.13 149.923  60
   2   3  -9 4432.50 153.053  72
   2   3  -9 4125.81 155.558  55
  -2   3   9 3846.08 150.434  58
   2   3  -8 25271.5 854.862  16
   2   3  -8 24770.5 851.674  12
   2   3  -7 39640.7 1166.89  16
   2   3  -7 40678.1 1175.77  12
   2   3  -6 3146.59 213.274  16
   2   3  -6 2805.52 205.371  12
   2   3  -5 11605.8 437.213  16
   2   3  -5 10903.0 428.790  12
  -2   3   4 42039.9 1078.47  10
   2   3  -4 38431.2 1075.20  12
   2   3  -4 39258.4 1078.72  16
  -2   3   4 41249.2 1057.27  31
  -2   3   4 42116.3 1061.64  33
   2   3  -4 37976.9 1054.91  37
  -2   3   4 42056.4 1071.66  19
   2   3  -3 33292.6 900.507  12
  -2   3   3 33400.5 893.914  10
   2   3  -3 33524.0 900.811  16
  -2   3   3 32647.2 880.262  31
  -2   3   3 33204.9 883.157  33
   2   3  -3 32545.9 888.847  37
  -2   3   3 32944.5 887.698  19
   2   3  -3 32878.5 902.285  21
   2   3  -2 26635.2 768.434  12
   2   3  -2 28361.7 742.713  11
  -2   3   2 28403.8 778.993  10
   2   3  -2 27466.6 771.638  16
   2   3  -2 29963.3 789.894  37
   2   3  -2 30644.2 791.304  21
  -2   3   2 27778.3 773.072  19
  -2   3   2 27920.8 764.277  31
  -2   3   2 27906.3 764.932  33
   2   3  -1 27012.7 715.482  11
   2   3  -1 26422.7 714.574  10
  -2   3   1 26665.9 740.947  10
  -2   3   1 26429.5 730.862  33
  -2   3   1 26509.4 730.651  31
   2   3  -1 28724.3 748.995  37
   2   3  -1 25868.8 711.186  19
  -2   3   1 26183.7 735.102  19
   2   3  -1 26316.9 729.507  21
   2   3   0 94842.6 2167.10  11
  -2   3   0 88002.3 2180.00  10
   2   3   0 90502.2 2153.44  10
  -2   3   0 95286.5 2212.37  13
  -2   3   0 93141.6 2181.29  33
  -2   3   0 91883.4 2178.42  31
   2   3   0 94162.8 2184.36  37
  -2   3   0 90324.6 2184.68  19
   2   3   0 89871.1 2149.46  19
   2   3   0 93305.8 2166.13  21
   2   3   1 87116.0 2028.37  10
   2   3   1 85251.4 2037.65  11
  -2   3  -1 86869.8 2068.80  10
  -2   3  -1 84438.4 2075.52  13
  -2   3  -1 85242.1 2059.62  31
  -2   3  -1 86384.2 2063.16  33
   2   3   1 87567.3 2045.63  37
  -2   3  -1 84087.5 2024.12  20
  -2   3  -1 85459.7 2063.99  19
   2   3   1 89259.2 2027.17  19
  -2   3  -1 82551.1 2048.94  21
   2   3   2 149426. 3259.06  10
   2   3   2 138538. 3254.80  11
  -2   3  -2 137984. 3293.15  10
  -2   3  -2 139442. 3306.34  13
  -2   3  -2 141722. 3285.54  31
  -2   3  -2 138629. 3281.81  33
   2   3   2 140425. 3253.70  37
  -2   3  -2 139122. 3295.41  19
   2   3   2 142872. 3249.59  19
  -2   3  -2 140215. 3270.90  21
   2   3   3 7684.38 311.689  11
  -2   3  -3 8395.28 352.093  10
  -2   3  -3 8028.41 353.846  13
  -2   3  -3 8052.91 336.386  31
  -2   3  -3 7873.02 334.064  33
   2   3   3 7426.98 301.046  37
  -2   3  -3 8170.49 348.991  19
  -2   3  -3 7860.93 321.392  21
  -2   3  -4 54419.9 1446.50  13
  -2   3  -4 52799.5 1418.81  31
  -2   3  -4 52024.3 1415.40  33
   2   3   4 54421.2 1379.41  11
  -2   3  -4 54384.3 1434.65  10
  -2   3  -4 55350.0 1442.12  19
  -2   3  -5 26908.8 874.212  13
  -2   3  -5 28644.3 868.892  31
  -2   3  -5 28180.5 865.553  33
  -2   3  -5 28119.9 875.718  10
  -2   3  -5 27705.5 876.118  19
  -2   3  -6 2610.27 216.778  13
  -2   3  -6 2089.72 189.198  31
  -2   3  -6 2263.95 195.273  33
  -2   3  -6 2384.39 205.471  10
  -2   3  -6 2558.38 214.038  19
  -2   3  -7 1254.69 161.958  13
  -2   3  -7 1048.17 143.368  33
  -2   3  -7 1185.10 154.291  31
  -2   3  -7 1173.40 156.009  19
  -2   3  -7 979.108 142.729  10
  -2   3  -8 11204.7 542.888  10
  -2   3  -8 12171.6 562.829  13
  -2   3  -8 11705.2 537.173  31
  -2   3  -8 11079.9 527.358  33
  -2   3  -8 10633.3 306.959  67
  -2   3  -8 11019.0 314.612  72
   2   3   8 10280.6 309.244  62
  -2   3  -8 10339.4 524.754  19
  -2   3  -9 738.590 61.0488  67
  -2   3  -9 815.799 65.2248  72
  -2   3  -9 468.471 112.311  31
  -2   3  -9 644.503 127.822  33
  -2   3  -9 663.207 137.224  19
  -2   3  -9 827.854 148.392  10
  -2   3  -9 844.335 156.013  13
  -2   3 -10 3430.41 149.363  72
  -2   3 -10 3121.17 139.869  67
  -2   3 -11 8384.07 271.480  72
  -2   3 -11 7502.90 255.139  67
  -2   3 -12 10017.2 315.779  72
  -2   3 -12 10544.8 316.231  55
  -2   3 -12 9414.53 302.709  67
  -2   3 -13 103.603 32.4538  55
  -2   3 -13 105.973 36.6944  72
  -2   3 -13 131.078 32.6732  67
  -2   3 -14 4212.04 162.687  72
  -2   3 -15 656.827 52.8399  72
   2   4 -16 424.199 39.5693  72
   2   4 -15 3581.81 137.301  72
   2   4 -15 3453.82 132.013  67
   2   4 -14 491.017 52.6771  72
   2   4 -14 489.636 51.1982  67
   2   4 -13 10092.3 303.940  72
   2   4 -13 9614.99 298.275  67
   2   4 -12 2199.34 116.737  55
   2   4 -12 2179.81 112.989  67
   2   4 -12 2314.87 117.309  72
  -2   4  11 2158.64 114.431  60
  -2   4  11 2227.17 115.837  58
   2   4 -11 2501.03 125.805  55
   2   4 -11 2507.96 120.775  67
   2   4 -11 2546.34 120.523  72
   2   4 -10 344.995 48.1972  55
  -2   4  10 245.108 40.3447  60
  -2   4  10 287.632 41.9896  58
   2   4 -10 369.862 46.8086  67
   2   4  -9 19.3784 22.0332  67
   2   4  -9 46.7456 27.7771  55
  -2   4   9 41.0591 23.0677  60
   2   4  -9 19.2106 48.9307  21
  -2   4   9 41.2070 22.8737  58
   2   4  -8 14657.5 627.863  21
   2   4  -8 14413.4 384.128  67
   2   4  -8 14538.6 400.818  55
   2   4  -7 26086.3 892.479  21
   2   4  -6 1542.27 159.537  16
   2   4  -6 1661.44 167.776  12
   2   4  -6 1596.76 169.216  21
   2   4  -5 10243.3 431.183  16
   2   4  -5 9535.26 421.749  12
  -2   4   5 10406.7 430.670  10
   2   4  -5 9185.57 431.090  21
   2   4  -4 9962.67 412.447  16
   2   4  -4 10333.9 409.914  37
   2   4  -4 10327.4 436.098  21
  -2   4   4 10062.4 404.885  19
   2   4  -4 10440.2 419.300  12
  -2   4   4 10343.4 413.446  10
  -2   4   3 59335.5 1536.62  10
   2   4  -3 59959.2 1539.91  37
  -2   4   3 60469.8 1534.67  19
   2   4  -3 57104.9 1551.89  21
  -2   4   3 60134.4 1504.86  31
  -2   4   3 61010.5 1508.57  33
  -2   4   2 34061.3 964.920  10
   2   4  -2 34774.5 965.673  37
   2   4  -2 35974.2 982.037  21
  -2   4   2 33204.7 955.555  19
  -2   4   2 33779.7 933.413  31
  -2   4   2 34056.3 935.712  33
   2   4  -1 62052.4 1500.51  11
  -2   4   1 57986.2 1530.85  10
   2   4  -1 60946.2 1533.21  37
  -2   4   1 56994.8 1522.48  19
   2   4  -1 60941.8 1531.77  21
  -2   4   1 60601.6 1509.21  33
  -2   4   1 59162.3 1504.08  31
   2   4   0 34218.3 897.384  11
  -2   4   0 30175.3 906.694  10
  -2   4   0 31396.1 893.205  33
  -2   4   0 31940.6 895.896  31
   2   4   0 32696.3 910.742  37
   2   4   0 32510.8 900.090  21
  -2   4   0 30687.8 905.095  19
   2   4   1 7978.36 328.222  10
   2   4   1 8464.62 341.661  11
  -2   4  -1 8055.61 354.431  10
  -2   4  -1 8733.66 375.243  13
  -2   4  -1 7975.73 341.711  33
  -2   4  -1 8060.83 342.814  31
   2   4   1 7908.69 338.818  37
  -2   4  -1 7969.15 353.747  19
   2   4   1 7905.42 324.735  19
  -2   4  -1 8630.85 358.919  21
   2   4   2 9042.29 364.202  10
   2   4   2 9166.20 373.496  11
  -2   4  -2 9553.39 403.549  10
  -2   4  -2 10138.1 422.783  13
  -2   4  -2 9142.70 384.288  31
  -2   4  -2 8786.28 378.886  33
   2   4   2 9045.80 370.970  37
  -2   4  -2 9649.29 405.428  19
   2   4   2 9561.01 366.749  19
  -2   4  -2 8945.66 387.330  21
   2   4   3 15225.1 529.328  10
   2   4   3 15277.6 534.262  11
  -2   4  -3 14868.6 565.119  10
  -2   4  -3 15117.4 578.139  13
  -2   4  -3 14467.9 544.514  31
  -2   4  -3 14369.2 543.746  33
   2   4   3 15133.0 527.551  37
  -2   4  -3 15063.2 567.877  19
   2   4   3 15732.6 531.280  19
  -2   4  -3 15238.9 549.040  21
  -2   4  -4 3030.75 223.209  31
  -2   4  -4 3218.34 231.174  33
   2   4   4 3131.67 212.252  11
  -2   4  -4 2779.44 223.857  10
  -2   4  -4 3158.46 241.818  13
  -2   4  -4 2871.44 228.998  19
  -2   4  -5 13047.1 539.087  31
  -2   4  -5 12923.0 538.021  33
   2   4   5 13070.8 508.932  11
  -2   4  -5 12275.0 543.354  10
  -2   4  -5 12430.0 557.055  13
  -2   4  -5 12345.3 546.649  19
  -2   4  -6 1263.24 161.248  33
  -2   4  -6 1596.72 180.395  31
  -2   4  -6 1236.05 164.233  10
  -2   4  -6 1267.04 172.886  13
  -2   4  -6 1338.63 171.765  19
  -2   4  -7 1320.74 76.5854  67
   2   4   7 1257.13 78.6744  62
  -2   4  -7 1045.23 162.873  13
  -2   4  -7 1034.12 153.098  31
  -2   4  -7 1232.04 167.290  33
  -2   4  -7 1433.39 187.378  10
  -2   4  -7 1280.10 174.224  19
  -2   4  -7 1268.97 78.2549  48
  -2   4  -8 4064.26 159.580  67
  -2   4  -8 4303.62 340.461  10
   2   4   8 4037.45 162.376  62
  -2   4  -8 4730.68 343.852  31
  -2   4  -8 4380.88 334.309  33
  -2   4  -8 4916.69 363.126  19
  -2   4  -8 4248.14 164.255  48
  -2   4  -8 5089.40 376.153  13
  -2   4  -9 6312.08 219.668  72
  -2   4  -9 5971.72 213.188  67
  -2   4 -10 23845.6 626.836  72
  -2   4 -10 23823.7 619.969  67
  -2   4 -11 464.356 57.7867  72
  -2   4 -11 536.185 59.7851  55
  -2   4 -11 602.244 60.0491  67
  -2   4 -12 959.684 76.2457  55
  -2   4 -12 926.524 72.9258  67
  -2   4 -12 906.248 75.1452  72
  -2   4 -13 12177.1 350.441  55
  -2   4 -13 11697.8 344.440  67
  -2   4 -13 12507.6 355.261  72
  -2   4 -14 3028.86 124.046  67
  -2   4 -14 3337.01 129.706  55
  -2   4 -14 3150.84 129.368  72
  -2   4 -15 1113.45 62.1427  72
   2   5 -15 1088.47 62.6630  67
   2   5 -14 1170.06 73.3649  55
   2   5 -14 1117.42 71.0440  67
   2   5 -13 200.219 38.0075  55
   2   5 -13 190.351 37.7700  67
   2   5 -12 909.218 73.6017  55
   2   5 -12 846.361 69.3312  67
   2   5 -11 27274.9 707.766  55
   2   5 -11 27555.0 694.717  67
   2   5 -10 10879.4 338.373  55
   2   5 -10 11027.9 325.326  67
   2   5  -9 12041.5 358.444  55
   2   5  -9 11797.1 340.950  67
   2   5  -8 1569.85 205.692  21
   2   5  -8 1540.85 94.5077  55
   2   5  -8 1517.56 83.7642  67
   2   5  -8 1496.60 89.3425  48
   2   5  -7 7615.51 453.180  21
   2   5  -7 8435.62 264.866  55
   2   5  -7 8179.61 258.759  48
   2   5  -6 27016.8 673.240  55
   2   5  -6 26480.6 667.061  48
  -2   5   6 26490.6 655.194  47
  -2   5   5 16519.8 624.794  10
   2   5  -5 16005.5 656.550  21
  -2   5   5 15786.2 607.484  19
  -2   5   4 4545.83 282.388  10
  -2   5   4 4724.12 280.361  19
   2   5  -4 4452.76 299.602  21
  -2   5   3 42528.8 1198.78  10
   2   5  -3 41418.8 1181.94  37
   2   5  -3 39867.5 1209.00  21
  -2   5   3 41350.1 1183.92  19
  -2   5   2 9187.36 412.312  10
   2   5  -2 9046.57 405.025  37
  -2   5   2 8790.43 401.293  19
   2   5  -2 9236.91 422.113  21
   2   5  -1 20058.9 647.196  11
  -2   5   1 19102.3 673.472  10
   2   5  -1 20032.6 677.264  37
  -2   5   1 19372.8 671.069  19
   2   5  -1 18756.3 664.912  21
   2   5   0 50914.2 1342.45  11
  -2   5   0 47470.3 1357.43  10
   2   5   0 50954.1 1364.82  37
  -2   5   0 47363.4 1351.51  19
  -2   5  -1 1990.46 170.386  33
  -2   5  -1 1904.89 166.594  31
   2   5   1 2101.08 181.573  37
  -2   5  -1 2677.06 217.580  13
   2   5   1 2306.75 184.094  11
  -2   5  -1 2247.55 194.234  10
  -2   5  -1 2512.01 202.549  19
  -2   5  -2 15095.6 564.225  33
  -2   5  -2 15196.5 565.974  31
   2   5   2 15207.0 567.671  37
  -2   5  -2 14316.3 581.361  19
  -2   5  -2 14203.4 572.163  21
  -2   5  -2 15633.9 610.315  13
   2   5   2 14732.8 561.308  11
  -2   5  -2 14137.2 577.659  10
  -2   5  -3 3864.22 285.544  13
  -2   5  -3 4092.05 283.739  19
   2   5   3 4276.03 257.854  19
  -2   5  -3 3918.55 271.358  21
  -2   5  -3 4244.05 274.803  31
  -2   5  -3 3878.69 262.978  33
  -2   5  -3 3492.45 267.811  10
   2   5   3 3611.56 255.525  11
  -2   5  -4 1152.05 163.761  13
  -2   5  -4 885.799 142.510  10
  -2   5  -4 1140.09 153.753  21
  -2   5  -4 895.007 143.473  19
  -2   5  -4 1292.53 158.487  31
  -2   5  -4 1125.93 147.085  33
  -2   5  -5 3064.68 272.328  19
  -2   5  -5 3622.49 139.706  48
   2   5   5 3286.94 135.477  59
  -2   5  -5 3423.21 294.155  13
  -2   5  -5 3579.61 289.995  10
  -2   5  -5 3204.59 131.188  41
   2   5   5 3250.07 135.631  62
  -2   5  -5 3507.89 272.440  31
  -2   5  -5 2834.30 250.863  33
  -2   5  -6 7963.44 466.940  19
  -2   5  -6 8223.57 251.507  48
   2   5   6 7592.26 249.123  59
  -2   5  -6 8263.18 470.699  10
  -2   5  -6 7855.24 244.509  41
  -2   5  -6 8667.02 495.223  13
   2   5   6 7769.32 251.381  62
  -2   5  -6 7445.42 436.344  31
  -2   5  -6 7540.41 439.068  33
  -2   5  -7 4774.31 354.199  31
  -2   5  -7 4725.91 353.800  33
  -2   5  -7 4972.55 386.944  13
  -2   5  -7 4747.95 174.911  41
   2   5   7 4566.85 179.796  62
  -2   5  -7 5035.34 182.526  55
  -2   5  -7 4205.97 350.087  19
  -2   5  -7 5132.33 183.708  48
  -2   5  -7 4838.87 374.430  10
   2   5   8 10725.4 335.030  62
  -2   5  -8 11857.6 343.316  55
  -2   5  -8 11417.9 336.981  48
  -2   5  -8 11237.5 333.062  67
  -2   5  -9 5881.54 215.781  55
  -2   5  -9 6172.08 215.608  48
  -2   5  -9 5758.07 210.178  67
  -2   5 -10 21093.1 564.865  55
  -2   5 -10 21094.8 556.184  48
  -2   5 -10 20790.6 558.537  67
  -2   5 -11 14802.8 420.914  55
  -2   5 -11 14643.1 415.492  67
  -2   5 -12 133.295 34.6843  55
  -2   5 -12 105.286 33.2751  67
  -2   5 -13 1000.27 67.8675  72
  -2   5 -13 982.418 69.9667  55
  -2   5 -13 1112.57 70.9683  67
  -2   5 -14 3138.47 119.021  67
  -2   5 -14 3170.34 118.159  72
  -2   5 -14 3476.37 124.332  55
   2   6 -14 652.665 49.6910  67
   2   6 -14 639.749 48.9641  55
   2   6 -13 431.355 45.0554  67
   2   6 -13 351.372 43.1995  55
   2   6 -12 305.125 42.6069  67
   2   6 -12 249.983 40.8570  55
   2   6 -11 1660.77 95.0676  67
   2   6 -11 1679.43 101.541  55
   2   6 -10 673.944 61.3691  67
   2   6 -10 782.456 71.5101  55
   2   6  -9 9343.50 297.874  48
   2   6  -9 9652.97 308.079  55
   2   6  -8 2391.87 122.978  48
   2   6  -8 2421.18 127.766  55
   2   6  -7 3014.98 139.959  55
  -2   6   7 2715.41 123.675  47
   2   6  -7 2956.28 136.624  48
   2   6  -6 2926.08 137.686  55
  -2   6   6 3148.11 131.609  47
   2   6  -6 3257.45 302.927  21
   2   6  -6 3371.10 143.804  48
   2   6  -5 7220.92 239.199  48
  -2   6   5 6955.61 226.414  47
  -2   6   5 7920.28 419.144  19
   2   6  -5 7028.54 435.990  21
  -2   6   4 712.574 56.6667  47
  -2   6   4 753.270 54.4440  39
  -2   6   4 841.152 132.699  10
   2   6  -4 724.147 132.410  21
  -2   6   4 635.430 116.733  19
   2   6  -4 743.108 62.0202  48
  -2   6   4 744.049 59.2344  73
  -2   6   3 422.617 45.1707  73
  -2   6   3 401.013 93.9921  19
   2   6  -3 445.022 106.747  21
  -2   6   3 458.005 45.0398  47
   2   6  -3 401.141 96.7198  37
   2   6  -3 402.959 46.6221  48
  -2   6   3 470.507 43.5612  39
  -2   6   3 446.289 102.601  10
  -2   6   2 25.3044 18.5221  39
   2   6  -2 15.4416 35.9172  37
  -2   6   2 78.7231 59.0330  10
  -2   6   2 30.5616 38.9327  19
   2   6  -2-16.6420 34.6238  21
  -2   6   1 9031.13 446.572  19
   2   6  -1 9844.52 466.013  21
   2   6  -1 9437.83 456.861  37
  -2   6   1 8699.03 444.856  10
  -2   6   0 1262.02 159.378  19
   2   6   0 1061.24 146.465  37
  -2   6   0 1198.58 158.243  10
  -2   6  -1 3065.65 123.446  56
   2   6   1 3016.25 243.898  37
   2   6   1 2679.90 115.120  47
  -2   6  -1 2932.92 245.563  19
  -2   6  -1 2484.49 233.653  10
   2   6   1 2966.74 120.928  73
  -2   6  -1 2905.65 121.633  73
   2   6   1 2844.17 112.322  39
   2   6   2 6643.51 208.332  39
  -2   6  -2 6696.22 210.122  39
  -2   6  -2 7116.58 221.287  41
  -2   6  -2 6682.30 401.377  10
  -2   6  -2 6834.40 400.144  19
  -2   6  -2 7242.74 222.104  56
  -2   6  -2 7232.00 222.720  73
   2   6   2 6935.28 220.319  73
   2   6   2 6599.81 213.298  47
   2   6   3 9304.66 269.696  39
  -2   6  -3 9608.01 282.434  41
  -2   6  -3 8619.14 479.846  10
  -2   6  -3 9789.67 496.457  21
  -2   6  -3 9369.59 493.507  19
  -2   6  -3 9480.98 280.567  56
   2   6   3 9584.53 281.415  73
   2   6   3 9164.61 272.780  47
  -2   6  -3 10045.2 519.525  13
  -2   6  -4 5590.55 389.200  13
   2   6   4 4785.54 178.391  73
  -2   6  -4 5136.80 364.248  19
  -2   6  -4 4751.01 343.396  21
   2   6   4 5455.52 175.978  39
  -2   6  -4 5212.65 183.085  41
  -2   6  -4 5208.69 184.184  48
   2   6   4 4846.91 184.081  62
  -2   6  -4 4680.19 351.519  10
  -2   6  -4 4808.16 176.603  56
  -2   6  -5 5433.59 193.636  41
  -2   6  -5 4696.49 368.935  10
  -2   6  -5 5249.04 385.290  19
  -2   6  -5 4986.03 386.454  13
   2   6   5 5647.80 201.949  62
   2   6   5 5359.67 192.544  73
  -2   6  -5 5659.00 200.266  48
  -2   6  -6 3669.27 149.908  41
   2   6   6 3408.58 152.271  62
   2   6   6 3489.97 152.650  59
   2   6   6 3590.28 148.786  73
  -2   6  -6 3872.11 157.802  48
  -2   6  -7 192.493 38.7431  41
   2   6   7 163.707 37.3540  62
   2   6   7 136.804 33.4292  73
  -2   6  -7 122.036 35.9660  48
  -2   6  -8 1598.31 98.5683  48
   2   6   8 1649.32 101.295  62
  -2   6  -8 1596.99 98.4380  55
  -2   6  -9 750.687 66.0253  67
  -2   6  -9 684.578 67.0442  48
  -2   6  -9 724.282 67.3554  55
  -2   6 -10 5940.83 210.456  67
  -2   6 -10 6260.40 213.910  48
  -2   6 -10 5692.79 211.265  55
  -2   6 -11 72.4760 28.5017  67
  -2   6 -11 84.2079 31.3866  55
  -2   6 -11 89.3365 29.3094  48
  -2   6 -12 1143.03 74.2859  55
  -2   6 -12 1172.65 72.9146  67
  -2   6 -13 930.615 60.1059  55
  -2   6 -13 965.828 59.4259  67
   2   7 -13 3012.23 109.947  67
   2   7 -13 3155.64 116.916  55
   2   7 -12 1843.82 87.9447  67
   2   7 -12 2019.84 97.0300  55
   2   7 -11 3629.17 149.176  55
   2   7 -10 913.272 74.3564  55
   2   7 -10 888.621 69.2759  48
   2   7  -9 106.213 34.8649  55
   2   7  -9 171.379 38.7411  48
   2   7  -8 838.282 74.5244  55
   2   7  -8 897.474 74.5512  48
  -2   7   7 2788.02 126.203  47
   2   7  -7 2678.74 133.590  55
   2   7  -7 2545.02 131.423  48
  -2   7   6 3112.58 136.424  47
   2   7  -6 2966.15 142.643  48
  -2   7   5 2880.01 130.627  47
   2   7  -5 3105.74 142.838  48
  -2   7   5 2922.90 133.385  73
  -2   7   4 3437.77 145.329  47
  -2   7   4 3589.96 150.225  73
   2   7  -4 3591.07 153.454  48
  -2   7   4 3518.93 140.994  39
  -2   7   3 3499.79 149.110  73
  -2   7   3 3216.00 276.530  19
   2   7  -3 3876.38 320.985  21
  -2   7   3 3490.36 143.461  47
  -2   7   3 3572.12 294.616  10
   2   7  -3 3729.10 152.643  48
  -2   7   3 3411.61 139.862  39
   2   7  -2 924.188 147.985  37
  -2   7   2 828.804 67.9019  73
   2   7  -2 1071.80 165.322  21
  -2   7   2 813.547 141.249  19
  -2   7   2 849.725 64.6496  47
  -2   7   2 1028.83 159.618  10
   2   7  -2 803.057 62.9039  47
  -2   7   2 970.549 67.7445  39
   2   7  -1 8127.03 459.206  37
  -2   7   1 8380.49 472.018  10
   2   7  -1 8150.27 257.546  47
  -2   7   1 8469.94 465.194  19
  -2   7   1 8666.26 260.291  39
  -2   7   1 8073.41 255.315  47
  -2   7   1 8908.68 270.535  73
   2   7   0 5813.71 198.642  47
   2   7   0 5898.48 193.340  39
  -2   7   0 5831.29 197.643  39
  -2   7   0 5815.76 378.410  19
  -2   7   0 5868.92 205.394  73
   2   7   0 5408.96 196.130  73
  -2   7   0 5567.65 377.578  10
   2   7   1 10142.8 303.622  47
  -2   7  -1 10529.7 303.394  39
   2   7   1 10337.3 298.905  39
  -2   7  -1 10190.8 531.366  19
   2   7   1 10130.8 307.680  73
  -2   7  -1 10508.8 312.757  73
  -2   7  -1 9731.66 528.468  10
   2   7   2 648.009 59.1301  47
   2   7   2 728.272 59.5105  39
  -2   7  -2 769.215 61.1240  39
  -2   7  -2 955.032 162.338  19
  -2   7  -2 532.496 124.352  10
   2   7   2 787.579 65.6626  73
  -2   7  -2 794.309 66.0759  73
   2   7   3 2746.66 127.985  73
   2   7   3 2619.95 118.375  39
  -2   7  -3 2775.16 128.839  41
   2   7   3 2452.92 118.000  47
   2   7   4 4146.08 169.700  73
  -2   7  -4 4191.34 169.237  41
   2   7   4 4303.73 162.374  47
  -2   7  -4 4265.36 170.975  48
   2   7   5 5503.94 205.758  73
  -2   7  -5 5831.49 208.273  41
  -2   7  -5 5733.66 211.248  48
   2   7   6 12093.9 366.013  73
  -2   7  -6 12834.1 369.643  41
  -2   7  -6 12912.4 376.843  48
   2   7   7 406.188 50.6338  73
  -2   7  -7 486.192 57.6345  48
  -2   7  -7 548.136 57.5194  41
  -2   7  -8 6328.66 224.573  48
  -2   7  -9 1165.16 81.4395  48
  -2   7 -10 2588.71 119.025  55
  -2   7 -10 2655.94 120.913  48
  -2   7 -11 1025.34 68.0218  55
  -2   7 -11 1045.74 67.0365  48
  -2   7 -12 276.019 32.7137  55
   2   8 -12 1134.00 59.5028  55
   2   8 -11 2591.05 107.059  55
   2   8 -11 2619.48 104.121  48
   2   8 -10 695.599 57.0675  55
   2   8 -10 707.258 55.6410  48
   2   8  -9 821.889 64.8308  55
   2   8  -9 814.417 65.6822  48
   2   8  -8 2333.24 119.172  48
  -2   8   8 2577.83 115.239  47
   2   8  -7 3229.21 149.646  48
  -2   8   7 3841.21 149.756  47
   2   8  -6 1839.72 109.019  48
  -2   8   6 1991.67 105.383  47
  -2   8   5 2984.13 133.644  47
  -2   8   5 2565.60 128.288  73
   2   8  -5 2987.95 140.519  48
  -2   8   5 2902.05 126.949  39
  -2   8   5 2873.23 131.379  68
  -2   8   4 1866.85 102.807  47
  -2   8   4 1884.33 99.5656  39
  -2   8   4 1850.47 105.168  73
   2   8  -4 1661.41 102.186  48
  -2   8   3 1722.31 98.7110  47
  -2   8   3 1670.07 95.6866  39
  -2   8   3 1789.48 104.119  73
   2   8  -3 1658.17 100.241  48
  -2   8   2 1281.02 83.7557  47
  -2   8   2 1334.12 84.6390  39
  -2   8   2 1228.74 86.7002  73
   2   8  -2 1300.18 83.1097  47
  -2   8   1 1919.91 103.381  47
  -2   8   1 2223.97 110.925  39
  -2   8   1 2042.79 114.154  73
   2   8  -1 2165.00 110.348  47
   2   8   0 8183.83 254.104  39
  -2   8   0 8087.23 257.741  39
   2   8   0 7647.09 257.831  73
  -2   8   0 8422.62 270.431  73
   2   8   0 7848.48 258.214  47
  -2   8  -1 4874.29 179.719  39
   2   8   1 4729.00 176.144  39
  -2   8  -1 5001.40 189.483  73
   2   8   1 4424.60 179.678  73
   2   8   1 4796.28 182.338  47
  -2   8  -2 5727.68 194.711  39
   2   8   2 5620.96 194.838  39
   2   8   2 5165.07 194.402  47
   2   8   2 5071.09 197.762  73
   2   8   3 333.462 48.6831  73
   2   8   3 368.620 49.6749  47
   2   8   4 8365.39 272.468  73
   2   8   4 8150.36 260.231  47
  -2   8  -5 175.053 38.2983  48
   2   8   5 98.0426 35.2989  73
  -2   8  -6 10727.7 324.356  48
   2   8   6 10429.0 320.249  73
  -2   8  -7 626.932 61.1118  48
   2   8   7 635.053 59.5177  73
  -2   8  -8 1012.83 73.9483  48
  -2   8  -9 575.757 53.4598  48
  -2   8 -10 1043.26 64.0747  48
  -2   8 -11 472.647 37.9391  48
   2   9 -10-2.09130 16.1255  48
   2   9  -9 1817.10 85.2165  48
   2   9  -8 245.700 37.2275  48
  -2   9   8 308.638 36.1922  47
   2   9  -7 499.527 51.6787  48
  -2   9   7 521.233 49.2045  47
   2   9  -6 1310.17 84.5961  48
  -2   9   6 1409.02 83.1694  73
  -2   9   6 1438.50 82.5152  47
  -2   9   5 1661.44 92.7959  47
  -2   9   5 1664.67 94.3571  73
   2   9  -5 1635.30 96.6042  48
  -2   9   5 1784.50 90.8348  39
  -2   9   5 1572.56 90.1171  68
  -2   9   4 1403.61 86.2129  47
  -2   9   4 1452.33 91.1911  73
   2   9  -4 1391.46 87.7122  48
  -2   9   4 1483.43 84.6726  39
  -2   9   4 1363.60 85.8451  68
  -2   9   3 1730.18 101.398  73
  -2   9   3 1662.01 97.4475  68
  -2   9   3 1845.87 97.2711  39
  -2   9   3 1786.42 97.4944  47
  -2   9   2 3257.83 137.434  47
  -2   9   2 3294.30 147.273  73
  -2   9   2 3252.94 138.227  39
  -2   9   2 3040.59 138.146  68
   2   9  -2 3134.94 135.333  47
  -2   9   1 1902.36 101.865  39
  -2   9   1 2049.57 111.762  73
   2   9  -1 1949.41 102.704  47
  -2   9   0 3148.51 134.325  39
   2   9   0 3072.48 130.716  39
  -2   9   0 3106.51 141.547  73
   2   9   0 3025.23 134.962  47
  -2   9  -1 1857.16 98.1390  39
   2   9   1 1864.51 103.350  73
   2   9   1 2016.74 105.742  47
   2   9   2 3282.66 146.419  73
   2   9   2 3632.04 148.681  47
   2   9   3 1987.75 107.441  73
   2   9   3 2019.40 103.329  47
   2   9   4 2029.68 107.396  73
   2   9   4 2124.76 103.926  47
   2   9   5 396.998 47.7829  73
   2   9   5 407.595 44.1680  47
  -2   9  -6 4767.63 170.824  48
   2   9   6 4785.34 171.855  73
  -2   9  -7 461.061 47.0576  48
   2   9   7 393.828 42.5002  73
  -2   9  -8 132.155 27.6321  48
  -2   9  -9 3559.09 122.284  48
  -2  10   7 452.069 37.2335  47
   2  10  -7 470.237 39.5877  48
  -2  10   6 70.1520 21.5293  47
   2  10  -6 73.1485 23.2143  48
  -2  10   5 3725.39 131.781  47
  -2  10   5 3314.76 125.942  68
  -2  10   4 3017.17 118.735  47
  -2  10   4 3033.72 115.421  39
  -2  10   4 2698.99 115.870  68
  -2  10   3 1624.94 83.8661  47
  -2  10   3 1594.28 82.2554  39
  -2  10   3 1471.65 82.2477  68
  -2  10   2 840.921 59.2747  47
  -2  10   2 850.871 59.6768  39
  -2  10   2 734.081 58.4224  68
   2  10  -1 1926.70 94.2779  47
  -2  10   1 2239.74 99.7139  39
  -2  10   1 1985.67 97.8843  68
   2  10   0 1083.18 68.7617  47
  -2  10   0 928.866 64.4681  68
  -2  10   0 960.130 63.4055  39
   2  10   1 1712.57 87.8537  47
  -2  10  -1 1697.24 83.1453  39
   2  10   1 1541.47 84.8592  73
   2  10   2 731.757 57.6190  73
   2  10   2 698.481 55.8823  47
   2  10   3 1943.82 95.7056  73
   2  10   3 2063.43 94.3733  47
   2  10   4 1793.98 88.8953  73
   2  10   4 1816.32 84.3773  47
   2  10   5 450.424 41.5754  73
   2  10   5 444.887 38.2260  47
   2  10   6 602.132 43.8699  73
  -2  11   2 316.603 31.0725  68
  -2  11   1 1.88614 14.1429  68
   2  11  -1 18.9168 14.8505  68
   2  11   0 396.497 34.2987  68
   2  11   0 382.484 32.8279  47
   2  11   1 401.269 34.5157  68
   2  11   1 512.411 37.1644  47
  -3 -10   7 779.623 47.4099  59
  -3 -10   7 833.934 48.7007  57
  -3 -10   7 805.708 45.0608  66
  -3 -10   7 830.802 46.6162  76
  -3 -10   7 787.277 47.0458  43
  -3 -10   7 928.245 49.3773  51
  -3 -10   7 794.704 48.7810  49
  -3 -10   7 832.387 46.4677  38
  -3 -10   7 831.832 47.1009  71
  -3 -10   7 766.505 48.2688  64
  -3 -10   6 670.337 44.0948  66
  -3 -10   6 704.335 48.2032  49
  -3 -10   6 711.268 46.2527  51
  -3 -10   6 718.081 46.2823  76
  -3 -10   6 791.901 48.4471  71
  -3 -10   6 683.045 47.1128  57
  -3 -10   6 771.131 49.3861  43
  -3 -10   5 2775.13 104.380  66
  -3 -10   5 2780.86 108.531  49
  -3 -10   5 2976.48 108.912  76
  -3 -10   5 3039.03 109.337  71
  -3 -10   5 2792.86 106.848  57
  -3 -10   5 2710.56 108.080  43
  -3 -10   4 1867.05 85.2461  49
  -3 -10   4 1946.54 87.2736  43
  -3 -10   4 1779.01 83.1991  71
  -3 -10   4 1699.97 79.9330  66
  -3 -10   3 1755.46 84.1429  49
  -3 -10   3 1915.35 88.9158  43
  -3 -10   3 1891.91 85.3506  66
  -3 -10   2 594.401 49.0455  43
   3 -10   4 910.054 51.9581  62
   3 -10   5 2016.23 79.1004  62
   3 -10   5 2025.58 78.6059  50
   3 -10   5 1930.26 78.4564  38
   3 -10   5 1894.24 76.6024  52
   3 -10   6 275.461 26.9585  50
   3 -10   6 297.226 27.1403  52
   3 -10   6 233.998 25.6234  38
  -3  -9  10 715.221 41.4608  76
  -3  -9  10 619.222 41.4399  57
  -3  -9  10 654.849 43.1635  51
  -3  -9  10 736.177 45.5179  50
  -3  -9  10 668.480 42.7941  64
  -3  -9  10 754.432 45.8009  52
  -3  -9  10 796.123 45.8691  38
  -3  -9   9 209.455 28.5696  38
  -3  -9   9 192.299 29.8490  57
  -3  -9   9 233.437 29.9471  64
  -3  -9   9 191.820 28.2450  66
  -3  -9   9 178.453 26.8512  71
  -3  -9   9 204.134 29.6896  50
  -3  -9   9 214.648 30.4431  51
  -3  -9   9 231.240 29.3913  76
  -3  -9   9 219.584 29.7806  52
  -3  -9   8 215.850 30.6485  76
  -3  -9   8 177.585 30.8006  51
  -3  -9   8 183.734 30.6732  50
  -3  -9   8 196.178 31.2866  52
  -3  -9   8 207.279 31.0678  59
  -3  -9   8 211.646 32.9220  57
  -3  -9   8 185.301 30.2092  66
  -3  -9   8 137.274 27.5295  71
  -3  -9   8 210.641 32.6582  64
  -3  -9   8 209.247 31.5207  38
  -3  -9   8 180.377 31.2684  49
  -3  -9   7 54.0667 24.7977  57
  -3  -9   7 21.5935 20.0536  66
  -3  -9   7 54.8863 22.8370  76
  -3  -9   7 59.1532 23.0709  52
  -3  -9   7 34.1685 21.9663  38
  -3  -9   7 14.8262 23.2865  49
  -3  -9   7 19.3071 21.6617  71
  -3  -9   7 28.2659 20.5837  50
  -3  -9   7 14.7381 21.8973  51
  -3  -9   6 80.6954 27.6703  51
  -3  -9   6 114.653 29.2517  66
  -3  -9   6 92.3192 26.5585  38
  -3  -9   6 121.492 30.0089  57
  -3  -9   6 138.828 31.7772  71
  -3  -9   5 4707.91 168.186  71
  -3  -9   5 4551.47 164.468  66
  -3  -9   5 4544.46 163.764  51
  -3  -9   5 4717.43 167.983  57
  -3  -9   4 1926.58 97.6402  57
   3  -9   5 1108.18 67.6679  62
   3  -9   6 1775.05 84.5782  62
   3  -9   6 1620.72 79.0304  44
   3  -9   7 2107.02 91.5900  52
   3  -9   7 2148.77 89.4533  44
   3  -9   7 2344.69 95.0117  62
   3  -9   7 2368.23 92.5771  59
   3  -9   7 2145.51 91.9174  50
   3  -9   8 2567.59 93.2027  62
   3  -9   8 2428.87 88.7519  53
   3  -9   8 2027.71 85.7477  52
   3  -9   8 2014.98 85.6432  50
   3  -9   8 2412.84 93.2294  61
   3  -9   8 2418.12 89.0477  44
   3  -9   8 2063.52 84.9452  38
   3  -9   8 2451.63 89.9148  59
  -3  -8  11 1793.53 78.3903  38
  -3  -8  11 1706.82 78.9330  50
  -3  -8  11 1752.48 77.4094  64
  -3  -8  11 1665.80 78.1960  52
  -3  -8  10 1738.89 82.1383  76
  -3  -8  10 1823.16 85.1766  64
  -3  -8  10 1743.05 82.4535  66
  -3  -8  10 1787.32 85.8044  38
  -3  -8  10 1726.05 86.0867  50
  -3  -8  10 1660.44 85.1936  52
  -3  -8  10 1730.52 85.4743  51
  -3  -8   9 2394.14 109.186  52
  -3  -8   9 2405.30 109.556  51
  -3  -8   9 2416.81 105.238  71
  -3  -8   9 2513.51 111.301  57
  -3  -8   9 2430.16 105.218  76
  -3  -8   9 2185.09 102.261  66
  -3  -8   9 2464.85 109.105  64
  -3  -8   9 2422.08 110.311  50
  -3  -8   9 2379.16 108.215  38
  -3  -8   8 906.990 65.0318  71
  -3  -8   8 1044.73 72.2142  57
  -3  -8   8 1094.91 72.4906  38
  -3  -8   8 928.678 65.8796  66
  -3  -8   8 1039.04 68.5254  76
  -3  -8   8 1001.69 70.3832  51
  -3  -8   8 925.392 68.2109  52
  -3  -8   8 928.377 67.7373  50
  -3  -8   7 4464.26 164.675  66
  -3  -8   7 4234.33 164.793  51
  -3  -8   7 4160.00 162.684  52
  -3  -8   7 4369.73 163.363  71
  -3  -8   7 4413.56 165.523  50
  -3  -8   7 4519.59 166.732  38
  -3  -8   6 2290.19 109.444  66
  -3  -8   6 2179.91 107.665  38
  -3  -8   6 2278.02 109.496  50
  -3  -8   6 2250.73 110.753  71
  -3  -8   6 2189.21 107.905  52
  -3  -8   6 2074.60 108.251  51
  -3  -8   5 280.240 42.7566  51
  -3  -8   5 261.810 40.0573  38
  -3  -8   4 3915.71 154.089  51
   3  -8   5 4153.08 154.714  53
   3  -8   6 975.896 68.3180  44
   3  -8   6 1009.28 67.6642  53
   3  -8   6 1066.63 71.3608  62
   3  -8   6 1051.91 69.6758  59
   3  -8   7 985.821 67.9032  44
   3  -8   7 1037.25 69.2316  62
   3  -8   7 1050.97 67.9109  53
   3  -8   7 946.387 64.8869  59
   3  -8   8 7208.98 219.170  44
   3  -8   8 7215.94 219.595  59
   3  -8   8 7059.16 220.868  62
   3  -8   8 7145.65 218.964  53
   3  -8   9 37.2560 21.6223  44
   3  -8   9 21.5721 19.3222  50
   3  -8   9 37.5438 20.1753  59
   3  -8   9 61.9009 21.9664  62
   3  -8   9 50.3806 22.0716  61
   3  -8   9 44.8505 21.8456  53
   3  -8   9 26.3015 19.9061  52
   3  -8  10 3705.36 123.049  64
   3  -8  10 3762.78 126.693  61
   3  -8  10 3716.28 124.983  59
   3  -8  10 3731.45 124.773  53
   3  -8  10 3804.12 126.727  62
   3  -8  10 3614.00 123.809  44
  -3  -7  13 3467.35 120.142  44
  -3  -7  13 3403.61 120.716  53
  -3  -7  12 945.135 61.2363  44
  -3  -7  12 895.137 59.6779  53
  -3  -7  11 3281.06 129.587  50
  -3  -7  11 3301.35 131.211  53
  -3  -7  11 3096.26 127.051  52
  -3  -7  11 3220.11 125.043  76
  -3  -7  11 3362.68 131.904  44
  -3  -7  10 110.391 29.7792  44
  -3  -7  10 74.3022 27.3556  64
  -3  -7  10 89.6011 25.9712  76
  -3  -7  10 81.8082 26.0380  71
  -3  -7  10 60.7192 27.4607  53
  -3  -7  10 97.5248 30.3600  52
  -3  -7  10 85.5420 27.0321  66
  -3  -7  10 133.016 33.0386  38
  -3  -7  10 80.3570 27.7320  50
  -3  -7  10 90.8740 30.3670  51
  -3  -7   9 347.400 44.8904  64
  -3  -7   9 369.357 46.8582  52
  -3  -7   9 324.157 42.9672  71
  -3  -7   9 355.869 42.4831  76
  -3  -7   9 308.925 40.9703  66
  -3  -7   9 396.918 47.3352  38
  -3  -7   9 407.914 47.7967  50
  -3  -7   9 323.599 45.0821  51
  -3  -7   8 13554.0 387.948  51
  -3  -7   8 14128.3 391.091  52
  -3  -7   8 13995.6 385.322  71
  -3  -7   8 13766.7 383.638  76
  -3  -7   8 13390.5 385.335  38
  -3  -7   8 14009.3 390.703  50
  -3  -7   8 13957.5 384.245  66
  -3  -7   7 3349.43 139.295  71
  -3  -7   7 3110.73 135.208  66
  -3  -7   7 3267.82 139.722  50
  -3  -7   7 3072.41 136.467  38
  -3  -7   7 3257.59 140.829  51
  -3  -7   7 3262.82 139.047  52
  -3  -7   6 1301.08 82.8317  66
  -3  -7   6 1325.40 83.8396  50
  -3  -7   6 1358.50 83.9040  38
  -3  -7   6 1399.38 85.7304  52
  -3  -7   5 243.554 38.2845  50
  -3  -7   5 235.554 37.2486  38
  -3  -7   5 204.281 35.4724  52
  -3  -7   4 5242.02 182.124  38
  -3  -7   2 3877.61 300.250  23
   3  -7  -2 3863.17 295.258  27
   3  -7  -2 3771.93 290.780  26
  -3  -7   2 4393.34 319.085  17
  -3  -7   2 4251.79 320.615  34
  -3  -7   1 1530.82 194.158  34
   3  -7  -1 1310.15 172.132  36
   3  -7  -1 1705.32 196.941  26
   3  -7  -1 1794.04 201.818  27
  -3  -7   0 2791.65 265.835  34
   3  -7   0 2836.08 251.544  36
   3  -7   0 2918.31 261.795  26
   3  -7   0 2616.63 250.219  27
   3  -7   1 2816.40 256.255  36
  -3  -7  -1 2989.81 279.061  34
   3  -7   1 3056.24 268.613  27
   3  -7   1 3011.59 266.741  26
   3  -7   6 3089.80 132.001  53
   3  -7   6 3048.93 132.637  59
   3  -7   7 1703.79 94.9677  53
   3  -7   7 1862.86 98.8503  44
   3  -7   7 1736.86 95.9169  59
   3  -7   7 1943.90 101.953  62
   3  -7   8 1142.45 74.3348  53
   3  -7   8 939.891 68.4610  44
   3  -7   8 921.082 69.4813  62
   3  -7   8 1161.67 74.7723  59
   3  -7   8 987.857 68.6578  64
   3  -7   9 72.4163 27.6540  62
   3  -7   9 97.3713 27.1904  64
   3  -7   9 78.5735 28.5477  44
   3  -7   9 71.3644 28.4788  59
   3  -7   9 104.993 30.0118  53
   3  -7  10 3799.06 138.590  42
   3  -7  10 3921.15 145.112  61
   3  -7  10 3923.75 143.008  64
   3  -7  10 3789.09 143.175  62
   3  -7  10 3972.82 141.838  44
   3  -7  10 4027.51 145.587  59
   3  -7  10 4220.04 145.577  53
   3  -7  11 1139.91 61.0936  42
   3  -7  11 1243.67 65.4626  61
   3  -7  11 1081.77 60.5711  44
   3  -7  11 1219.38 65.4636  64
   3  -7  11 1089.44 62.9440  59
   3  -7  11 1072.37 60.6363  53
   3  -7  11 1173.88 64.5377  62
   3  -7  12 5163.01 154.865  59
  -3  -6  14 3814.14 133.745  42
  -3  -6  14 4181.23 137.764  44
  -3  -6  14 4086.90 137.645  53
  -3  -6  13 29.0521 22.2015  44
  -3  -6  13 14.8403 20.4749  53
  -3  -6  12 2760.77 121.045  44
  -3  -6  12 2701.85 120.833  53
  -3  -6  11 1133.50 76.9447  53
  -3  -6  11 1156.91 74.7797  52
  -3  -6  11 1085.02 70.2399  76
  -3  -6  11 1152.91 73.9499  66
  -3  -6  11 1157.08 77.5302  44
  -3  -6  11 1277.02 78.2174  50
  -3  -6  10 310.568 43.0220  44
  -3  -6  10 350.400 44.4371  50
  -3  -6  10 327.417 45.3189  53
  -3  -6  10 308.901 42.4541  52
  -3  -6  10 314.320 43.0408  71
  -3  -6  10 297.558 41.7587  38
  -3  -6  10 348.904 42.8558  76
  -3  -6  10 286.425 41.3375  66
  -3  -6   9 13449.6 370.082  44
  -3  -6   9 13234.3 371.692  50
  -3  -6   9 12890.9 369.637  52
  -3  -6   9 13586.6 371.935  53
  -3  -6   9 13044.3 369.007  51
  -3  -6   9 12797.9 363.935  71
  -3  -6   9 13280.5 368.695  38
  -3  -6   9 12607.1 361.786  76
  -3  -6   9 12548.9 363.036  66
  -3  -6   8 906.551 65.8399  44
  -3  -6   8 693.798 61.6565  52
  -3  -6   8 736.416 61.0948  38
  -3  -6   8 825.828 66.1348  50
  -3  -6   8 670.182 58.0759  76
  -3  -6   8 572.084 55.1279  66
  -3  -6   8 693.171 59.4673  71
  -3  -6   7 5564.89 195.299  66
  -3  -6   7 5884.07 200.314  50
  -3  -6   7 5667.94 195.946  71
  -3  -6   7 5918.11 200.264  52
  -3  -6   7 5769.94 197.633  38
  -3  -6   6 3279.60 133.184  52
  -3  -6   6 3256.04 132.455  50
  -3  -6   6 2944.69 259.380  23
  -3  -6   6 2826.80 255.175  17
  -3  -6   6 3066.44 129.007  38
  -3  -6   5 512.814 47.3423  38
  -3  -6   5 486.197 47.1930  60
  -3  -6   5 552.051 49.8863  50
  -3  -6   5 590.525 117.573  17
  -3  -6   5 540.114 110.765  23
  -3  -6   5 493.901 47.4465  52
  -3  -6   5 524.331 49.2376  58
  -3  -6   4 707.387 123.101  34
  -3  -6   4 938.785 61.1434  38
  -3  -6   4 832.350 136.452  17
  -3  -6   4 790.452 56.7466  52
  -3  -6   4 859.832 59.1157  50
  -3  -6   4 951.896 142.277  23
  -3  -6   4 827.558 59.0532  60
  -3  -6   4 861.399 59.9004  58
  -3  -6   3 4303.14 299.340  17
  -3  -6   3 4573.76 306.171  23
   3  -6  -3 4138.29 281.674  26
  -3  -6   3 4782.63 311.430  34
  -3  -6   2 5932.83 344.984  17
  -3  -6   2 5674.27 338.074  23
   3  -6  -2 4610.92 300.829  27
   3  -6  -2 4760.13 305.129  26
  -3  -6   2 5418.63 335.245  34
  -3  -6   1 12565.3 542.071  17
  -3  -6   1 13578.5 575.044  34
   3  -6  -1 13518.9 554.039  36
  -3  -6   1 12757.2 546.078  23
   3  -6  -1 12115.1 530.336  27
   3  -6  -1 12164.0 533.904  26
   3  -6   0 3733.21 270.659  36
  -3  -6   0 3906.30 290.435  34
  -3  -6   0 4178.69 293.958  35
   3  -6   0 3480.13 262.751  26
   3  -6   0 3757.67 270.742  27
   3  -6   1 5910.51 345.853  36
  -3  -6  -1 5678.34 356.216  35
  -3  -6  -1 5505.26 354.886  34
   3  -6   1 5333.91 334.379  27
   3  -6   1 5476.22 339.751  26
  -3  -6  -2 8236.27 453.812  34
   3  -6   2 8951.32 447.627  36
  -3  -6  -2 8619.43 458.632  35
   3  -6   2 8732.31 445.079  26
   3  -6   2 8581.33 440.312  27
  -3  -6  -3 544.617 118.849  35
  -3  -6  -3 640.288 124.200  34
   3  -6   3 812.878 137.744  26
   3  -6   3 843.617 136.271  27
  -3  -6  -4 16366.7 694.632  35
  -3  -6  -5 1100.04 171.226  35
   3  -6   5 1082.43 150.147  18
   3  -6   5 1007.68 145.245   9
   3  -6   6 493.201 51.1872  59
   3  -6   7 20668.8 546.342  64
   3  -6   7 21279.3 552.854  62
   3  -6   7 21539.4 543.610  42
   3  -6   7 20940.7 550.051  59
   3  -6   7 21508.2 551.975  53
   3  -6   8 6412.61 218.081  59
   3  -6   8 6589.62 218.119  64
   3  -6   8 6296.25 215.078  44
   3  -6   8 6717.81 216.789  42
   3  -6   8 6629.13 221.444  62
   3  -6   8 6277.53 215.826  53
   3  -6   9 2336.02 112.242  53
   3  -6   9 2471.88 113.944  44
   3  -6   9 2484.68 117.142  62
   3  -6   9 2475.44 117.124  59
   3  -6   9 2323.09 111.273  42
   3  -6   9 2268.88 111.975  64
   3  -6  10 15814.0 415.706  61
   3  -6  10 14782.6 405.936  53
   3  -6  10 14843.0 405.061  44
   3  -6  10 15899.2 416.340  62
   3  -6  10 15169.3 412.494  59
   3  -6  10 14937.5 407.416  42
   3  -6  10 14908.6 410.984  64
   3  -6  11 1624.52 85.6571  61
   3  -6  11 1726.61 84.4194  53
   3  -6  11 1573.01 80.4444  44
   3  -6  11 1557.60 85.6987  59
   3  -6  11 1613.07 86.3472  62
   3  -6  11 1660.43 84.8883  42
   3  -6  11 1501.50 83.5075  64
   3  -6  12 254.736 32.9563  42
   3  -6  12 258.693 34.4706  59
   3  -6  12 213.154 31.8800  64
   3  -6  12 248.332 33.1369  62
   3  -6  13 5347.17 163.045  64
   3  -6  13 5357.50 160.818  62
   3  -6  13 5434.88 162.942  59
   3  -6  13 5661.23 162.449  42
  -3  -5  15 1958.48 84.4751  65
  -3  -5  15 1932.17 85.1436  42
  -3  -5  15 1854.25 81.4977  53
  -3  -5  15 2027.61 83.4283  44
  -3  -5  14 1781.07 90.9052  42
  -3  -5  14 1953.13 93.0212  53
  -3  -5  14 2006.33 94.0232  44
  -3  -5  13 1942.74 99.9913  42
  -3  -5  13 1878.21 97.7330  53
  -3  -5  13 1815.67 96.1843  44
  -3  -5  12 1918.95 101.874  42
  -3  -5  12 1816.74 98.7951  44
  -3  -5  12 1796.66 100.143  53
  -3  -5  11 9190.50 280.447  44
  -3  -5  11 8964.27 271.231  66
  -3  -5  11 8887.67 279.022  53
  -3  -5  11 8728.95 277.259  42
  -3  -5  11 8903.93 269.469  76
  -3  -5  10 10145.9 299.750  71
  -3  -5  10 9953.38 298.879  66
  -3  -5  10 10193.7 302.685  52
  -3  -5  10 10342.8 307.982  53
  -3  -5  10 10329.6 299.444  76
  -3  -5  10 10437.6 307.247  44
  -3  -5  10 10223.9 302.304  50
  -3  -5   9 15854.8 435.050  44
  -3  -5   9 15455.8 428.215  76
  -3  -5   9 16619.2 440.109  53
  -3  -5   9 16065.5 435.209  52
  -3  -5   9 16579.6 431.835  60
  -3  -5   9 16382.0 433.682  66
  -3  -5   9 16249.0 430.454  58
  -3  -5   9 15965.9 431.253  71
  -3  -5   9 16669.7 435.245  38
  -3  -5   9 16589.2 437.806  50
  -3  -5   8 533.804 50.4246  66
  -3  -5   8 482.468 47.4188  58
  -3  -5   8 593.867 117.481  18
  -3  -5   8 673.694 54.9890  44
  -3  -5   8 482.077 46.9806  76
  -3  -5   8 622.560 55.4242  50
  -3  -5   8 503.782 48.8727  60
  -3  -5   8 546.954 50.2427  71
  -3  -5   8 759.218 57.0484  38
  -3  -5   8 440.300 110.249   9
  -3  -5   8 614.216 52.7180  53
  -3  -5   8 481.474 49.4847  52
  -3  -5   7 3206.63 255.784  17
  -3  -5   7 3237.16 262.181  18
  -3  -5   7 3252.34 125.507  58
  -3  -5   7 3202.38 125.088  44
  -3  -5   7 3414.77 264.424  23
  -3  -5   7 3049.97 124.587  66
  -3  -5   7 3132.30 124.419  60
  -3  -5   7 3000.00 123.819  71
  -3  -5   7 3242.76 128.617  52
  -3  -5   7 3046.85 123.919  53
  -3  -5   7 3318.39 129.547  50
  -3  -5   7 2963.86 254.027   9
  -3  -5   7 3118.53 125.598  38
  -3  -5   6 6932.26 217.119  38
  -3  -5   6 7303.02 218.162  58
  -3  -5   6 7328.06 389.883   9
  -3  -5   6 6975.16 218.356  50
  -3  -5   6 6928.64 217.822  52
  -3  -5   6 7654.12 399.427  17
  -3  -5   6 7365.29 388.247  18
  -3  -5   6 7208.77 390.474  23
  -3  -5   6 7515.80 219.879  60
  -3  -5   5 19709.5 692.719   9
  -3  -5   5 18756.4 692.025  17
  -3  -5   5 18581.4 671.945  18
  -3  -5   5 18297.1 684.142  23
  -3  -5   4 9390.44 431.715  17
  -3  -5   4 9278.64 429.339  23
  -3  -5   4 9444.83 426.476  34
  -3  -5   3 1745.09 170.590  17
  -3  -5   3 1971.12 178.387  23
  -3  -5   3 1858.11 171.617  34
  -3  -5   2 5725.21 307.997  17
  -3  -5   2 5471.40 303.432  23
   3  -5  -2 4942.65 281.004  26
  -3  -5   2 5967.51 318.509  34
  -3  -5   1 10393.8 433.856  17
  -3  -5   1 9810.22 426.234  23
   3  -5  -1 10082.4 426.987  26
   3  -5  -1 9059.01 411.070  27
  -3  -5   1 10415.7 450.469  34
   3  -5  -1 11140.7 442.851  36
  -3  -5   0 9038.63 393.781  17
  -3  -5   0 8654.79 386.729  23
   3  -5   0 8269.38 387.893  27
   3  -5   0 8258.95 388.532  26
   3  -5   0 8603.46 393.550  36
  -3  -5   0 9056.73 413.609  35
  -3  -5   0 9551.34 428.398  34
   3  -5   1 15647.9 586.366  27
   3  -5   1 15226.9 583.164  26
   3  -5   1 15874.0 583.241  36
  -3  -5  -1 16174.3 607.056  35
  -3  -5  -1 15924.2 609.935  34
   3  -5   2 10901.2 467.370  26
   3  -5   2 10455.7 464.273  27
   3  -5   2 10716.2 459.376  36
  -3  -5  -2 10476.3 473.455  35
   3  -5   3 13210.9 510.624   9
   3  -5   3 12820.9 504.646  18
   3  -5   3 13753.1 550.036  27
   3  -5   3 14333.5 556.299  26
  -3  -5  -3 12965.8 558.941  35
   3  -5   4 4003.17 260.861   9
   3  -5   4 4275.43 281.496  26
  -3  -5  -4 4035.72 289.948  35
   3  -5   4 4161.58 266.446  18
  -3  -5  -5 2059.45 213.626  35
   3  -5   5 2479.59 211.856   9
   3  -5   5 2433.78 101.832  42
   3  -5   5 2389.84 209.425  18
   3  -5   6 35226.5 1085.21  18
   3  -5   6 33810.9 812.522  42
   3  -5   6 33808.1 1077.19   9
   3  -5   6 33624.9 816.602  64
   3  -5   6 33960.4 820.031  59
   3  -5   7 10267.4 306.827  64
   3  -5   7 10797.2 311.203  59
   3  -5   7 10883.5 312.545  62
   3  -5   7 10662.4 305.135  42
   3  -5   8 40083.7 981.923  64
   3  -5   8 40560.7 979.352  53
   3  -5   8 41393.5 985.932  59
   3  -5   8 40537.9 985.294  62
   3  -5   8 41904.0 981.007  42
   3  -5   9 1382.82 86.5323  64
   3  -5   9 1355.00 82.1966  53
   3  -5   9 1370.56 85.4410  59
   3  -5   9 1255.80 81.0082  42
   3  -5   9 1503.24 89.4622  62
   3  -5   9 1346.50 81.6292  44
   3  -5  10 8564.55 258.992  42
   3  -5  10 8352.86 261.565  62
   3  -5  10 8100.79 252.725  53
   3  -5  10 8084.08 260.659  59
   3  -5  10 8135.40 259.555  61
   3  -5  10 7958.89 249.773  44
   3  -5  10 8184.27 260.598  64
   3  -5  11 2797.28 122.279  42
   3  -5  11 2595.87 120.428  59
   3  -5  11 2747.49 122.914  62
   3  -5  11 2723.59 123.563  64
   3  -5  12 877.054 60.7891  42
   3  -5  12 863.996 63.1816  59
   3  -5  12 858.980 62.2759  62
   3  -5  12 778.718 60.2063  64
   3  -5  13 231.997 33.0159  59
   3  -5  13 233.937 31.8586  62
   3  -5  13 193.464 29.6466  42
   3  -5  13 226.491 33.0154  64
   3  -5  14 3361.37 113.980  64
  -3  -4  16 184.947 25.3542  65
  -3  -4  16 161.505 25.7130  42
  -3  -4  15 1402.52 75.0330  65
  -3  -4  15 1333.10 75.4702  42
  -3  -4  14 3785.93 149.391  53
  -3  -4  14 4014.14 150.309  44
  -3  -4  14 4090.16 155.125  42
  -3  -4  13 3135.43 136.420  53
  -3  -4  13 3232.13 139.522  42
  -3  -4  13 3179.05 136.386  44
  -3  -4  12 10158.7 312.348  53
  -3  -4  12 10793.1 307.178  58
  -3  -4  12 10565.9 306.258  60
  -3  -4  12 10251.0 313.933  42
  -3  -4  12 10233.8 312.056  44
  -3  -4  11 35307.3 865.579  53
  -3  -4  11 35754.4 857.669  58
  -3  -4  11 35308.0 856.312  60
  -3  -4  11 34524.0 850.984  76
  -3  -4  11 36513.9 868.106  44
  -3  -4  11 34526.2 865.216  42
  -3  -4  10 1621.47 92.4468  42
  -3  -4  10 1895.18 94.3405  60
  -3  -4  10 1635.40 88.5620  66
  -3  -4  10 1831.12 92.5516  58
  -3  -4  10 1721.14 94.9347  53
  -3  -4  10 1749.92 89.8421  76
  -3  -4  10 1627.02 87.2316  71
  -3  -4  10 1832.93 96.8833  44
  -3  -4   9 2194.80 101.140  66
  -3  -4   9 2328.68 224.026  18
  -3  -4   9 2169.29 98.7244  76
  -3  -4   9 2165.15 103.113  44
  -3  -4   9 2271.58 102.436  58
  -3  -4   9 2213.30 104.685  53
   3  -4  -9 2010.69 209.942  32
  -3  -4   9 2188.39 104.344  42
  -3  -4   9 2110.96 214.684   9
  -3  -4   9 2175.72 101.005  60
  -3  -4   9 2320.60 102.076  71
  -3  -4   8 2643.21 110.832  66
  -3  -4   8 2836.78 237.109  18
  -3  -4   8 2995.20 115.789  58
  -3  -4   8 2790.18 114.730  44
  -3  -4   8 2605.41 111.858  50
  -3  -4   8 2744.11 111.924  38
  -3  -4   8 2708.22 114.077  53
  -3  -4   8 2708.20 113.051  52
   3  -4  -8 2927.86 236.621  32
  -3  -4   8 2874.43 113.484  60
  -3  -4   8 2766.88 111.289  71
  -3  -4   8 2731.04 234.961   9
  -3  -4   7 6125.61 349.436   9
  -3  -4   7 6439.30 356.805  18
   3  -4  -7 6815.83 350.313  32
  -3  -4   6 75986.8 1970.96  17
  -3  -4   6 76545.4 1982.08  18
  -3  -4   6 77575.5 1992.52   9
  -3  -4   6 76171.0 1972.41  23
   3  -4  -6 78737.0 1963.62  32
  -3  -4   5 10810.6 447.471  23
  -3  -4   5 11122.2 450.934  17
  -3  -4   5 11084.0 449.043  18
  -3  -4   5 11017.2 450.526   9
  -3  -4   4 10696.4 430.213  23
  -3  -4   4 10755.3 422.756  34
  -3  -4   4 10470.5 426.508  17
  -3  -4   4 10685.3 420.418  18
  -3  -4   4 10837.8 425.695   9
  -3  -4   3 1002.81 115.065  23
  -3  -4   3 1105.19 117.488  34
  -3  -4   3 1299.28 121.238  18
  -3  -4   3 1089.47 117.457  17
  -3  -4   3 1100.17 113.590   9
  -3  -4   2 45721.9 1212.11  23
   3  -4  -2 45480.1 1227.15  24
  -3  -4   2 44175.8 1206.04  34
  -3  -4   2 45163.8 1209.78  17
  -3  -4   1 50389.1 1312.35  23
   3  -4  -1 50363.7 1308.15  22
   3  -4  -1 51151.3 1328.25  24
   3  -4  -1 47289.1 1296.53  27
   3  -4  -1 48121.8 1300.81  26
   3  -4  -1 50404.0 1305.40  36
  -3  -4   1 52099.1 1330.81  34
  -3  -4   1 50495.7 1323.39  35
  -3  -4   1 50167.4 1310.50  17
   3  -4   0 79056.3 1939.71  24
  -3  -4   0 79124.2 1929.50  23
   3  -4   0 74053.0 1931.23  27
   3  -4   0 82081.7 1936.49  22
   3  -4   0 74878.6 1931.79  26
   3  -4   0 80484.4 1935.05  36
  -3  -4   0 80582.2 1957.21  35
  -3  -4   0 75555.7 1949.28  34
  -3  -4   0 77434.8 1924.75  17
   3  -4   1 13743.7 460.648  18
   3  -4   1 13847.8 502.998  27
  -3  -4  -1 13773.8 482.467  23
   3  -4   1 13615.9 497.674  26
   3  -4   1 14197.9 489.854  22
  -3  -4  -1 13599.8 505.840  35
   3  -4   1 13984.7 495.510  36
   3  -4   1 13742.4 460.059   9
  -3  -4  -1 13922.0 482.671  17
   3  -4   2 50517.2 1320.69  22
   3  -4   2 50011.8 1342.04  26
   3  -4   2 50006.8 1342.97  27
   3  -4   2 50483.3 1334.35  36
  -3  -4  -2 49539.9 1355.83  35
   3  -4   2 50897.6 1303.49  18
   3  -4   2 48896.6 1296.10   9
   3  -4   3 54508.6 1408.79  18
   3  -4   3 53431.3 1418.81  22
   3  -4   3 53758.9 1406.02   9
   3  -4   3 53172.2 1437.61  27
   3  -4   3 54405.5 1442.29  26
   3  -4   4 12215.7 480.610  18
   3  -4   4 13243.8 492.013   9
   3  -4   4 12866.6 495.667  27
   3  -4   4 12250.1 490.648  26
   3  -4   5 1204.71 137.144  18
  -3  -4  -5 1113.00 142.511  29
   3  -4   5 1372.13 145.881   9
   3  -4   6 1293.20 71.9022  59
   3  -4   6 1345.66 153.990   9
   3  -4   6 1279.87 71.9284  62
   3  -4   6 1533.85 160.750  18
  -3  -4  -6 1372.78 162.866  29
   3  -4   6 1192.49 69.0366  64
   3  -4   6 1159.63 66.6463  42
  -3  -4  -7 729.371 123.571  16
   3  -4   7 727.440 55.7544  59
  -3  -4  -7 714.719 123.837  12
   3  -4   7 710.421 119.568   9
   3  -4   7 628.591 52.3964  62
   3  -4   7 706.761 123.002  18
  -3  -4  -7 540.397 109.240  29
   3  -4   7 684.490 52.9877  42
   3  -4   7 672.727 54.5225  64
   3  -4   8 1166.88 72.3956  53
  -3  -4  -8 1527.10 186.382  16
   3  -4   8 1215.18 158.555  18
   3  -4   8 1106.87 153.837   9
  -3  -4  -8 1245.57 169.467  12
   3  -4   8 1079.25 70.1935  42
   3  -4   8 1165.29 74.9040  59
   3  -4   8 1159.03 74.7348  62
   3  -4   8 1228.74 76.8169  64
   3  -4   9 6443.51 221.574  61
   3  -4   9 6727.27 223.339  64
   3  -4   9 6825.25 222.912  62
   3  -4   9 6340.65 214.200  42
   3  -4   9 6840.81 223.821  59
   3  -4  10 7604.02 249.848  64
   3  -4  10 8032.62 252.869  62
   3  -4  10 7739.68 245.321  42
   3  -4  10 7619.75 250.498  59
   3  -4  11 925.156 70.3935  64
   3  -4  11 836.347 67.7446  62
   3  -4  11 900.468 67.4101  42
   3  -4  11 865.019 68.7298  59
   3  -4  12 899.592 67.5557  64
   3  -4  12 923.816 68.4185  62
   3  -4  12 989.392 68.0408  42
   3  -4  12 1003.51 71.3277  59
   3  -4  13 3038.71 125.165  64
   3  -4  13 2945.56 121.958  62
   3  -4  13 2962.23 118.696  42
   3  -4  13 3132.33 126.542  59
   3  -4  14 56.9388 20.4546  64
   3  -4  14 51.6816 19.4157  42
   3  -4  14 31.4548 18.8526  59
  -3  -3  16 4234.21 146.244  42
  -3  -3  16 4600.50 147.889  65
  -3  -3  15 1194.82 73.3242  65
  -3  -3  15 1184.46 71.3639  74
  -3  -3  15 1235.54 72.1717  58
  -3  -3  15 1195.89 74.0761  42
  -3  -3  15 1342.94 74.6346  60
  -3  -3  14 12740.9 358.674  74
  -3  -3  14 13038.8 359.306  60
  -3  -3  14 13038.9 359.113  58
  -3  -3  14 12677.9 365.595  42
  -3  -3  13 540.169 54.0705  58
  -3  -3  13 444.666 49.3661  74
  -3  -3  13 536.157 54.1586  44
  -3  -3  13 511.297 52.3605  60
  -3  -3  13 512.538 54.5953  53
  -3  -3  13 538.376 56.3400  42
  -3  -3  12 3812.79 150.611  58
  -3  -3  12 3868.68 153.869  74
  -3  -3  12 3966.02 158.303  42
  -3  -3  12 3792.57 154.667  44
  -3  -3  12 3658.46 148.878  60
  -3  -3  12 3834.89 155.504  53
  -3  -3  11 7764.39 243.916  58
  -3  -3  11 7872.68 250.215  44
  -3  -3  11 7778.16 250.596  42
  -3  -3  11 8101.10 246.364  60
  -3  -3  11 7721.60 250.242  53
  -3  -3  10 598.680 54.6970  53
  -3  -3  10 512.236 49.2126  58
  -3  -3  10 567.228 53.4159  42
   3  -3 -10 644.450 122.237  32
  -3  -3  10 631.642 52.7846  60
  -3  -3  10 570.011 51.7961  44
  -3  -3   9 8149.68 412.147  18
  -3  -3   9 8115.33 236.056  58
  -3  -3   9 7709.86 229.876  71
  -3  -3   9 7954.07 232.068  66
  -3  -3   9 7782.82 405.988   9
  -3  -3   9 7837.92 238.486  44
  -3  -3   9 8189.28 236.398  60
  -3  -3   9 7232.25 235.284  42
  -3  -3   9 7891.27 239.287  53
  -3  -3   8 28394.5 920.648   9
  -3  -3   8 27980.6 909.502  18
   3  -3  -8 30480.2 928.707  32
  -3  -3   7 54312.1 1500.29   9
  -3  -3   7 54932.1 1499.27  18
   3  -3  -7 58640.8 1505.35  32
  -3  -3   6 38398.2 1068.82  18
  -3  -3   6 37105.1 1068.00   9
  -3  -3   5 17629.9 563.156  23
  -3  -3   5 17234.6 574.317   9
  -3  -3   5 17550.0 562.979  17
  -3  -3   5 16643.5 566.130  18
  -3  -3   4 100328. 2468.61  23
   3  -3  -4 106894. 2478.78  28
  -3  -3   4 106018. 2461.93  34
  -3  -3   4 105033. 2483.52   9
  -3  -3   4 100694. 2469.74  17
  -3  -3   4 104385. 2476.64  18
  -3  -3   3 54893.6 1390.51  23
  -3  -3   3 57007.4 1379.71  34
  -3  -3   3 52904.1 1376.32   9
  -3  -3   3 54577.5 1390.62  17
  -3  -3   3 55705.0 1381.32  18
  -3  -3   2 93531.6 2219.24  18
  -3  -3   2 94852.8 2244.22  17
  -3  -3   2 97574.1 2248.17  23
   3  -3  -2 92097.6 2226.54  27
   3  -3  -2 92122.2 2221.92  26
   3  -3  -2 92607.9 2213.51  15
  -3  -3   2 94640.8 2226.09   9
  -3  -3   2 96360.6 2235.05  34
   3  -3  -1 21083.4 619.667  24
   3  -3  -1 18923.7 585.265  26
   3  -3  -1 19779.3 594.812  27
  -3  -3   1 20617.8 599.587  23
   3  -3  -1 19966.6 603.252  22
  -3  -3   1 20269.2 595.491  34
   3  -3  -1 19687.0 577.406  36
  -3  -3   1 20884.0 596.704  35
  -3  -3   1 18696.7 586.705  17
   3  -3   0 29972.8 808.817  22
   3  -3   0 28919.9 807.566  27
   3  -3   0 30373.0 809.527  26
   3  -3   0 27822.3 802.091  24
  -3  -3   0 28694.5 794.723  23
   3  -3   0 29042.8 789.225  36
  -3  -3   0 28922.9 799.080  35
   3  -3   0 28658.9 770.249   9
  -3  -3   0 28888.2 796.829  17
   3  -3   0 28334.5 770.633  18
   3  -3   1 25492.8 698.559  18
   3  -3   1 24555.6 712.147  22
   3  -3   1 24920.6 725.066  27
  -3  -3  -1 24665.9 703.965  23
   3  -3   1 25187.1 725.209  26
   3  -3   1 24348.5 712.151  24
  -3  -3  -1 25573.4 710.113  17
   3  -3   1 24194.4 691.216   9
  -3  -3  -1 24629.6 715.641  35
   3  -3   1 24722.9 705.591  36
  -3  -3  -2 26036.3 728.663  17
   3  -3   2 25330.0 726.978  18
  -3  -3  -2 26608.1 730.834  23
   3  -3   2 25965.2 738.484  22
   3  -3   2 24688.4 742.236  26
   3  -3   2 25364.4 748.444  27
   3  -3   2 24869.9 721.878   9
   3  -3   3 62848.5 1565.18   9
   3  -3   3 62621.2 1578.56  27
   3  -3   3 61451.7 1580.16  26
   3  -3   3 64156.5 1568.73  18
   3  -3   3 62334.0 1573.48  22
  -3  -3  -3 60973.9 1587.62  29
   3  -3   4 49650.2 1295.11   9
   3  -3   4 48988.8 1296.75  27
  -3  -3  -4 49003.0 1324.89  29
   3  -3   4 49798.1 1297.13  18
   3  -3   5 37008.1 1037.92  18
  -3  -3  -5 35873.5 1060.56  29
   3  -3   5 37055.6 1038.49   9
   3  -3   6 5784.30 303.464  18
   3  -3   6 5563.84 297.879   9
  -3  -3  -6 5399.89 309.312  29
   3  -3   7 7097.18 219.385  64
  -3  -3  -7 8127.47 404.229  16
  -3  -3  -7 8305.60 407.241  12
   3  -3   7 7166.77 360.996  18
   3  -3   7 6815.37 356.348   9
   3  -3   7 7043.50 213.561  42
   3  -3   7 7361.73 221.479  62
   3  -3   7 7338.30 220.158  59
   3  -3   8 1552.47 84.0970  62
  -3  -3  -8 1702.85 191.937  16
  -3  -3  -8 1624.08 186.922  12
   3  -3   8 1649.64 86.2931  64
   3  -3   8 1595.44 82.0754  42
   3  -3   8 1498.38 83.0475  59
   3  -3   9 12243.3 350.877  62
  -3  -3  -9 13116.6 590.801  16
   3  -3   9 12171.7 351.472  64
   3  -3   9 12489.2 352.908  59
  -3  -3  -9 13596.1 599.827  12
   3  -3   9 12475.9 344.816  42
   3  -3  10 19534.7 510.203  42
   3  -3  10 19919.3 520.844  59
   3  -3  10 19786.3 520.231  62
   3  -3  10 19428.1 521.105  64
   3  -3  11 19611.0 510.960  42
   3  -3  11 19759.1 522.494  59
   3  -3  11 19640.2 521.469  62
   3  -3  11 19462.9 522.277  64
   3  -3  12 8907.62 269.135  42
   3  -3  12 8779.92 278.936  59
   3  -3  12 9086.54 279.619  62
   3  -3  12 9097.05 281.223  64
   3  -3  13 14008.8 384.865  59
   3  -3  13 13501.2 379.627  62
   3  -3  13 14089.7 385.655  64
   3  -3  14 5725.09 184.547  59
   3  -3  14 5651.24 185.119  64
   3  -3  15 1796.61 76.4933  64
  -3  -2  17 89.0016 21.4466  45
  -3  -2  17 85.9282 20.9204  54
  -3  -2  16 260.942 33.2398  60
  -3  -2  16 238.461 32.5735  58
  -3  -2  15 2410.36 109.741  65
  -3  -2  15 2380.53 109.002  58
  -3  -2  15 2364.53 109.140  74
  -3  -2  15 2339.47 108.547  60
  -3  -2  15 2291.59 112.642   8
  -3  -2  15 2466.90 112.085  42
  -3  -2  14 3731.38 149.717  65
  -3  -2  14 3620.63 155.569   8
  -3  -2  14 3737.05 149.479  74
  -3  -2  14 3707.02 151.538  42
  -3  -2  14 3482.25 145.573  60
  -3  -2  14 3513.60 145.653  58
  -3  -2  13 11895.9 354.981   8
  -3  -2  13 11624.9 341.249  60
  -3  -2  13 11863.3 344.591  74
  -3  -2  13 11842.0 348.217  42
  -3  -2  13 11934.1 343.295  58
  -3  -2  12 13645.5 397.180   8
  -3  -2  12 13501.0 390.129  42
  -3  -2  12 14015.5 388.834  74
  -3  -2  12 13937.3 385.638  60
  -3  -2  12 14074.5 386.535  58
  -3  -2  12 13888.5 386.232  44
  -3  -2  11 2756.02 123.713  53
  -3  -2  11 2656.50 122.694  42
   3  -2 -11 3061.61 264.162  32
  -3  -2  11 2754.00 119.445  60
  -3  -2  11 2920.08 122.302  58
  -3  -2  11 2729.27 121.465  44
  -3  -2  10 9554.96 281.609  53
  -3  -2  10 9303.28 280.833  42
   3  -2 -10 9798.31 470.910  32
  -3  -2  10 9399.05 279.567  44
  -3  -2  10 9730.68 277.301  60
  -3  -2  10 9920.21 278.611  58
   3  -2  -9 19424.0 695.685  32
  -3  -2   8 242.950 70.5688  14
  -3  -2   8 290.426 68.5523  18
  -3  -2   8 241.114 66.2055  25
   3  -2  -8 350.230 76.9689  32
   3  -2  -8 178.983 56.0937   3
   3  -2  -8 220.500 63.8995   4
  -3  -2   8 331.234 72.9780   9
  -3  -2   7 3638.64 226.814   9
  -3  -2   7 3578.58 226.687  14
  -3  -2   7 3623.71 223.757  18
  -3  -2   7 3401.19 222.977  25
   3  -2  -7 3888.14 231.829  32
  -3  -2   7 3954.80 218.007   5
   3  -2  -7 4059.45 220.137   4
   3  -2  -7 4252.12 225.567   3
  -3  -2   6 18997.5 617.666   9
  -3  -2   6 18390.4 612.987  14
  -3  -2   6 18953.5 612.990  18
  -3  -2   6 18868.5 615.670  25
   3  -2  -6 21269.2 614.051  28
  -3  -2   6 20618.7 597.626   5
   3  -2  -6 19187.2 587.573   3
   3  -2  -6 20035.0 593.506   4
  -3  -2   5 95138.0 2319.73   9
  -3  -2   5 91519.3 2304.11  25
  -3  -2   5 91314.6 2305.81  14
   3  -2  -5 103296. 2316.05  28
  -3  -2   5 102700. 2286.27   5
  -3  -2   5 98084.8 2323.04  18
  -3  -2   4 17854.7 535.811   9
   3  -2  -4 17927.4 528.030  28
  -3  -2   4 16168.0 518.258  14
  -3  -2   4 17134.8 514.333  23
  -3  -2   4 16394.4 516.972  25
  -3  -2   4 16881.2 511.378  17
  -3  -2   4 17566.0 530.665  18
  -3  -2   4 18491.9 505.212   5
  -3  -2   3 34631.5 899.072   9
   3  -2  -3 35225.5 886.924  30
  -3  -2   3 33867.1 886.986  14
  -3  -2   3 34784.5 868.975  34
  -3  -2   3 33031.4 892.267  18
  -3  -2   3 33899.0 889.410  17
  -3  -2   3 34729.9 892.176  23
  -3  -2   3 33242.9 884.816  25
   3  -2  -3 33438.9 876.669   1
   3  -2  -3 34125.8 878.788   2
  -3  -2   3 36095.0 867.269   5
   3  -2  -2 18236.2 530.182  30
  -3  -2   2 18622.2 522.406  14
   3  -2  -2 18892.9 529.145  15
  -3  -2   2 18099.8 506.796  34
  -3  -2   2 18373.2 526.145  18
  -3  -2   2 18710.9 532.521  17
  -3  -2   2 18147.1 529.199  23
  -3  -2   2 18462.5 521.033  25
   3  -2  -2 18959.1 524.470  27
   3  -2  -2 18307.9 515.291  26
   3  -2  -2 18045.6 511.321   1
   3  -2  -2 17758.6 510.260   2
  -3  -2   2 18694.9 530.669   9
   3  -2  -1 254800. 5744.79  30
   3  -2  -1 256533. 5723.75  15
  -3  -2   1 254470. 5720.13  18
  -3  -2   1 261046. 5743.10  17
   3  -2  -1 255447. 5731.44  26
  -3  -2   1 259991. 5743.07  23
   3  -2  -1 259053. 5742.25  27
  -3  -2   1 252859. 5714.76  34
   3  -2  -1 257435. 5706.55  36
  -3  -2   1 257295. 5716.75  35
  -3  -2   1 247282. 5720.68   9
   3  -2   0 8079.28 292.020  27
   3  -2   0 7798.60 290.795  22
  -3  -2   0 8079.68 288.337  23
   3  -2   0 7889.83 293.945  24
   3  -2   0 8314.62 290.293  26
  -3  -2   0 8237.24 290.236  17
   3  -2   0 7998.60 263.789  15
   3  -2   0 8049.03 270.471  36
  -3  -2   0 7807.76 272.059  35
   3  -2   0 8089.89 292.650  30
   3  -2   0 7654.88 260.178   2
   3  -2   0 7854.05 262.073   1
  -3  -2  -1 7515.82 272.215   3
   3  -2   1 7783.18 260.321   2
   3  -2   1 7417.41 257.109   1
  -3  -2  -1 7266.59 270.202   4
  -3  -2  -1 7769.49 279.481  17
   3  -2   1 8617.34 295.660  30
   3  -2   1 7109.26 278.375  22
  -3  -2  -1 7838.39 281.315  23
   3  -2   1 7472.70 283.789  27
   3  -2   1 7742.86 286.172  26
   3  -2   1 6710.08 273.402  24
   3  -2   2 179691. 4115.24  22
   3  -2   2 179346. 4122.60  26
   3  -2   2 177244. 4118.60  27
  -3  -2  -2 183623. 4107.13  23
  -3  -2  -2 182217. 4113.63   4
   3  -2   2 179072. 4112.62  18
  -3  -2  -2 178497. 4103.43  17
   3  -2   2 178700. 4113.29   9
   3  -2   2 181094. 4107.59  30
  -3  -2  -2 177787. 4109.60   3
   3  -2   2 182673. 4082.24   1
   3  -2   2 186748. 4084.61   2
  -3  -2  -3 35968.5 922.653  23
   3  -2   3 35262.0 936.364  27
  -3  -2  -3 33423.8 933.387   4
   3  -2   3 36124.0 938.155  22
   3  -2   3 35997.9 937.266  18
  -3  -2  -3 35468.1 922.073  17
   3  -2   3 36664.0 937.505   9
  -3  -2  -3 33077.0 933.784  29
   3  -2   3 35804.0 908.580   2
   3  -2   3 34864.8 908.344   1
  -3  -2  -3 34072.2 935.811   3
  -3  -2  -4 1243.38 116.745   4
   3  -2   4 783.036 88.3001  18
   3  -2   4 714.417 85.3185   9
  -3  -2  -4 808.909 93.8591  29
   3  -2   4 977.908 91.7398   1
   3  -2   4 831.399 85.7536   2
  -3  -2  -4 1319.27 120.324   3
   3  -2   5 19567.9 609.362  25
  -3  -2  -5 19924.3 654.709   4
   3  -2   5 20382.1 624.963  18
   3  -2   5 20548.9 616.950  14
   3  -2   5 20359.8 624.192   9
  -3  -2  -5 19513.7 633.372  29
  -3  -2  -5 20175.5 656.771   3
   3  -2   6 7015.52 321.364  18
   3  -2   6 7178.35 322.704   9
   3  -2   6 7016.16 320.258  25
   3  -2   6 7633.14 332.421  14
  -3  -2  -6 7023.19 351.240   4
  -3  -2  -6 7514.60 361.275   3
  -3  -2  -7 9745.24 432.110  16
  -3  -2  -7 9079.22 422.203  12
   3  -2   8 4617.05 155.823  42
  -3  -2  -8 4598.17 301.075  12
  -3  -2  -8 4812.32 307.246  16
   3  -2   8 4848.77 165.901  62
   3  -2   8 4858.91 166.051  64
   3  -2   8 4633.77 163.653  59
   3  -2   9 2585.08 109.708  42
   3  -2   9 2697.14 119.023  59
   3  -2   9 2629.80 118.571  64
  -3  -2  -9 2688.55 239.724  16
   3  -2   9 2725.78 119.447  62
  -3  -2  -9 2696.76 241.059  12
   3  -2  10 25870.4 642.603  62
   3  -2  10 24632.1 640.397  64
   3  -2  10 25026.9 640.898  59
   3  -2  11 4524.22 175.050  59
   3  -2  11 4728.06 176.593  62
   3  -2  11 4316.60 164.536   7
   3  -2  11 4579.67 175.585  64
   3  -2  11 4294.26 164.393   6
   3  -2  12 6303.52 220.327  59
   3  -2  12 6269.10 218.355  62
   3  -2  12 6391.11 211.891   7
   3  -2  12 6219.14 217.144  65
   3  -2  12 6200.51 219.078  64
   3  -2  12 6462.52 212.903   6
   3  -2  13 4132.43 159.763  59
   3  -2  13 3823.70 153.816  62
   3  -2  13 3939.41 150.330   7
   3  -2  13 4056.01 151.711   6
   3  -2  13 3924.01 156.946  64
   3  -2  13 3855.98 154.375  65
   3  -2  14 1115.04 70.2187  64
   3  -2  14 1031.79 67.3744  65
   3  -2  14 1047.62 64.8866   7
   3  -2  14 1035.47 65.0038   6
   3  -2  14 1094.43 69.1116  59
   3  -2  15 387.414 36.7928  64
  -3  -1  17 2136.49 92.0557  54
  -3  -1  17 2218.41 91.3920  45
  -3  -1  17 2278.25 91.9711   8
  -3  -1  17 2160.53 85.7466  60
  -3  -1  17 2110.99 85.3264  58
  -3  -1  16 3582.39 139.109   8
  -3  -1  16 3349.29 130.132  58
  -3  -1  16 3409.36 130.479  60
  -3  -1  15 2636.58 125.663   8
  -3  -1  15 2620.52 118.669  74
  -3  -1  15 2702.81 119.767  58
  -3  -1  15 2713.49 119.655  60
  -3  -1  14 2006.68 112.711   8
  -3  -1  14 2056.26 107.975  74
  -3  -1  14 2246.78 111.466  58
  -3  -1  14 2062.99 107.976  60
  -3  -1  13 25300.0 649.615  42
  -3  -1  13 25699.5 663.397   8
  -3  -1  13 25711.7 649.822  74
  -3  -1  13 25736.0 650.113  58
  -3  -1  13 24920.9 647.487  60
  -3  -1  12 11672.9 332.469  60
  -3  -1  12 11632.4 345.559   8
  -3  -1  12 11364.6 331.581  74
  -3  -1  12 11013.9 321.613  69
  -3  -1  12 11332.2 333.373  42
  -3  -1  12 11365.0 330.897  58
  -3  -1  11 1954.45 97.3182  74
   3  -1 -11 1766.28 201.999   4
  -3  -1  11 1620.76 93.1913   6
  -3  -1  11 2041.30 98.4613  58
   3  -1 -11 1563.90 191.842   3
  -3  -1  11 1682.81 207.129  25
  -3  -1  11 1835.12 97.0847  42
  -3  -1  11 1842.72 91.1393  69
  -3  -1  11 1808.04 96.9114   7
  -3  -1  11 2261.40 235.517  14
  -3  -1  11 1993.67 98.2152  60
  -3  -1  10 8482.28 451.594  25
  -3  -1  10 8874.43 258.872  42
  -3  -1  10 8364.10 254.974   7
   3  -1 -10 9213.98 435.459  16
  -3  -1  10 9270.85 467.347  14
   3  -1 -10 10105.7 451.214   3
   3  -1 -10 8973.26 428.966   4
  -3  -1  10 8355.28 254.951   6
  -3  -1  10 8990.41 254.062  60
  -3  -1  10 8335.21 246.835  69
  -3  -1  10 8010.03 243.145  77
   3  -1 -10 8704.77 426.853  12
  -3  -1  10 8540.75 251.328  58
   3  -1 -10 9365.80 433.122  32
  -3  -1   9 13387.8 566.697  25
   3  -1  -9 13886.9 544.380  12
   3  -1  -9 13976.4 542.101  16
  -3  -1   9 13551.4 573.549  14
   3  -1  -9 14546.3 547.534  32
   3  -1  -9 14671.1 547.706   3
   3  -1  -9 14801.6 547.437   4
  -3  -1   8 4294.07 271.954  25
   3  -1  -8 4932.22 262.697   3
   3  -1  -8 5044.30 264.586   4
   3  -1  -8 4309.67 250.201  12
   3  -1  -8 4573.45 256.493  16
  -3  -1   8 4554.59 279.363  14
   3  -1  -8 5122.39 269.836  32
  -3  -1   8 5180.34 269.088   5
  -3  -1   7 21631.7 639.766   5
  -3  -1   7 19077.1 654.124  25
  -3  -1   7 19914.5 630.422   9
   3  -1  -7 20657.5 632.984  12
   3  -1  -7 18914.1 618.536  16
  -3  -1   7 20457.9 668.676  14
   3  -1  -7 21079.1 634.001   3
   3  -1  -7 20336.9 627.415   4
  -3  -1   7 19962.6 627.500  18
  -3  -1   6 30156.5 813.446   5
  -3  -1   6 28723.1 838.365  25
  -3  -1   6 28477.8 816.923   9
   3  -1  -6 29067.6 803.938  12
   3  -1  -6 29209.3 803.506  16
  -3  -1   6 28226.7 835.369  14
   3  -1  -6 30907.2 816.461   3
   3  -1  -6 30535.3 813.966   4
  -3  -1   6 28444.6 812.213  18
  -3  -1   5 32246.8 810.555   5
  -3  -1   5 28471.4 817.225  25
  -3  -1   5 29604.6 812.217   9
  -3  -1   5 28687.0 819.651  14
   3  -1  -5 31047.7 809.442  28
  -3  -1   5 29074.1 805.405  18
  -3  -1   4 53051.7 1279.93   5
  -3  -1   4 52416.1 1258.31  23
  -3  -1   4 49424.7 1292.75  25
  -3  -1   4 51923.3 1295.56   9
   3  -1  -4 53204.4 1303.68  15
  -3  -1   4 51409.7 1300.54  14
   3  -1  -4 56569.8 1297.76  28
  -3  -1   4 53125.6 1295.74  18
  -3  -1   4 51559.5 1257.69  17
  -3  -1   3 44203.8 1064.49   5
  -3  -1   3 44221.1 1058.85  23
  -3  -1   3 39975.2 1076.05  25
  -3  -1   3 42969.8 1081.94   9
   3  -1  -3 44752.4 1086.48  15
  -3  -1   3 42017.4 1082.31  14
   3  -1  -3 44322.3 1075.79  28
   3  -1  -3 44031.2 1054.96  30
  -3  -1   3 44342.4 1082.83  18
  -3  -1   3 43611.6 1057.66  17
  -3  -1   2 375.533 47.6655  17
  -3  -1   2 410.855 52.0032  18
   3  -1  -2 574.446 61.2561   1
   3  -1  -2 499.814 58.0729   2
  -3  -1   2 372.864 50.3421   9
   3  -1  -2 526.611 57.3870  15
  -3  -1   2 721.863 68.9242  14
   3  -1  -2 512.067 53.0903  30
  -3  -1   2 355.786 46.1980  23
  -3  -1   2 530.199 59.3951  25
   3  -1  -2 343.490 39.8294  26
   3  -1  -2 347.749 48.8659  28
   3  -1  -2 414.360 46.0043  27
  -3  -1   2 397.395 49.0743   5
  -3  -1   1 60663.1 1476.09   5
   3  -1  -1 63861.9 1485.20   1
   3  -1  -1 62295.8 1483.27   2
  -3  -1   1 64496.7 1480.40  17
   3  -1  -1 60974.5 1477.53  15
   3  -1  -1 64241.4 1484.60  30
  -3  -1   1 64108.8 1479.50  23
   3  -1  -1 63970.2 1469.65  26
   3  -1  -1 65122.0 1477.42  27
  -3  -1   1 60114.2 1434.66  34
  -3  -1   0 56776.0 1339.46   5
   3  -1   0 55517.6 1333.10   1
   3  -1   0 55172.0 1332.29   2
  -3  -1   0 55670.2 1335.77  17
   3  -1   0 56916.1 1337.50  30
   3  -1   0 60209.0 1344.10  27
  -3  -1   0 56002.2 1338.39  23
   3  -1   0 57118.6 1339.35  24
   3  -1   0 55550.0 1342.81  22
  -3  -1   0 53628.7 1290.01  35
  -3  -1  -1 20325.9 554.609  17
   3  -1   1 20668.0 553.320  30
  -3  -1  -1 20751.6 569.028   4
   3  -1   1 20241.3 556.069  22
   3  -1   1 20935.4 562.669  27
  -3  -1  -1 20248.1 553.998  23
   3  -1   1 19624.2 547.283  24
   3  -1   1 19819.3 552.244   1
  -3  -1  -1 20741.4 567.674   3
   3  -1   1 20087.8 551.714   2
  -3  -1  -2 9087.87 305.931  17
   3  -1   2 9215.27 300.766  30
  -3  -1  -2 9102.88 321.616   4
  -3  -1  -2 9232.38 308.624  23
   3  -1   2 9000.93 304.003  22
   3  -1   2 9464.74 309.947   2
   3  -1   2 9488.66 308.791   1
  -3  -1  -2 8789.83 319.192   3
  -3  -1  -3 144640. 3391.79  17
   3  -1   3 146863. 3388.79   2
   3  -1   3 149245. 3391.52   1
  -3  -1  -3 147441. 3423.33   3
   3  -1   3 151064. 3391.02  22
   3  -1   3 148830. 3395.37  18
   3  -1   3 150389. 3395.91   9
  -3  -1  -3 149883. 3394.71  23
  -3  -1  -3 146435. 3422.76   4
   3  -1   4 92826.8 2137.71   1
  -3  -1  -4 90373.8 2171.84   3
   3  -1   4 88996.5 2128.79   2
   3  -1   4 89788.7 2123.64  18
   3  -1   4 87252.6 2118.00   9
  -3  -1  -4 89100.1 2126.83  23
  -3  -1  -4 90489.6 2172.24   4
   3  -1   5 37761.7 1002.25  18
  -3  -1  -5 36987.4 1058.27   4
   3  -1   5 39388.6 1023.20   2
  -3  -1  -5 38243.6 1065.04   3
   3  -1   5 38953.0 1021.94   1
   3  -1   5 37778.3 1001.94   9
  -3  -1  -6 79466.7 1951.11  12
   3  -1   6 77902.3 1933.24  25
  -3  -1  -6 75277.4 1983.33   3
   3  -1   6 78111.0 1932.69  14
  -3  -1  -6 80439.2 1952.57  16
  -3  -1  -6 75922.2 1985.84   4
  -3  -1  -7 8945.12 396.557  12
  -3  -1  -7 8600.26 421.004   4
   3  -1   7 8671.43 382.943  25
  -3  -1  -7 9027.17 428.466   3
   3  -1   7 8878.36 386.480  14
  -3  -1  -7 9311.66 402.568  16
   3  -1   8 16660.6 434.189   7
   3  -1   8 17067.6 445.380  64
   3  -1   8 17523.1 637.780  14
  -3  -1  -8 17620.3 645.762  16
  -3  -1  -8 16190.6 669.350   3
  -3  -1  -8 17393.7 684.150   4
   3  -1   8 17007.8 435.641   6
   3  -1   8 17313.2 447.099  62
   3  -1   8 17129.8 629.498  25
  -3  -1  -8 19081.7 665.223  12
   3  -1   8 17649.1 448.293  59
   3  -1   9 4713.15 162.945   7
   3  -1   9 4845.81 173.243  64
   3  -1   9 5034.99 316.315  14
  -3  -1  -9 4970.45 319.661  16
  -3  -1  -9 5120.51 324.784  12
   3  -1   9 4777.09 173.133  59
   3  -1   9 5204.42 321.030  25
   3  -1   9 4689.53 171.386  62
   3  -1   9 4668.28 162.865   6
  -3  -1  -9 4725.95 338.011   4
  -3  -1  -9 4610.13 334.964   3
   3  -1  10 11734.8 325.882   6
   3  -1  10 11066.9 330.636  65
   3  -1  10 11315.7 333.454  64
   3  -1  10 11363.7 334.147  62
   3  -1  10 11541.9 324.369   7
   3  -1  10 11329.1 333.926  59
   3  -1  11 14798.3 403.509   6
   3  -1  11 14443.9 411.579  64
   3  -1  11 14002.6 408.738  65
   3  -1  11 14858.5 414.556  62
   3  -1  11 14925.6 404.134   7
   3  -1  11 14893.1 414.725  59
   3  -1  12 12158.6 341.138   6
   3  -1  12 11330.1 344.967  64
   3  -1  12 11001.0 342.653  65
   3  -1  12 11767.3 346.730  62
   3  -1  12 11861.1 339.194   7
   3  -1  12 12224.2 350.631  59
   3  -1  13 1920.46 99.4766   6
   3  -1  13 2006.17 105.552  65
   3  -1  13 1878.52 102.247  64
   3  -1  13 1993.14 103.377  62
   3  -1  13 2068.93 107.126  59
   3  -1  13 1969.15 100.298   7
   3  -1  14 1222.83 75.3862  64
   3  -1  14 1176.85 75.3767  65
   3  -1  14 1258.91 74.5986   7
   3  -1  14 1224.44 75.4270  59
   3  -1  14 1340.35 76.1981   6
   3  -1  15 565.569 45.1940   6
   3  -1  15 593.594 45.5947   7
  -3  -1 -15 591.498 53.1279  70
  -3   0  17 137.608 26.0474  54
  -3   0  17 148.790 24.4639  58
  -3   0  17 124.410 23.4427  45
  -3   0  17 118.302 26.4696   8
  -3   0  17 103.699 21.8436  60
  -3   0  16 36.3973 30.3853   8
  -3   0  16 2.94059 19.0962  58
  -3   0  16 20.4976 20.1978  60
  -3   0  15 63.9824 32.2306   8
  -3   0  15 70.9207 26.8709  60
  -3   0  15 42.6923 25.9241  58
  -3   0  14 2127.11 116.558   8
  -3   0  14 2004.53 107.373  60
  -3   0  14 2207.83 111.542  58
  -3   0  14 2181.77 110.617  74
  -3   0  13 12974.1 382.577   8
  -3   0  13 12864.0 372.534  74
  -3   0  13 12601.3 370.039  60
  -3   0  13 13416.0 375.119  58
  -3   0  12 316.667 47.1541   8
  -3   0  12 325.089 43.9623  60
  -3   0  12 283.290 42.1100  74
   3   0 -12 281.081 41.4188  72
  -3   0  12 355.576 45.8867  58
  -3   0  11 11406.5 346.928   7
  -3   0  11 13224.0 355.020  60
  -3   0  11 12391.9 345.535  69
   3   0 -11 13371.4 351.758  72
   3   0 -11 12007.1 564.304  16
  -3   0  11 11874.3 584.280  14
  -3   0  11 13344.6 355.710  58
   3   0 -11 12477.7 562.696   3
  -3   0  11 11336.0 347.461   6
   3   0 -11 13541.4 578.928   4
  -3   0  11 12452.8 595.601  25
  -3   0  11 12432.0 344.483  63
  -3   0  11 13318.0 356.437  74
   3   0 -11 12475.8 575.172  12
  -3   0  10 2220.06 101.724   7
  -3   0  10 2120.61 97.7705  60
   3   0 -10 2331.53 204.129   3
  -3   0  10 2139.92 98.2576  58
  -3   0  10 2042.83 98.8404   6
   3   0 -10 2723.81 216.191   4
  -3   0  10 2106.42 94.5976  69
  -3   0  10 2028.53 92.9864  63
   3   0 -10 2499.19 219.830  12
   3   0 -10 2219.62 206.878  16
  -3   0  10 1922.59 207.003  14
  -3   0  10 2430.95 228.878  25
  -3   0  10 2145.67 99.1066  74
  -3   0  10 2056.67 91.6663  77
   3   0  -9 4012.47 268.303  12
  -3   0   9 3838.45 269.029  25
   3   0  -9 4391.96 260.555   4
   3   0  -9 4021.75 252.781   3
   3   0  -9 3759.82 257.197  16
  -3   0   9 4059.01 277.264  14
   3   0  -8 3395.18 226.780  12
  -3   0   8 3360.65 232.480  25
  -3   0   8 3260.72 214.308   5
   3   0  -8 3960.86 229.020   4
   3   0  -8 3748.69 225.379   3
   3   0  -8 3744.82 235.586  16
  -3   0   8 3298.05 229.350  14
   3   0  -7 2639.12 180.852  12
   3   0  -7 2479.99 161.477  32
  -3   0   7 2829.75 179.221   5
  -3   0   7 2488.63 183.601  25
   3   0  -7 2525.32 179.170  16
  -3   0   7 2629.58 188.133  14
   3   0  -7 2903.18 180.727   3
   3   0  -7 3005.97 182.061   4
   3   0  -6 42429.3 1102.05  12
  -3   0   6 39652.2 1110.24  25
  -3   0   6 43627.6 1095.69   5
   3   0  -6 41076.0 1081.29   3
   3   0  -6 42786.6 1087.88   4
   3   0  -6 41519.3 1098.04  16
  -3   0   6 40514.2 1114.78  14
   3   0  -6 42039.0 1089.37  15
  -3   0   5 1556.46 110.535   9
   3   0  -5 2005.64 129.916  12
  -3   0   5 1531.71 112.506   5
  -3   0   5 1577.07 110.206  18
   3   0  -5 1920.80 127.344  16
  -3   0   5 1507.76 121.631  14
   3   0  -5 1712.42 119.762  15
  -3   0   5 1851.92 132.050  25
   3   0  -4 90095.2 2088.59  12
  -3   0   4 86211.3 2083.26   9
  -3   0   4 93309.3 2091.05   5
  -3   0   4 88703.9 2081.21  18
   3   0  -4 90978.8 2089.05  16
  -3   0   4 86503.7 2102.06  14
   3   0  -4 91133.4 2093.93  15
  -3   0   4 87290.4 2102.47  25
  -3   0   3 1573.95 86.5070  20
   3   0  -3 1426.21 92.1403  12
   3   0  -3 1677.20 100.871  28
  -3   0   3 1431.74 95.2376   5
  -3   0   3 1501.38 102.300  25
   3   0  -3 1706.37 98.4064  16
  -3   0   3 1420.84 100.375  14
   3   0  -3 1404.35 95.7923  15
  -3   0   2 406697. 8581.93  20
   3   0  -2 389788. 8580.12  12
  -3   0   2 391529. 8577.38  31
  -3   0   2 393712. 8578.40  33
   3   0  -2 359646. 8577.71  28
  -3   0   2 399039. 8611.90  25
  -3   0   2 367776. 8561.71  23
  -3   0   2 373771. 8594.45   5
   3   0  -2 409197. 8616.95   1
   3   0  -2 387239. 8609.49   2
   3   0  -2 396390. 8598.02  15
   3   0  -2 395422. 8580.42  16
  -3   0   2 383124. 8563.20  17
  -3   0   2 396338. 8611.42  14
  -3   0   1 77713.9 1778.28  17
  -3   0   1 79377.8 1779.05  23
   3   0  -1 77364.9 1774.12  28
  -3   0   1 76875.3 1769.90  33
  -3   0   1 76086.8 1768.40  31
  -3   0   1 75193.5 1799.04   5
   3   0  -1 76649.4 1805.04   2
   3   0  -1 77986.7 1806.67   1
  -3   0   1 79378.5 1788.51  20
  -3   0   0 35955.0 912.191   5
  -3   0   0 38941.0 901.289  23
   3   0   0 38019.5 871.959  28
   3   0   0 35686.3 875.075  24
   3   0   0 36652.7 889.970  22
   3   0   0 37002.2 910.035   2
   3   0   0 36799.9 908.916   1
  -3   0   0 36655.7 896.938  17
  -3   0   0 36247.1 878.137  33
  -3   0   0 35536.7 875.933  31
  -3   0  -1 3635.36 167.571   4
   3   0   1 3578.28 142.950  22
  -3   0  -1 3719.40 158.516  23
   3   0   1 3519.72 159.413   1
  -3   0  -1 3697.71 168.160   3
   3   0   1 3578.25 160.117   2
  -3   0  -1 3854.81 162.114  17
  -3   0  -1 3503.00 140.285  31
  -3   0  -1 3558.15 141.549  33
  -3   0  -2 67996.8 1636.57  17
   3   0   2 68375.8 1633.36   2
   3   0   2 71527.4 1639.68   1
  -3   0  -2 70870.4 1659.04   3
  -3   0  -2 69008.4 1655.54   4
   3   0   2 69100.0 1605.34  22
  -3   0  -2 66288.4 1631.50  23
  -3   0  -3 29343.0 816.457   4
   3   0   3 30010.9 792.385   2
   3   0   3 30828.2 795.436   1
  -3   0  -3 30162.2 819.979   3
  -3   0  -4 34570.5 951.007   4
  -3   0  -4 34946.8 899.526  12
  -3   0  -4 34443.7 898.177  16
  -3   0  -4 34277.0 949.040   3
   3   0   4 34417.9 910.653   2
   3   0   4 34690.6 913.690   1
  -3   0  -5 480.836 67.4309  16
  -3   0  -5 394.202 63.1574  12
   3   0   5 351.314 61.3285   1
  -3   0  -5 422.147 76.8510   3
   3   0   5 302.918 57.7262   2
  -3   0  -5 422.652 75.5723   4
  -3   0  -6 3672.15 242.312   4
   3   0   6 3873.50 221.966  14
  -3   0  -6 4347.70 228.922  16
  -3   0  -6 4337.98 228.911  12
   3   0   6 3861.10 222.211  25
  -3   0  -6 4017.09 249.220   3
  -3   0  -7 6849.26 362.087   4
   3   0   7 6401.01 321.057  14
  -3   0  -7 6710.94 321.404  16
  -3   0  -7 7095.09 329.773  12
   3   0   7 6452.87 319.680  25
  -3   0  -7 6621.75 356.350   3
  -3   0  -8 7455.81 403.123   4
  -3   0  -8 7350.62 365.289  12
   3   0   8 7027.79 361.121  14
  -3   0  -8 7113.19 360.534  16
  -3   0  -8 6645.18 385.808   3
   3   0   8 6966.78 357.407  25
   3   0   9 7407.59 239.110  59
   3   0   9 7593.75 239.579  62
   3   0   9 8420.28 415.664  25
  -3   0  -9 7066.53 425.302   4
   3   0   9 7387.73 226.240   6
  -3   0  -9 8488.65 418.034  12
  -3   0  -9 7578.28 435.308   3
  -3   0  -9 7380.21 392.383  16
   3   0   9 7510.26 399.313  14
   3   0   9 7676.16 228.756   7
   3   0   9 7705.42 240.185  64
   3   0   9 7065.25 234.659  65
   3   0  10 4039.65 150.530   6
   3   0  10 3765.58 156.403  64
   3   0  10 3741.40 155.485  65
   3   0  10 4067.33 302.216  25
   3   0  10 3957.87 158.798  59
   3   0  10 4056.79 150.774   7
   3   0  10 4119.48 302.958  14
   3   0  10 4076.31 161.181  62
   3   0  11 3879.40 159.636  59
   3   0  11 3679.28 148.300   6
   3   0  11 3980.94 161.109  62
   3   0  11 3536.55 146.329   7
   3   0  11 3599.01 155.514  65
   3   0  11 3909.92 159.660  64
   3   0  12 161.508 33.8194   7
   3   0  12 217.958 40.4542  59
   3   0  12 250.162 39.6617   6
   3   0  12 257.625 43.0275  64
   3   0  12 198.273 40.1059  62
   3   0  12 237.589 42.0585  65
   3   0  13 6726.56 224.540   6
   3   0  13 7223.14 233.516  64
   3   0  13 6493.31 228.288  65
   3   0  13 6787.22 224.185   7
   3   0  13 7060.64 233.747  59
   3   0  14 24.9496 22.7021   6
   3   0  14 15.5295 21.9062   7
   3   0  15 4491.13 151.958   6
  -3   0 -15 4840.62 167.252  70
   3   0  15 4607.46 152.865   7
  -3   1  17 2266.08 92.1866   8
   3   1 -16 3730.78 139.565  72
  -3   1  16 3298.83 129.693  60
  -3   1  16 3324.73 130.701  58
  -3   1  16 3350.52 134.967   8
  -3   1  15 2572.27 118.708  60
  -3   1  15 2475.68 117.566  58
  -3   1  15 2625.90 124.934   8
   3   1 -14 2372.99 116.987  72
  -3   1  14 1996.13 109.108  60
  -3   1  14 2141.39 112.460  58
  -3   1  14 2186.60 116.937   8
  -3   1  13 24610.4 645.267  74
   3   1 -13 26476.9 652.373  72
  -3   1  13 25230.2 649.811  60
  -3   1  13 24876.1 649.122  58
  -3   1  13 25354.0 658.277   8
  -3   1  12 11706.4 337.862   8
  -3   1  12 11165.9 326.268  60
  -3   1  12 10778.9 322.571  74
   3   1 -12 11436.7 325.746  72
  -3   1  12 10930.3 324.851  58
  -3   1  11 1848.99 98.1565   7
  -3   1  11 1933.53 99.4935  60
   3   1 -11 2096.43 101.175  72
   3   1 -11 1966.77 215.901  16
  -3   1  11 2032.37 226.426  14
  -3   1  11 2049.17 102.076  58
   3   1 -11 2006.08 210.592   3
  -3   1  11 1891.04 99.1958   6
   3   1 -11 2023.34 210.660   4
  -3   1  11 1824.38 216.583  25
  -3   1  11 2011.73 96.6512  63
  -3   1  11 1995.15 100.952  74
   3   1 -11 1905.06 211.065  12
  -3   1  10 8177.22 249.111   7
  -3   1  10 8423.91 250.705  60
   3   1 -10 9131.55 426.548   3
  -3   1  10 8530.52 251.393  58
   3   1 -10 9020.81 424.833   4
  -3   1  10 8002.02 248.401   6
  -3   1  10 8058.37 242.879  69
  -3   1  10 8416.02 245.754  63
  -3   1  10 8902.28 456.730  25
   3   1 -10 9170.09 454.309  16
  -3   1  10 9313.23 466.537  14
   3   1 -10 8546.53 443.810  12
  -3   1  10 8460.56 250.876  74
  -3   1  10 7841.56 237.850  77
  -3   1   9 14088.3 575.122  25
   3   1  -9 13707.4 573.765  12
   3   1  -9 15158.6 552.604   4
   3   1  -9 13773.3 570.789  16
  -3   1   9 14227.8 581.128  14
   3   1  -9 14333.7 541.494   3
  -3   1   8 4793.16 282.001  25
   3   1  -8 4412.91 274.462  12
  -3   1   8 4717.50 260.695   5
   3   1  -8 5023.00 287.739  16
  -3   1   8 4430.06 273.894  14
   3   1  -8 4642.04 253.859   3
   3   1  -8 4834.01 258.774   4
  -3   1   7 19263.8 658.433  25
   3   1  -7 21264.2 680.950  12
  -3   1   7 20976.0 641.517   5
   3   1  -7 20892.0 676.817  16
  -3   1   7 19804.0 664.273  14
   3   1  -7 20843.0 633.922   4
   3   1  -7 20413.5 631.355   3
  -3   1   6 27617.8 829.867  25
   3   1  -6 29911.0 852.222  12
  -3   1   6 31160.9 820.600   5
   3   1  -6 27863.4 840.544  16
  -3   1   6 28593.1 836.697  14
   3   1  -6 30816.6 814.759   3
   3   1  -6 29738.1 808.913   4
   3   1  -5 29225.3 823.224  12
   3   1  -5 30265.8 828.445  16
  -3   1   5 28506.6 812.423  14
  -3   1   5 31235.2 801.747   5
  -3   1   5 28921.1 813.883  25
   3   1  -4 52861.3 1290.75  12
   3   1  -4 52524.8 1287.22  16
  -3   1   4 49347.1 1278.17  14
  -3   1   4 53119.1 1263.83   5
  -3   1   4 50649.8 1280.71  25
  -3   1   3 41770.2 1076.01  25
  -3   1   3 44003.2 1079.11  33
  -3   1   3 45385.4 1081.13  31
   3   1  -3 43614.4 1086.39  12
  -3   1   3 43328.3 1059.91   5
   3   1  -3 42841.9 1083.13  16
  -3   1   3 42898.8 1081.16  14
   3   1  -2 647.311 63.3517   1
   3   1  -2 660.053 64.5634   2
   3   1  -2 562.160 62.1486  12
  -3   1   2 559.337 60.7109  25
  -3   1   2 383.284 49.4128  33
  -3   1   2 423.355 52.6371  31
  -3   1   2 333.382 44.2691   5
   3   1  -2 518.825 57.7982  16
  -3   1   2 552.401 61.3063  14
  -3   1   2 320.981 47.9833  20
   3   1  -1 61834.9 1443.46   2
   3   1  -1 61610.3 1444.63   1
  -3   1   1 59805.0 1435.89   5
  -3   1   1 61091.6 1442.64  33
  -3   1   1 61678.5 1443.03  31
  -3   1   1 60443.4 1401.02  10
  -3   1   1 59109.2 1398.48  19
  -3   1   1 63516.5 1454.33  20
  -3   1   0 56678.4 1330.41  10
  -3   1   0 59520.4 1353.99  13
  -3   1   0 56898.2 1362.13  31
  -3   1   0 55783.3 1360.40  33
  -3   1   0 56796.4 1360.78   5
   3   1   0 56961.3 1357.10   1
   3   1   0 56102.2 1355.50   2
  -3   1   0 56151.3 1330.41  19
  -3   1   0 60212.1 1378.68  20
  -3   1  -1 20330.2 536.465  10
  -3   1  -1 20115.2 562.233   4
  -3   1  -1 20424.5 538.024  19
  -3   1  -1 21183.6 567.777  20
  -3   1  -1 20737.0 551.264  13
   3   1   1 20689.9 552.038   1
   3   1   1 19774.9 548.051   2
  -3   1  -1 19695.1 561.149   3
  -3   1  -1 19955.7 555.711  31
  -3   1  -1 19814.0 555.251  33
  -3   1  -2 8440.43 311.057   4
  -3   1  -2 8994.88 303.840  13
  -3   1  -2 8924.24 308.659  31
  -3   1  -2 8719.43 306.793  33
  -3   1  -2 9030.65 317.318   3
   3   1   2 9151.16 303.152   2
   3   1   2 9267.25 303.308   1
  -3   1  -3 146180. 3392.77  31
  -3   1  -3 147232. 3394.16  33
   3   1   3 147238. 3376.60   2
   3   1   3 150276. 3379.82   1
  -3   1  -3 148985. 3412.25   3
  -3   1  -3 146704. 3409.71   4
  -3   1  -4 88252.5 2131.23  33
  -3   1  -4 89070.1 2131.68  31
   3   1   4 90430.5 2115.47   1
   3   1   4 88113.8 2109.78   2
  -3   1  -4 89427.1 2153.10   3
  -3   1  -4 88390.0 2151.62   4
  -3   1  -5 37081.8 1022.15  33
  -3   1  -5 36866.6 1021.09  31
   3   1   5 37711.6 1001.37   2
  -3   1  -5 36851.8 1041.72   3
   3   1   5 38466.3 1004.40   1
  -3   1  -5 37032.1 1042.93   4
  -3   1  -6 75595.9 1946.29   4
  -3   1  -6 76430.2 1947.36   3
   3   1   6 76852.7 1892.71  14
   3   1   6 75297.9 1891.43  25
  -3   1  -7 9251.62 431.446   4
   3   1   7 9029.98 389.042  25
   3   1   7 8753.25 383.596  14
  -3   1  -7 8771.33 423.833   3
   3   1   8 16837.0 429.636   7
   3   1   8 17946.9 635.951  14
  -3   1  -8 16613.6 445.881  72
   3   1   8 17242.1 447.086  62
   3   1   8 17371.2 448.188  59
   3   1   8 16809.3 429.443   6
  -3   1  -8 16460.9 667.014   4
   3   1   8 16334.1 443.707  65
   3   1   8 16774.2 444.627  64
   3   1   8 18757.8 640.431  25
  -3   1  -8 18019.2 687.181   3
   3   1   9 4666.46 163.877   7
   3   1   9 5033.37 316.665  14
   3   1   9 5087.02 180.853  59
  -3   1  -9 4241.97 324.935   4
   3   1   9 4684.75 163.797   6
   3   1   9 4764.33 177.528  65
   3   1   9 5162.03 181.532  64
   3   1   9 4990.88 180.682  62
  -3   1  -9 4908.94 180.867  72
   3   1   9 4988.00 313.797  25
  -3   1  -9 4628.88 338.774   3
   3   1  10 10983.9 330.857  62
  -3   1 -10 10922.6 332.714  72
   3   1  10 10930.0 330.825  64
   3   1  10 10934.8 330.425  65
   3   1  10 11695.1 320.005   6
   3   1  10 11005.4 332.271  59
   3   1  10 11353.5 318.066   7
   3   1  11 14601.6 409.996  62
  -3   1 -11 13915.0 409.684  72
   3   1  11 14378.1 408.116  64
   3   1  11 13629.7 404.968  65
   3   1  11 14391.3 394.104   6
   3   1  11 14533.7 410.444  59
   3   1  11 14489.9 394.737   7
   3   1  12 11350.0 346.151  62
   3   1  12 11623.9 335.676   6
   3   1  12 11689.1 346.446  64
   3   1  12 11817.3 349.190  59
   3   1  12 11713.2 336.670   7
  -3   1 -12 11701.8 351.106  72
  -3   1 -13 2144.11 111.420  72
   3   1  13 1912.24 98.8493   7
   3   1  13 1802.13 96.1256   6
   3   1  14 1135.22 70.6366   7
   3   1  14 1211.87 71.9773   6
  -3   1 -15 509.858 49.0956  70
   3   1  15 477.535 40.7992   7
   3   1  15 568.706 44.1072   6
   3   2 -17 49.1214 19.4524  72
  -3   2  16 222.100 34.7639   8
   3   2 -16 280.790 38.7455  72
  -3   2  15 2207.11 108.517  60
  -3   2  15 2183.06 109.718   8
  -3   2  15 2185.41 108.105  58
  -3   2  14 3407.64 147.101  60
  -3   2  14 3535.82 152.376   8
  -3   2  14 3346.89 146.802  58
   3   2 -14 3822.86 155.934  72
  -3   2  13 11448.1 340.093  60
  -3   2  13 11151.9 342.096   8
  -3   2  13 10694.0 335.233  58
  -3   2  12 13414.9 389.153  60
  -3   2  12 14120.5 396.810   8
  -3   2  12 13255.7 388.162  58
   3   2 -12 14184.9 391.946  72
   3   2 -11 2577.91 253.515  16
   3   2 -11 2217.89 237.839  12
  -3   2  11 2618.30 118.104  63
  -3   2  11 2661.26 122.970  58
  -3   2  11 2853.78 126.337  60
   3   2 -11 2879.44 124.725  72
  -3   2  11 2634.24 125.189   8
  -3   2  10 9140.96 273.563  58
   3   2 -10 8962.47 473.844  16
   3   2 -10 9625.20 268.078  67
  -3   2  10 8889.38 269.606  74
   3   2 -10 9880.57 494.637  12
  -3   2  10 9137.56 273.013  60
  -3   2  10 8881.38 266.495  63
   3   2  -9 18653.7 656.453   3
   3   2  -9 18852.8 659.202   4
  -3   2   9 18443.3 688.972  25
   3   2  -9 18296.9 706.156  16
  -3   2   9 18408.5 689.700  14
   3   2  -9 18820.4 713.246  12
   3   2  -8 310.946 71.6834   3
   3   2  -8 196.416 58.1280   4
   3   2  -8 197.367 65.7685  12
  -3   2   8 343.661 77.3503  25
  -3   2   8 307.863 74.4503  14
   3   2  -8 181.903 63.6397  16
   3   2  -7 3741.28 209.615   3
   3   2  -7 3682.33 208.503   4
  -3   2   7 3979.17 217.556   5
   3   2  -7 3382.48 233.485  12
  -3   2   7 3755.84 231.731  25
   3   2  -7 3987.43 249.430  16
  -3   2   7 3273.84 219.185  14
   3   2  -6 18717.0 575.866   3
   3   2  -6 19867.0 583.972   4
  -3   2   6 20322.8 588.199   5
   3   2  -6 19180.7 633.366  16
  -3   2   6 18593.1 611.238  14
   3   2  -6 18507.8 628.181  12
  -3   2   6 18160.9 605.013  25
   3   2  -5 94279.5 2315.42  16
  -3   2   5 93655.6 2287.80  14
  -3   2   5 93174.4 2285.14  25
   3   2  -5 94642.8 2317.65  12
  -3   2   4 16477.5 518.299  25
  -3   2   4 18396.9 517.011  19
  -3   2   4 18813.4 523.948  10
   3   2  -4 17194.1 548.344  12
  -3   2   4 17948.8 503.785   5
  -3   2   4 17361.5 535.182  31
  -3   2   4 17588.7 536.792  33
   3   2  -4 17153.8 545.739  16
  -3   2   4 16857.6 522.507  14
  -3   2   3 32616.6 872.169  25
   3   2  -3 32896.6 871.713   2
   3   2  -3 33767.3 874.035   1
  -3   2   3 35353.3 865.855  19
   3   2  -3 33889.1 906.850  12
  -3   2   3 34983.5 868.906  10
  -3   2   3 34162.5 853.670   5
  -3   2   3 34825.1 897.175  33
  -3   2   3 35648.6 900.258  31
   3   2  -3 33451.9 904.759  16
  -3   2   3 32593.4 873.499  14
  -3   2   2 18007.3 501.787  25
  -3   2   2 17932.5 503.198  14
   3   2  -2 17306.0 527.360  16
  -3   2   2 18050.0 499.296  19
  -3   2   2 17553.2 485.201   5
  -3   2   2 17646.0 525.121  33
  -3   2   2 17994.2 527.184  31
   3   2  -2 17378.9 528.229  12
  -3   2   2 18417.4 503.823  10
   3   2  -2 17959.6 500.527   2
   3   2  -2 17751.5 501.307   1
  -3   2   1 255919. 5756.96  20
  -3   2   1 254382. 5724.99  19
  -3   2   1 254016. 5726.96  10
  -3   2   1 247963. 5705.72   5
  -3   2   1 258048. 5755.95  31
  -3   2   1 264267. 5760.26  33
   3   2  -1 258716. 5713.78   1
   3   2  -1 259068. 5713.39   2
   3   2   0 7365.90 253.032   1
   3   2   0 7510.22 253.807   2
  -3   2   0 7619.36 271.947  19
  -3   2   0 8083.72 292.369  20
   3   2   0 7488.41 271.932  37
  -3   2   0 7873.56 275.953  10
  -3   2   0 7552.64 258.111   5
  -3   2   0 7719.49 287.839  33
  -3   2   0 7688.92 287.670  31
  -3   2   0 8035.06 292.223  13
  -3   2  -1 7321.28 264.562   3
   3   2   1 7456.38 251.815   2
   3   2   1 7342.98 251.659   1
  -3   2  -1 7614.48 278.901  19
  -3   2  -1 7491.02 284.017  20
   3   2   1 7111.65 261.872  37
  -3   2  -1 7311.79 288.265  13
   3   2   1 7355.46 274.108  11
  -3   2  -1 7452.58 277.519  10
  -3   2  -1 7654.96 268.561   4
  -3   2  -1 6874.63 281.140  31
  -3   2  -1 7471.59 289.097  33
  -3   2  -2 179318. 4063.69   4
  -3   2  -2 179856. 4097.35  13
   3   2   2 179189. 4033.58   1
  -3   2  -2 180841. 4064.13   3
   3   2   2 182423. 4035.93   2
   3   2   2 180329. 4063.96  11
  -3   2  -2 178425. 4083.44  10
  -3   2  -2 175984. 4091.94  31
  -3   2  -2 175251. 4091.79  33
  -3   2  -2 179577. 4086.41  19
  -3   2  -2 172170. 4069.47  20
  -3   2  -3 35299.4 934.643   4
  -3   2  -3 33901.1 953.186  13
   3   2   3 35387.2 897.170   2
  -3   2  -3 34276.1 930.032   3
   3   2   3 35265.2 898.352   1
   3   2   3 34953.7 916.298  11
  -3   2  -3 34820.6 947.729  10
  -3   2  -3 34790.1 957.753  31
  -3   2  -3 33326.7 950.179  33
  -3   2  -3 36015.9 953.904  19
  -3   2  -4 789.135 95.1823   4
  -3   2  -4 808.363 101.526  13
   3   2   4 966.941 90.9938   2
   3   2   4 965.630 90.9496   1
  -3   2  -4 934.832 103.187   3
  -3   2  -4 852.716 102.092  10
  -3   2  -4 910.214 106.338  19
  -3   2  -4 742.181 95.7597  31
  -3   2  -4 837.774 100.792  33
   3   2   5 20563.7 622.821  25
  -3   2  -5 20295.9 677.383  31
  -3   2  -5 20491.8 678.432  33
  -3   2  -5 20099.4 674.886  13
   3   2   5 21019.0 626.972  14
  -3   2  -5 21112.0 670.729   4
  -3   2  -5 20499.4 665.910   3
   3   2   6 7264.42 323.230  25
  -3   2  -6 7914.91 376.471  31
  -3   2  -6 7291.45 364.684  33
   3   2   6 7360.91 327.199  14
  -3   2  -6 7471.51 362.957   4
  -3   2  -6 7732.27 368.810   3
   3   2   7 8172.25 369.343  25
  -3   2  -7 8608.24 418.736   4
  -3   2  -7 7981.35 406.724  31
  -3   2  -7 8297.26 411.886  33
  -3   2  -7 8886.30 424.193   3
   3   2   7 8226.54 370.781  14
  -3   2  -8 4622.69 315.038   3
   3   2   8 4560.19 168.239  59
  -3   2  -8 4764.65 171.803  72
   3   2   8 4874.80 289.171  14
  -3   2  -8 4487.21 311.065  31
  -3   2  -8 4936.82 323.823  33
   3   2   8 4805.67 287.327  25
  -3   2  -8 4858.70 322.268   4
   3   2   8 4422.14 165.016  64
  -3   2  -8 4292.87 161.785  67
   3   2   8 4371.85 165.132  65
   3   2   8 4714.73 168.832  62
   3   2   9 2452.86 118.320  59
  -3   2  -9 2410.17 119.325  72
   3   2   9 2200.21 113.111  64
  -3   2  -9 2522.55 117.280  67
   3   2   9 2463.78 118.820  62
   3   2  10 25164.7 611.297   7
   3   2  10 24536.1 632.083  59
  -3   2 -10 23804.9 632.055  72
   3   2  10 25238.7 611.538   6
   3   2  10 23355.3 626.317  64
  -3   2 -10 23637.6 623.811  67
   3   2  10 24010.7 630.241  62
   3   2  11 4377.24 161.739   7
   3   2  11 4310.51 176.054  59
   3   2  11 4216.68 159.943   6
  -3   2 -11 4290.15 177.952  72
   3   2  11 4227.91 173.287  64
  -3   2 -11 4572.36 175.845  67
   3   2  11 4485.67 177.557  62
  -3   2 -12 6166.84 223.152  72
   3   2  12 5965.92 202.925   6
   3   2  12 6163.11 204.718   7
   3   2  12 6157.39 218.875  62
  -3   2 -13 4072.32 164.406  72
   3   2  13 3883.30 147.367   7
   3   2  13 3843.38 147.313   6
  -3   2 -14 1187.48 77.6266  72
   3   2  14 1158.20 66.6184   7
   3   2  14 1085.25 65.6831   6
  -3   2 -15 396.356 40.2104  72
   3   3 -16 4734.23 161.932  72
   3   3 -15 1252.26 79.4291  72
   3   3 -14 13570.6 361.787  67
   3   3 -14 13405.3 368.345  72
  -3   3  14 11946.5 356.638  58
  -3   3  14 11430.6 353.533  60
   3   3 -13 609.303 58.6297  67
   3   3 -13 538.685 58.9003  72
  -3   3  13 483.417 55.7075  58
  -3   3  13 432.892 51.6920  60
   3   3 -12 3692.21 151.863  67
   3   3 -12 3936.70 158.361  72
  -3   3  12 3641.68 155.344  58
  -3   3  12 3582.43 153.735  60
   3   3 -11 7983.54 245.213  67
  -3   3  11 7367.75 244.648  60
   3   3 -11 7965.40 248.287  72
  -3   3  11 7069.48 242.837  58
  -3   3  10 461.496 48.0519  58
   3   3 -10 494.471 48.4059  72
   3   3 -10 466.077 109.323  16
  -3   3  10 557.232 51.9487  60
   3   3 -10 528.377 119.182  12
   3   3 -10 585.463 51.4921  67
   3   3  -9 8458.94 240.625  67
   3   3  -9 7543.21 426.459  16
  -3   3   9 7752.50 237.099  63
   3   3  -9 8400.06 446.699  12
   3   3  -9 7582.13 242.855  55
   3   3  -8 28769.3 939.426  12
   3   3  -8 26885.9 921.643  16
   3   3  -7 57143.0 1542.77  12
   3   3  -7 54379.3 1526.56  16
   3   3  -6 37216.5 1095.18  12
   3   3  -6 38609.5 1100.56  16
  -3   3   5 18674.8 601.947  31
  -3   3   5 19964.8 605.315  10
   3   3  -5 17325.4 615.431  12
  -3   3   5 18690.8 602.336  33
  -3   3   5 19080.7 593.886  19
   3   3  -5 17883.9 619.124  16
   3   3  -4 103268. 2560.65  12
  -3   3   4 107058. 2528.39  10
  -3   3   4 107571. 2538.86  31
  -3   3   4 106421. 2537.41  33
  -3   3   4 111138. 2527.93  19
   3   3  -4 103156. 2559.15  16
  -3   3   3 57938.5 1398.15  10
   3   3  -3 55162.6 1419.32  12
  -3   3   3 55633.9 1388.37  19
  -3   3   3 55425.5 1401.65  31
  -3   3   3 55876.8 1403.86  33
   3   3  -3 52948.7 1411.17  16
   3   3  -2 96558.6 2253.81  11
  -3   3   2 93426.0 2267.98  10
   3   3  -2 96407.6 2293.18  37
  -3   3   2 94848.8 2267.36  19
   3   3  -2 98042.2 2276.54  21
  -3   3   2 95537.1 2283.04  31
  -3   3   2 95805.2 2284.23  33
   3   3  -1 20794.2 596.931  11
  -3   3   1 20277.9 605.393  10
   3   3  -1 21168.5 620.283  37
  -3   3   1 19309.4 598.037  19
  -3   3   1 20009.4 610.156  33
  -3   3   1 20726.2 615.148  31
  -3   3   0 28455.8 800.138  33
  -3   3   0 28479.8 800.527  31
   3   3   0 28723.1 782.907  11
  -3   3   0 26951.1 783.847  10
   3   3   0 29640.8 795.618  37
  -3   3   0 28516.6 790.079  20
  -3   3   0 27152.1 784.813  19
  -3   3   0 29026.8 820.417  13
  -3   3  -1 24094.6 726.266  33
  -3   3  -1 24970.5 731.106  31
   3   3   1 25854.0 714.326  11
  -3   3  -1 24309.0 720.440  10
   3   3   1 24870.0 705.959  37
  -3   3  -1 25460.3 717.124  20
  -3   3  -1 24032.6 717.423  19
  -3   3  -1 24188.3 738.299  13
  -3   3  -2 25045.9 755.371  31
  -3   3  -2 25085.6 755.817  33
   3   3   2 25137.8 728.740  11
  -3   3  -2 25943.7 758.848  10
   3   3   2 25492.1 717.697  37
  -3   3  -2 24368.0 750.028  19
  -3   3  -2 25069.3 767.047  13
  -3   3  -3 62234.9 1624.94  13
  -3   3  -3 62369.4 1608.05  31
  -3   3  -3 62345.0 1609.51  33
  -3   3  -3 61686.7 1607.65  19
   3   3   3 61536.9 1559.48  11
  -3   3  -3 62481.5 1609.47  10
  -3   3  -4 48605.7 1366.24  13
  -3   3  -4 48550.7 1346.83  31
  -3   3  -4 49625.7 1351.62  33
  -3   3  -4 49404.7 1357.36  19
   3   3   4 49113.3 1290.88  11
  -3   3  -4 50244.9 1359.42  10
  -3   3  -5 35284.0 1088.06  13
  -3   3  -5 36227.7 1076.51  31
  -3   3  -5 36505.7 1080.25  33
  -3   3  -5 34528.5 1069.28  19
  -3   3  -5 35873.4 1077.32  10
  -3   3  -6 5806.91 349.412  13
  -3   3  -6 5623.04 341.167  19
  -3   3  -6 5574.54 333.670  31
  -3   3  -6 5387.99 328.605  33
  -3   3  -6 5413.58 334.984  10
  -3   3  -7 6757.64 211.531  41
   3   3   7 6457.45 214.623  62
   3   3   7 6342.95 211.650  64
  -3   3  -7 6561.71 211.449  67
   3   3   7 6760.78 216.813  59
  -3   3  -7 6384.34 393.092  10
  -3   3  -7 7383.03 406.096  31
  -3   3  -7 6948.39 397.482  33
  -3   3  -7 6710.43 217.514  72
  -3   3  -7 7659.56 421.869  19
  -3   3  -7 7043.79 408.791  13
   3   3   8 1469.18 88.7678  62
  -3   3  -8 1640.93 89.9375  67
   3   3   8 1472.65 87.3189  64
   3   3   8 1482.90 89.2494  59
  -3   3  -8 1565.68 199.498  10
  -3   3  -8 1532.37 192.721  31
  -3   3  -8 1591.43 195.985  33
  -3   3  -8 1762.69 97.1273  72
  -3   3  -8 1826.24 213.215  19
  -3   3  -8 1354.65 194.523  13
   3   3   9 11551.9 344.895  62
  -3   3  -9 11724.2 341.805  67
   3   3   9 11615.0 345.064  59
  -3   3  -9 12103.9 609.791  10
  -3   3  -9 11490.7 581.540  31
  -3   3  -9 10984.7 571.991  33
  -3   3  -9 10881.2 588.013  13
  -3   3  -9 11795.0 349.253  72
  -3   3  -9 11593.1 604.929  19
  -3   3 -10 19390.9 521.758  72
   3   3  10 18977.8 514.489  62
   3   3  10 18803.3 514.306  59
  -3   3 -10 18574.5 508.786  67
  -3   3 -11 19075.6 516.846  72
   3   3  11 18926.0 509.737  62
  -3   3 -11 17804.6 501.385  67
   3   3  11 18676.0 507.574  59
  -3   3 -12 8952.79 290.160  72
  -3   3 -12 8775.51 278.890  67
  -3   3 -13 14784.0 393.103  55
  -3   3 -13 13893.1 392.436  72
  -3   3 -14 5412.32 187.278  72
  -3   3 -15 1735.37 80.6813  72
   3   4 -16 172.549 26.9718  72
   3   4 -15 1441.22 78.3168  67
   3   4 -15 1374.18 78.4903  72
   3   4 -14 4197.62 159.750  72
   3   4 -14 4018.35 155.891  67
   3   4 -13 3172.71 138.243  72
   3   4 -13 3177.36 138.857  67
   3   4 -12 10339.3 309.624  72
   3   4 -12 10567.7 311.867  67
   3   4 -12 9553.75 310.409  55
   3   4 -11 35466.8 819.329  72
   3   4 -11 33756.6 829.267  55
   3   4 -11 35481.3 821.929  67
  -3   4  11 29967.4 807.445  60
  -3   4  11 31160.6 810.869  58
   3   4 -10 1861.06 104.467  55
   3   4 -10 1783.40 96.3492  67
   3   4  -9 2266.13 105.094  67
   3   4  -9 1830.89 214.334  12
   3   4  -9 2147.05 233.152  21
   3   4  -9 2373.16 116.473  55
   3   4  -9 2510.80 244.394  16
   3   4  -8 2889.35 116.663  67
   3   4  -8 3040.24 261.777  21
   3   4  -8 2728.06 246.193  16
   3   4  -8 2894.86 129.119  55
   3   4  -8 3035.03 260.843  12
   3   4  -7 6282.94 367.833  21
   3   4  -7 6655.57 375.383  16
   3   4  -7 6153.58 365.924  12
   3   4  -6 77071.7 1987.66  21
   3   4  -6 74076.7 1971.23  12
   3   4  -6 73816.9 1967.84  16
   3   4  -5 10579.7 470.658  21
  -3   4   5 12493.7 465.527  19
   3   4  -5 11126.1 460.002  37
  -3   4   5 11671.6 454.375  33
  -3   4   5 10945.9 442.312  31
   3   4  -5 11197.2 473.506  12
  -3   4   5 12226.4 467.633  10
   3   4  -5 11043.2 470.577  16
  -3   4   4 10521.0 419.526  19
   3   4  -4 10223.6 442.563  21
   3   4  -4 10572.4 436.253  37
  -3   4   4 11282.8 426.650  31
  -3   4   4 11620.8 433.063  33
   3   4  -4 10643.7 441.029  12
  -3   4   4 10590.6 425.867  10
   3   4  -4 10751.3 442.032  16
   3   4  -3 1002.43 117.482  37
  -3   4   3 1031.54 112.054  31
  -3   4   3 978.041 108.882  33
  -3   4   3 974.801 112.442  10
  -3   4   3 1160.47 120.441  19
   3   4  -3 1188.81 128.335  21
   3   4  -2 46153.8 1240.90  37
  -3   4   2 44216.8 1216.16  33
  -3   4   2 45394.6 1220.04  31
   3   4  -2 44756.2 1187.20  11
  -3   4   2 46426.9 1230.80  10
  -3   4   2 46301.0 1226.83  19
   3   4  -2 46600.7 1235.28  21
   3   4  -1 50391.3 1313.13  37
  -3   4   1 48892.0 1299.22  33
  -3   4   1 47603.3 1292.54  31
   3   4  -1 50130.5 1277.42  11
  -3   4   1 48796.0 1300.65  10
  -3   4   1 48145.6 1292.03  19
   3   4   0 81088.5 1934.37  37
  -3   4   0 76082.7 1921.46  31
  -3   4   0 74712.8 1919.50  33
   3   4   0 78068.2 1905.73  11
  -3   4   0 77307.5 1931.99  10
  -3   4   0 74948.4 1920.81  19
  -3   4  -1 13828.0 506.923  19
   3   4   1 13672.2 489.333  37
  -3   4  -1 13753.3 505.484  33
  -3   4  -1 13187.8 498.315  31
   3   4   1 13798.6 488.040  11
  -3   4  -1 13760.9 508.730  10
  -3   4  -1 12551.4 512.085  13
  -3   4  -2 48514.4 1335.88  19
  -3   4  -2 49119.2 1315.48  21
   3   4   2 47395.8 1289.35  37
   3   4   2 49531.4 1304.43  11
  -3   4  -2 47966.6 1333.77  10
  -3   4  -2 48207.0 1328.44  31
  -3   4  -2 49624.0 1335.11  33
  -3   4  -2 48638.5 1360.82  13
  -3   4  -3 52191.8 1463.93  19
   3   4   3 53607.8 1416.49  11
  -3   4  -3 51922.5 1464.04  10
  -3   4  -3 53506.5 1460.25  31
  -3   4  -3 52828.4 1457.34  33
  -3   4  -3 54439.5 1491.72  13
  -3   4  -4 11815.4 521.099  19
   3   4   4 11726.1 473.205  11
  -3   4  -4 11641.3 515.727  10
  -3   4  -4 10973.8 495.986  31
  -3   4  -4 11822.6 512.458  33
  -3   4  -4 12477.7 546.212  13
  -3   4  -5 1281.58 168.138  19
  -3   4  -5 1094.14 159.048  13
  -3   4  -5 1183.80 159.256  10
  -3   4  -5 1354.09 166.148  33
  -3   4  -5 1239.30 160.705  31
   3   4   6 1071.75 72.6752  59
  -3   4  -6 1367.85 77.7548  41
  -3   4  -6 1212.85 166.525  31
  -3   4  -6 1127.95 160.809  33
  -3   4  -6 1153.27 71.4191  67
  -3   4  -6 1369.57 178.271  19
   3   4   6 1170.87 75.4173  62
  -3   4  -6 1266.13 176.150  13
  -3   4  -6 1130.96 165.624  10
   3   4   7 580.927 55.6599  59
  -3   4  -7 664.190 57.2150  41
  -3   4  -7 675.888 135.356  19
   3   4   7 584.565 57.1540  62
  -3   4  -7 599.968 132.491  13
  -3   4  -7 486.037 113.352  33
  -3   4  -7 775.593 140.324  31
  -3   4  -7 618.767 56.6575  67
  -3   4  -7 798.998 148.193  10
  -3   4  -8 1150.68 80.4258  72
  -3   4  -8 1214.34 191.521  19
  -3   4  -8 1145.18 181.866  13
   3   4   8 1086.55 78.9592  62
   3   4   8 990.581 75.0811  59
  -3   4  -8 1095.30 76.1735  67
  -3   4  -8 1372.22 197.213  10
  -3   4  -8 1282.86 82.7945  48
  -3   4  -8 1083.97 172.919  33
  -3   4  -8 1038.66 171.049  31
  -3   4  -9 5881.88 220.552  72
  -3   4  -9 6384.37 220.190  48
  -3   4  -9 6256.14 219.559  67
   3   4   9 6120.07 220.319  59
   3   4   9 6115.25 220.219  62
  -3   4 -10 7144.82 249.266  72
   3   4  10 6941.60 241.857  59
  -3   4 -10 7144.94 243.945  67
   3   4  10 7032.18 245.098  62
   3   4  11 717.974 66.6357  62
  -3   4 -11 787.106 69.7295  67
  -3   4 -11 876.223 75.0160  55
  -3   4 -11 832.761 74.3779  72
  -3   4 -12 916.993 70.6973  67
  -3   4 -12 941.794 75.1475  55
  -3   4 -12 949.582 75.5857  72
  -3   4 -13 2923.05 127.674  55
  -3   4 -13 2822.18 126.811  72
  -3   4 -13 2688.04 120.619  67
  -3   4 -14 70.6725 24.2819  72
  -3   4 -14 64.5638 23.2804  55
   3   5 -15 1958.29 87.5508  67
   3   5 -14 1931.92 94.9205  67
   3   5 -13 1809.13 97.3219  67
   3   5 -13 1902.98 101.563  55
   3   5 -12 1777.28 99.9095  67
   3   5 -12 1929.17 108.110  55
   3   5 -11 8994.10 278.058  67
   3   5 -11 8570.53 285.530  55
   3   5 -10 10741.8 315.790  67
   3   5 -10 10419.7 329.921  55
   3   5  -9 15714.7 422.902  67
   3   5  -9 15449.9 443.363  55
   3   5  -8 521.959 56.9405  55
   3   5  -8 556.678 50.6778  67
   3   5  -7 3515.39 295.400  21
   3   5  -7 2910.61 130.475  48
  -3   5   7 3356.22 132.164  47
   3   5  -7 3196.76 140.859  55
   3   5  -6 7747.30 434.595  21
   3   5  -6 7386.55 237.737  55
  -3   5   6 7218.40 222.755  47
   3   5  -6 6998.35 227.840  48
   3   5  -5 18686.7 739.500  21
  -3   5   5 19905.3 703.507  19
  -3   5   5 20553.8 718.882  10
  -3   5   4 9774.12 432.942  19
   3   5  -4 8919.71 449.730  21
   3   5  -4 9562.51 441.773  37
  -3   5   4 9765.26 437.702  10
  -3   5   3 1530.56 157.355  19
   3   5  -3 2049.00 190.862  21
   3   5  -3 1986.88 183.125  37
  -3   5   3 1837.88 173.352  10
   3   5  -2 5736.16 319.406  37
  -3   5   2 5465.85 294.372  33
  -3   5   2 5680.88 298.503  31
  -3   5   2 5766.31 312.001  19
  -3   5   2 5066.59 299.530  10
   3   5  -1 10783.2 461.308  37
  -3   5   1 10060.6 430.677  31
  -3   5   1 10362.6 436.700  33
  -3   5   1 10015.1 440.769  19
   3   5  -1 10738.2 432.772  11
  -3   5   1 9649.16 439.978  10
   3   5   0 9156.28 417.401  37
  -3   5   0 8465.19 404.716  19
  -3   5   0 8543.75 397.202  33
  -3   5   0 9012.95 403.952  31
   3   5   0 9149.26 399.203  11
  -3   5   0 9039.43 419.730  10
   3   5   1 16338.6 594.697  37
   3   5   1 16651.8 591.411  11
  -3   5  -1 15086.2 597.693  10
  -3   5  -1 15765.3 590.940  33
  -3   5  -1 14498.7 574.761  31
  -3   5  -1 15343.2 596.995  19
  -3   5  -1 15418.3 616.774  13
   3   5   2 10062.0 448.016  37
  -3   5  -2 10223.4 474.467  19
  -3   5  -2 9831.64 470.825  10
  -3   5  -2 9682.06 479.517  13
  -3   5  -2 10088.6 463.740  33
  -3   5  -2 10267.6 466.760  31
  -3   5  -3 13231.0 574.516  19
  -3   5  -3 12851.0 557.008  33
  -3   5  -3 13195.9 561.266  31
   3   5   3 13436.8 546.027  11
  -3   5  -3 12154.2 557.526  10
  -3   5  -3 14412.1 607.613  13
  -3   5  -4 4226.68 155.212  48
  -3   5  -4 3892.25 145.908  40
   3   5   4 4157.97 158.223  62
  -3   5  -4 4258.20 154.549  41
  -3   5  -4 4254.09 311.301  19
  -3   5  -4 4240.46 151.391  56
  -3   5  -4 4010.19 315.851  13
  -3   5  -4 4217.12 302.070  31
  -3   5  -4 4072.91 297.438  33
   3   5   4 3974.86 156.152  59
   3   5   4 4610.77 300.688  11
  -3   5  -4 3876.00 301.182  10
   3   5   5 2533.75 118.148  59
  -3   5  -5 2557.77 242.078  31
  -3   5  -5 2526.61 241.847  33
  -3   5  -5 2817.20 275.685  13
  -3   5  -5 2491.32 249.768  10
  -3   5  -5 2419.83 116.373  48
  -3   5  -5 2372.94 107.137  40
   3   5   5 2443.42 116.699  62
  -3   5  -5 2455.61 113.167  41
  -3   5  -5 2577.77 251.992  19
  -3   5  -6 33124.6 1150.15  19
   3   5   6 31595.9 811.009  62
  -3   5  -6 32534.9 1124.36  31
  -3   5  -6 34809.3 1146.62  33
  -3   5  -6 31527.9 1130.79  10
  -3   5  -6 35701.8 1201.43  13
  -3   5  -6 33487.8 805.525  41
   3   5   6 31936.2 809.535  59
  -3   5  -6 33224.8 810.346  48
   3   5   7 9929.28 310.332  59
  -3   5  -7 10165.0 303.560  41
  -3   5  -7 10118.5 304.863  67
   3   5   7 9876.38 311.332  62
  -3   5  -7 10368.8 312.133  48
   3   5   8 38206.6 954.360  59
  -3   5  -8 39277.4 944.756  41
   3   5   8 38173.4 956.397  62
  -3   5  -8 39989.4 956.320  48
  -3   5  -8 38761.2 951.511  67
  -3   5  -9 1485.63 93.7009  67
  -3   5  -9 1478.06 94.8819  48
   3   5   9 1353.83 91.6854  62
   3   5   9 1286.81 88.9803  59
  -3   5  -9 1412.79 94.2502  55
   3   5  10 7565.40 261.682  62
  -3   5 -10 7754.72 262.927  67
  -3   5 -10 8308.33 264.047  48
  -3   5 -10 8608.33 272.878  55
  -3   5 -11 2661.07 127.786  55
  -3   5 -11 2453.95 121.579  67
  -3   5 -12 729.460 63.2678  55
  -3   5 -12 756.925 62.8527  67
  -3   5 -12 868.473 66.2937  72
  -3   5 -13 238.285 36.3114  55
  -3   5 -13 216.850 33.7860  72
  -3   5 -13 216.416 33.3275  67
   3   6 -14 4106.26 140.216  67
   3   6 -14 4035.03 140.315  55
   3   6 -13 11.8526 21.3549  67
   3   6 -13 52.5264 23.1596  55
   3   6 -12 2472.25 114.225  67
   3   6 -12 2511.99 121.456  55
   3   6 -11 1024.00 73.7790  67
   3   6 -11 1305.12 87.6221  55
   3   6 -10 301.824 43.6218  67
   3   6 -10 309.385 48.9455  55
   3   6  -9 12264.8 365.857  48
   3   6  -9 12983.5 382.313  55
  -3   6   8 766.155 63.0424  47
   3   6  -8 738.737 67.4752  48
   3   6  -8 777.309 71.9896  55
  -3   6   7 5753.53 199.334  47
   3   6  -7 5881.99 215.188  55
   3   6  -7 5558.26 206.823  48
  -3   6   6 3185.31 133.733  47
   3   6  -6 3056.19 290.545  21
   3   6  -6 3031.70 139.040  48
   3   6  -6 3179.58 142.455  55
  -3   6   5 492.719 48.6480  68
  -3   6   5 483.923 103.752  10
  -3   6   5 552.383 51.3902  47
   3   6  -5 449.704 116.873  21
  -3   6   5 549.670 110.025  19
   3   6  -5 422.393 50.5970  48
   3   6  -5 430.225 50.6483  55
  -3   6   4 971.544 139.826  19
   3   6  -4 901.340 153.019  21
   3   6  -4 801.650 140.190  37
  -3   6   4 793.794 132.300  10
  -3   6   4 794.134 60.0906  47
   3   6  -4 957.125 69.4568  48
  -3   6   3 4215.33 155.355  47
  -3   6   3 4368.45 161.808  73
   3   6  -3 4649.23 313.859  37
  -3   6   3 4702.99 311.377  10
  -3   6   3 4517.02 156.462  39
   3   6  -3 4309.04 155.284  47
   3   6  -3 4448.96 164.484  48
  -3   6   3 4207.84 293.001  19
  -3   6   2 5223.37 174.372  47
  -3   6   2 4940.92 323.835  10
   3   6  -2 4929.37 172.776  47
   3   6  -2 5068.27 178.904  48
   3   6  -2 5402.93 340.818  37
  -3   6   2 5207.90 174.002  39
  -3   6   2 5584.51 185.234  73
  -3   6   1 12451.0 559.791  10
   3   6  -1 13957.5 584.808  37
   3   6  -1 12505.3 354.476  47
  -3   6   1 12970.7 563.621  19
  -3   6   1 13534.2 357.838  39
  -3   6   1 13444.0 365.213  73
   3   6   0 4327.99 289.362  11
  -3   6   0 3451.92 276.118  10
   3   6   0 3719.47 278.264  37
   3   6   0 3769.67 144.335  47
  -3   6   0 3562.48 275.216  19
  -3   6   0 4045.40 152.297  73
  -3   6   0 4016.35 148.984  56
   3   6   0 3777.01 135.584  39
  -3   6   0 4075.81 146.459  39
   3   6   1 5000.15 171.137  39
  -3   6  -1 5317.97 179.681  39
  -3   6  -1 5732.14 187.471  41
   3   6   1 5274.18 334.494  11
  -3   6  -1 4875.53 339.179  10
   3   6   1 5843.86 352.398  37
  -3   6  -1 5752.49 189.473  56
   3   6   1 5325.02 182.571  73
  -3   6  -1 5554.11 188.758  73
   3   6   1 5510.40 186.352  61
  -3   6  -1 5239.85 343.714  19
   3   6   1 5222.94 180.555  47
   3   6   2 9498.50 469.462  11
  -3   6  -2 8119.14 457.849  10
   3   6   2 8595.91 260.986  61
   3   6   2 8443.02 255.547  47
  -3   6  -2 8983.04 265.801  56
  -3   6  -2 7889.32 448.870  19
  -3   6  -2 8314.47 254.149  39
   3   6   2 8342.47 250.228  39
  -3   6  -2 8927.97 264.730  41
  -3   6  -2 9002.78 263.768  40
   3   6   2 8828.16 263.613  73
  -3   6  -3 590.435 130.806  13
  -3   6  -3 876.706 149.810  19
   3   6   3 806.373 67.2775  62
  -3   6  -3 865.080 64.6644  41
  -3   6  -3 774.435 61.7751  40
  -3   6  -3 756.743 60.8650  56
  -3   6  -3 455.821 110.339  10
  -3   6  -3 790.584 135.772  33
  -3   6  -3 895.510 142.823  31
  -3   6  -4 18042.3 782.326  13
  -3   6  -4 17958.3 758.660  19
  -3   6  -4 17592.0 471.420  56
  -3   6  -4 17653.1 759.666  10
  -3   6  -4 17237.2 730.157  33
  -3   6  -4 17760.8 737.804  31
  -3   6  -4 17837.4 468.956  40
  -3   6  -4 17628.9 473.929  41
  -3   6  -4 18305.4 477.094  48
   3   6   4 16852.5 477.856  62
  -3   6  -5 1004.92 74.3593  48
   3   6   5 872.690 72.0879  62
  -3   6  -5 926.938 161.820  19
  -3   6  -5 914.668 157.088  33
  -3   6  -5 726.057 139.493  31
  -3   6  -5 862.112 166.321  13
  -3   6  -5 893.063 70.5874  41
  -3   6  -5 877.447 66.8291  40
  -3   6  -5 872.470 158.970  10
   3   6   5 897.301 72.0996  59
   3   6   6 452.511 56.2665  62
  -3   6  -6 593.077 58.8704  41
   3   6   6 399.029 53.9055  59
  -3   6  -6 588.179 60.9735  48
  -3   6  -7 20969.7 547.635  48
   3   6   7 19989.7 545.994  62
  -3   6  -7 20355.1 537.266  41
   3   6   7 19524.4 542.560  59
   3   6   7 20377.2 537.279  73
  -3   6  -8 6333.73 213.555  41
   3   6   8 5788.11 215.630  59
  -3   6  -8 6082.95 219.623  48
   3   6   8 5857.58 218.519  62
  -3   6  -9 2292.63 118.290  48
  -3   6  -9 2266.95 119.315  55
  -3   6  -9 2333.92 118.971  67
   3   6   9 2394.35 121.898  62
  -3   6 -10 14566.6 399.163  48
  -3   6 -10 13734.5 394.146  67
  -3   6 -10 14282.0 400.932  55
   3   6  10 13890.3 396.044  62
  -3   6 -11 1556.19 87.5569  48
  -3   6 -11 1455.34 85.7311  67
  -3   6 -11 1516.02 89.0629  55
  -3   6 -12 193.907 32.9079  67
  -3   6 -12 263.016 35.7765  55
  -3   6 -13 5489.34 168.875  55
   3   7 -13 3207.91 114.294  67
   3   7 -13 3324.47 121.169  55
   3   7 -12 808.816 56.4496  67
   3   7 -12 947.650 63.9783  55
   3   7 -11 3177.12 137.543  55
   3   7 -10 95.7879 34.6963  55
   3   7 -10 85.5050 29.7544  48
   3   7  -9 356.572 50.2085  55
   3   7  -9 301.276 47.3528  48
   3   7  -8 13526.1 398.639  48
   3   7  -8 13765.4 404.181  55
  -3   7   8 13965.1 388.103  47
   3   7  -7 3227.28 148.956  48
   3   7  -7 3193.60 149.557  55
  -3   7   7 3165.18 138.944  47
   3   7  -6 1154.37 85.7973  48
  -3   7   6 1423.79 88.5094  47
   3   7  -5 171.863 38.5372  48
  -3   7   5 141.124 34.7971  68
  -3   7   5 245.830 40.7235  47
  -3   7   4 5227.94 184.603  39
   3   7  -4 5289.54 197.917  48
  -3   7   4 4953.16 187.743  68
  -3   7   4 5268.61 189.167  47
  -3   7   4 5519.42 196.459  73
   3   7  -3 1591.73 91.2186  47
   3   7  -3 1681.33 98.2079  48
  -3   7   3 1915.44 103.585  73
  -3   7   3 1798.03 96.8365  47
  -3   7   3 1757.49 94.3424  39
   3   7  -2 3681.23 307.438  37
  -3   7   2 3988.76 312.516  10
   3   7  -2 4182.28 164.078  48
   3   7  -2 3868.96 156.722  47
  -3   7   2 4159.78 159.541  39
  -3   7   2 4524.16 171.823  73
  -3   7   2 3628.88 297.215  19
  -3   7   2 4329.11 161.420  47
  -3   7   1 1755.19 206.423  10
   3   7  -1 1770.48 95.9120  47
  -3   7   1 2001.73 105.186  73
  -3   7   1 1688.26 201.949  19
  -3   7   1 1686.45 94.0612  39
   3   7  -1 1403.11 188.926  37
  -3   7   0 2555.12 257.195  10
   3   7   0 2832.22 127.719  47
  -3   7   0 3085.70 136.792  73
  -3   7   0 2645.26 256.626  19
   3   7   0 2760.46 120.027  39
  -3   7   0 3084.85 130.240  39
   3   7   0 2970.81 271.992  37
   3   7   1 2703.21 124.874  47
  -3   7  -1 2514.35 257.964  10
   3   7   1 2808.84 129.049  73
  -3   7  -1 3218.67 139.990  73
  -3   7  -1 2954.58 274.360  19
  -3   7  -1 3095.58 130.530  39
   3   7   1 2797.24 121.854  39
   3   7   2 2675.05 126.191  73
   3   7   2 2563.70 120.658  47
  -3   7  -2 2657.73 125.705  41
  -3   7  -2 2574.09 118.278  39
   3   7   3 13883.8 396.887  73
   3   7   3 13272.2 382.892  47
  -3   7  -3 14553.0 398.888  41
   3   7   4 2512.95 124.011  73
  -3   7  -4 2322.35 120.297  41
   3   7   5 6965.93 242.979  73
  -3   7  -5 7509.45 248.895  48
  -3   7  -5 7127.29 243.533  41
   3   7   6 2953.32 137.270  73
  -3   7  -6 2975.07 140.150  48
  -3   7  -6 2968.93 137.439  41
   3   7   7 1922.00 105.267  73
  -3   7  -7 1742.60 104.805  48
  -3   7  -7 1830.64 102.967  41
   3   7   8 1028.96 73.5428  73
  -3   7  -8 1012.16 73.0332  41
  -3   7  -8 974.013 76.1386  48
  -3   7  -9 105.816 33.4209  48
  -3   7 -10 3540.43 142.716  48
  -3   7 -11 1045.30 63.9579  55
  -3   7 -11 1102.45 65.7052  48
   3   8 -12 1728.80 75.7758  55
   3   8 -11 1584.34 80.1178  55
   3   8 -10 1733.84 90.8698  55
   3   8 -10 1614.90 85.1336  48
   3   8  -9 2238.58 110.248  55
   3   8  -9 2111.84 106.524  48
   3   8  -8 887.978 71.5960  48
  -3   8   8 1004.04 69.8207  47
   3   8  -7 4540.84 181.675  48
  -3   8   7 4696.12 175.422  47
  -3   8   6 2112.71 108.803  68
   3   8  -6 1870.74 109.814  48
  -3   8   6 2167.56 110.365  47
  -3   8   5 246.131 41.1171  68
   3   8  -5 294.551 47.9462  48
  -3   8   5 261.480 43.1345  73
  -3   8   5 344.982 47.7676  47
  -3   8   4 4131.40 164.617  47
  -3   8   4 4022.86 165.639  68
  -3   8   4 4145.50 160.271  39
  -3   8   4 4336.60 171.927  73
   3   8  -4 3961.70 169.573  48
  -3   8   3 596.720 57.6959  47
  -3   8   3 661.626 62.6946  68
  -3   8   3 633.715 58.9898  39
  -3   8   3 599.905 62.6623  73
   3   8  -3 675.686 60.8977  47
   3   8  -3 598.783 61.9176  48
  -3   8   2 8885.79 277.114  47
  -3   8   2 8427.21 278.333  68
  -3   8   2 9264.48 281.320  39
  -3   8   2 8802.97 287.853  73
   3   8  -2 9083.85 280.779  47
  -3   8   1 2308.29 119.402  68
  -3   8   1 2543.77 121.776  39
  -3   8   1 2750.23 133.563  73
   3   8  -1 2648.34 125.125  47
  -3   8   0 2499.38 122.657  68
  -3   8   0 2831.32 136.495  73
   3   8   0 2586.98 125.634  47
  -3   8   0 2966.99 130.970  39
   3   8   0 2640.16 120.793  39
   3   8   1 6384.50 226.413  73
   3   8   1 6792.07 228.152  47
  -3   8  -1 6622.48 223.304  39
   3   8   2 1689.51 102.423  73
   3   8   2 1720.24 99.4317  47
  -3   8  -2 1907.17 100.216  39
   3   8   3 2080.97 107.891  47
   3   8   3 2070.65 113.885  73
   3   8   4 740.925 66.8956  73
  -3   8  -5 4188.89 169.185  48
   3   8   5 4089.89 167.835  73
  -3   8  -6 1020.98 75.7426  48
   3   8   6 860.348 69.7044  73
  -3   8  -7 976.247 72.4128  48
   3   8   7 891.817 67.9068  73
  -3   8  -8 7212.21 228.276  48
   3   8   8 6837.38 220.345  73
  -3   8  -9 41.6611 23.9831  48
  -3   8 -10 3568.07 126.456  48
   3   9 -10 661.987 43.9654  48
   3   9  -9 193.323 30.1413  48
   3   9  -8 195.100 33.1137  48
  -3   9   8 229.409 32.4059  47
   3   9  -7 27.4559 24.2238  48
  -3   9   7 72.1703 26.5499  47
  -3   9   6 111.600 30.5232  68
   3   9  -6 137.128 32.1401  48
  -3   9   6 155.643 34.3812  47
  -3   9   5 5092.45 181.269  47
  -3   9   5 4745.93 177.666  68
  -3   9   5 5386.36 176.312  39
  -3   9   5 5069.74 182.864  73
   3   9  -5 4766.13 181.956  48
  -3   9   4 2165.40 107.683  47
  -3   9   4 1983.64 105.566  68
  -3   9   4 2180.65 104.314  39
  -3   9   4 2264.37 113.335  73
   3   9  -4 1971.95 106.630  48
  -3   9   3 1647.41 92.0376  47
  -3   9   3 1591.34 95.3817  68
  -3   9   3 1637.35 91.4854  39
  -3   9   3 1585.40 96.3658  73
   3   9  -3 1557.85 88.2131  47
  -3   9   2 2476.02 113.710  47
  -3   9   2 2063.28 110.370  68
  -3   9   2 2384.74 114.171  39
  -3   9   2 2300.03 119.074  73
   3   9  -2 2450.64 114.627  47
   3   9  -1 484.538 52.5673  47
  -3   9   1 493.933 51.3854  39
  -3   9   0 188.779 37.1930  68
   3   9   0 220.275 39.5511  47
  -3   9   0 217.317 39.2181  39
   3   9   1 3286.03 142.209  73
   3   9   1 3254.04 140.720  47
  -3   9  -1 3421.42 139.025  39
   3   9   2 4041.13 158.425  47
   3   9   2 3992.36 161.372  73
  -3   9  -2 4064.53 152.396  39
   3   9   3 471.772 49.1116  47
   3   9   3 462.791 52.2042  73
   3   9   4 3661.22 143.032  47
   3   9   4 3842.54 154.094  73
   3   9   5 1053.16 72.3318  73
   3   9   6 1464.97 82.8005  73
   3   9   7 2269.32 98.4933  73
  -3   9  -7 2180.55 96.8736  48
   3   9   8 2374.53 94.0172  73
  -3   9  -8 2490.72 98.4352  48
  -3  10   7 815.285 48.5059  47
   3  10  -7 795.690 49.8871  48
  -3  10   6 834.699 52.7750  47
  -3  10   6 760.835 49.1353  68
   3  10  -6 674.595 49.7655  48
  -3  10   5 3049.61 115.317  47
  -3  10   5 2912.51 114.188  68
   3  10  -5 3110.34 118.195  48
  -3  10   4 1837.12 85.6381  39
  -3  10   4 1916.65 88.6029  47
  -3  10   4 1852.92 89.0025  68
  -3  10   3 2175.82 94.0893  39
  -3  10   3 1972.12 91.2592  47
  -3  10   3 1866.36 91.9437  68
  -3  10   2 684.304 53.0458  39
   3  10  -2 517.232 47.2292  47
  -3  10   2 586.071 51.3248  68
  -3  10   1 3473.86 127.873  39
   3  10  -1 3058.39 124.178  47
  -3  10   1 3184.04 127.216  68
  -3  10   0 1997.67 90.7941  39
   3  10   0 1823.31 90.5007  47
  -3  10   0 1790.74 88.2524  68
   3  10   1 2615.86 110.961  47
  -3  10  -1 2516.66 104.140  39
   3  10   2 104.536 27.6168  73
   3  10   2 121.733 26.9448  47
   3  10   3 215.256 32.3171  73
   3  10   3 298.038 35.1655  47
   3  10   4 991.967 60.6849  73
   3  10   4 972.270 57.6697  47
   3  10   5 2124.13 90.2988  73
   3  10   6 278.509 29.2076  73
  -4 -10   7 301.946 29.2625  57
  -4 -10   7 258.660 26.3033  51
  -4 -10   7 212.135 24.4413  71
  -4 -10   7 202.171 26.9019  64
  -4 -10   7 207.546 26.0903  49
  -4 -10   7 273.922 26.1318  66
  -4 -10   6 1060.39 58.2909  49
  -4 -10   6 1082.16 54.5628  76
  -4 -10   6 1052.11 56.3425  57
  -4 -10   6 1178.09 57.6761  71
  -4 -10   6 996.570 55.6664  43
  -4 -10   6 1028.63 53.8993  66
  -4 -10   5 124.295 24.2100  71
  -4 -10   5 100.769 24.1996  49
  -4 -10   5 92.1926 24.0731  43
  -4 -10   5 119.134 23.6108  66
  -4 -10   5 89.4615 22.6004  57
  -4 -10   5 125.272 23.4124  76
  -4 -10   4 1565.05 73.6479  66
  -4 -10   4 1509.01 74.9135  43
  -4 -10   4 1550.27 74.1275  71
  -4 -10   4 1532.05 74.1581  49
  -4 -10   3 1467.92 72.7145  66
  -4 -10   3 1507.95 75.1628  43
  -4 -10   2 635.762 48.2366  43
  -4 -10   0 150.860 28.5882  46
  -4 -10  -2 52.2265 20.0483  58
  -4 -10  -2 37.6617 17.9648  60
   4 -10   4 48.6294 17.4437  50
   4 -10   4 45.0253 15.8323  52
   4 -10   5 601.611 37.7364  50
   4 -10   5 568.295 37.3486  38
   4 -10   5 674.104 39.6302  52
  -4  -9  10 612.386 40.5642  51
  -4  -9  10 604.770 40.0780  50
  -4  -9  10 641.056 40.6667  38
  -4  -9  10 602.410 40.3719  52
  -4  -9   9 1023.80 56.9449  38
  -4  -9   9 938.759 55.5225  50
  -4  -9   9 979.691 56.7087  51
  -4  -9   9 1016.01 57.2681  52
  -4  -9   9 1021.16 57.7440  57
  -4  -9   9 1011.78 54.8424  71
  -4  -9   9 982.382 54.3667  66
  -4  -9   9 1036.21 56.9362  64
  -4  -9   9 1003.27 53.3725  76
  -4  -9   8 812.726 54.2584  38
  -4  -9   8 894.692 55.1089  71
  -4  -9   8 772.926 53.7200  49
  -4  -9   8 807.422 53.4370  50
  -4  -9   8 799.276 55.4193  51
  -4  -9   8 883.462 55.0878  52
  -4  -9   8 751.143 53.9212  57
  -4  -9   8 844.845 54.3535  66
  -4  -9   8 806.696 51.7814  76
  -4  -9   8 846.746 55.8179  64
  -4  -9   7 1382.90 72.9574  71
  -4  -9   7 1306.28 72.0672  43
  -4  -9   7 1389.43 72.4636  76
  -4  -9   7 1329.98 74.2822  49
  -4  -9   7 1223.68 69.6462  50
  -4  -9   7 1216.67 71.6365  51
  -4  -9   7 1275.03 70.6349  52
  -4  -9   7 1353.10 72.4038  66
  -4  -9   7 1294.61 73.8006  57
  -4  -9   7 1377.83 73.6892  38
  -4  -9   6 496.203 45.2271  38
  -4  -9   6 469.079 47.7238  57
  -4  -9   6 497.265 46.7377  51
  -4  -9   6 409.794 45.9027  43
  -4  -9   6 422.278 43.6561  66
  -4  -9   6 421.999 46.2059  49
  -4  -9   6 410.414 44.0130  71
  -4  -9   5 2381.21 109.588  57
  -4  -9   5 2420.67 107.539  51
  -4  -9   5 2536.17 110.086  66
  -4  -9   5 2405.57 110.831  49
  -4  -9   5 2497.94 110.898  71
  -4  -9   5 2447.89 110.861  43
  -4  -9   4 626.388 54.2547  57
  -4  -9   4 647.186 55.2904  49
  -4  -9   3 451.186 49.6384  49
  -4  -9   2 5806.74 196.293  60
  -4  -9   2 5935.69 199.899  43
  -4  -9   2 5904.16 197.200  58
  -4  -9   1 6104.69 205.535  60
  -4  -9   1 6430.48 208.352  43
  -4  -9   1 6249.73 206.742  58
   4  -9   5 347.041 37.4290  62
   4  -9   5 361.187 37.1648  44
   4  -9   6 4031.38 135.955  62
   4  -9   6 3974.50 134.622  44
   4  -9   7 831.227 50.5805  50
   4  -9   7 1002.35 54.5493  62
   4  -9   7 962.047 53.6212  44
   4  -9   7 820.830 51.0713  52
   4  -9   7 1027.54 54.0882  53
   4  -9   7 906.397 53.9312  61
   4  -9   8 933.373 48.8476  44
   4  -9   8 1098.24 54.2222  61
  -4  -8  11 211.964 29.2212  52
  -4  -8  11 208.034 28.5264  38
  -4  -8  11 221.959 30.0995  50
  -4  -8  10 3572.42 130.398  51
  -4  -8  10 3559.29 131.375  50
  -4  -8  10 3299.70 127.947  52
  -4  -8  10 3464.81 128.189  57
  -4  -8  10 3439.47 125.305  66
  -4  -8  10 3303.53 121.587  76
  -4  -8  10 3612.87 129.816  38
  -4  -8   9 1764.26 88.0422  38
  -4  -8   9 1509.92 79.7658  71
  -4  -8   9 1609.06 85.4783  50
  -4  -8   9 1653.02 84.4789  64
  -4  -8   9 1492.11 83.9940  57
  -4  -8   9 1566.13 84.8706  52
  -4  -8   9 1584.68 85.1080  51
  -4  -8   9 1571.79 81.6262  66
  -4  -8   9 1570.66 80.1015  76
  -4  -8   8 12.3104 22.4006  71
  -4  -8   8 11.9389 22.5940  76
  -4  -8   8 6.76343 23.0579  52
  -4  -8   8 3.31029 24.8205  49
  -4  -8   8 24.1577 25.8762  57
  -4  -8   8 10.0353 25.0816  38
  -4  -8   8 3.39258 22.8614  50
  -4  -8   8 20.6574 25.0590  51
  -4  -8   8 37.3264 25.8741  66
  -4  -8   7 2136.27 103.925  71
  -4  -8   7 2218.86 105.502  66
  -4  -8   7 2163.18 105.991  38
  -4  -8   7 2098.99 104.067  52
  -4  -8   7 2094.52 106.331  51
  -4  -8   7 2030.42 101.045  76
  -4  -8   7 2153.36 108.470  57
  -4  -8   7 2019.75 105.623  49
  -4  -8   7 2249.60 107.042  50
  -4  -8   6 1014.07 70.7656  50
  -4  -8   6 971.257 72.4752  57
  -4  -8   6 937.077 67.4697  52
  -4  -8   6 1067.57 74.4318  51
  -4  -8   6 968.341 70.1570  66
  -4  -8   6 922.105 68.2896  71
  -4  -8   6 937.043 69.2077  38
  -4  -8   5 2733.30 120.755  38
  -4  -8   5 2736.73 120.366  60
  -4  -8   5 2516.23 121.542  57
  -4  -8   5 2711.82 119.432  58
  -4  -8   5 2451.05 118.297  51
  -4  -8   4 3053.54 131.232  58
  -4  -8   4 2950.79 131.678  57
  -4  -8   4 2915.06 129.213  60
  -4  -8   3 1488.46 87.6766  58
  -4  -8   3 1487.96 88.2464  60
  -4  -8   3 1370.87 84.8537  57
  -4  -8   2 7296.32 237.462  49
   4  -8   5 2311.48 105.303  53
   4  -8   5 2182.66 104.613  62
   4  -8   6 243.547 34.9513  62
   4  -8   6 247.478 37.5038  44
   4  -8   6 272.228 39.4697  53
   4  -8   7 6225.68 194.468  53
   4  -8   7 5744.86 191.087  62
   4  -8   7 5848.77 190.977  44
   4  -8   8 680.335 49.4767  59
   4  -8   8 730.670 52.3280  53
   4  -8   8 699.099 53.5695  61
   4  -8   8 707.876 53.3482  62
   4  -8   8 734.702 52.2557  44
   4  -8   9 26.1789 18.7332  53
   4  -8   9 39.7491 19.9262  61
   4  -8   9 56.3782 19.6447  62
   4  -8   9 63.7233 21.0932  59
   4  -8   9 56.2313 19.3716  44
  -4  -7  13 8.51831 16.4216  53
  -4  -7  13 8.41203 15.7683  44
  -4  -7  12 123.961 26.5942  53
  -4  -7  12 156.396 27.8215  52
  -4  -7  12 106.828 26.8289  44
  -4  -7  12 129.517 26.9347  50
  -4  -7  11 6764.31 212.490  38
  -4  -7  11 6816.96 216.308  50
  -4  -7  11 7154.82 218.727  52
  -4  -7  11 7091.56 218.268  53
  -4  -7  11 6739.15 213.991  44
  -4  -7  10 1292.65 78.9783  38
  -4  -7  10 1467.81 78.5269  76
  -4  -7  10 1328.67 79.9455  51
  -4  -7  10 1451.68 83.5584  52
  -4  -7  10 1411.04 82.4525  50
  -4  -7  10 1258.04 75.5503  71
  -4  -7  10 1282.51 75.9899  66
  -4  -7   9 2965.88 132.409  50
  -4  -7   9 3033.64 133.142  51
  -4  -7   9 3127.98 134.018  52
  -4  -7   9 3089.13 126.947  76
  -4  -7   9 2894.57 126.380  66
  -4  -7   9 2908.94 129.854  57
  -4  -7   9 3056.94 131.378  38
  -4  -7   9 3068.09 127.443  71
  -4  -7   8 2696.55 128.217  50
  -4  -7   8 2738.18 129.038  52
  -4  -7   8 2857.75 131.496  51
  -4  -7   8 2988.68 126.267  76
  -4  -7   8 2885.46 129.955  38
  -4  -7   8 3100.47 127.291  58
  -4  -7   8 3054.02 133.273  57
  -4  -7   8 3028.32 128.999  66
  -4  -7   8 2936.89 127.120  71
  -4  -7   8 2998.83 125.916  60
  -4  -7   7 3948.19 152.228  60
  -4  -7   7 3969.04 155.582  66
  -4  -7   7 3909.79 159.244  51
  -4  -7   7 4052.32 160.011  52
  -4  -7   7 3987.77 159.156  50
  -4  -7   7 3849.72 151.152  58
  -4  -7   7 3902.03 157.130  38
  -4  -7   7 3951.63 155.068  71
  -4  -7   6 8926.94 274.687  58
  -4  -7   6 9209.84 280.092  66
  -4  -7   6 9159.90 283.483  51
  -4  -7   6 9371.62 282.051  52
  -4  -7   6 9265.17 281.537  50
  -4  -7   6 8727.87 273.778  60
  -4  -7   6 9312.60 281.596  38
  -4  -7   5 690.015 60.8041  51
  -4  -7   5 765.404 62.5905  52
  -4  -7   5 699.565 59.8181  50
  -4  -7   5 726.969 60.8178  58
  -4  -7   5 696.992 59.9514  60
  -4  -7   5 670.469 58.8481  38
  -4  -7   4 6615.99 219.262  58
  -4  -7   4 6675.95 220.046  51
  -4  -7   4 6403.12 218.102  60
  -4  -7   3 3523.86 143.247  57
  -4  -7   3 3374.54 141.218  75
   4  -7   6 1251.83 79.9453  62
   4  -7   7 2482.26 113.791  59
   4  -7   7 2547.75 117.660  62
   4  -7   7 2693.10 119.704  53
   4  -7   8 3438.20 140.993  61
   4  -7   8 3497.62 137.953  44
   4  -7   8 3521.18 138.077  59
   4  -7   8 3485.31 137.893  53
   4  -7   8 3517.62 139.932  62
   4  -7   9 308.448 38.4748  59
   4  -7   9 349.083 41.4304  62
   4  -7   9 382.268 43.4640  61
   4  -7   9 287.363 37.6586  44
   4  -7   9 312.126 37.8245  42
   4  -7   9 384.937 42.4349  53
   4  -7  10 3234.39 118.495  42
   4  -7  10 3313.15 119.674  44
   4  -7  10 3221.68 121.867  59
   4  -7  10 3503.93 126.944  61
   4  -7  10 3214.91 122.677  62
   4  -7  10 3208.86 119.117  53
   4  -7  10 3111.71 118.371  64
   4  -7  11 149.601 24.1121  64
   4  -7  11 146.204 22.7158  53
   4  -7  11 146.352 24.8780  59
   4  -7  11 137.546 23.5326  42
   4  -7  11 123.946 22.3114  44
   4  -7  11 141.603 24.3643  62
   4  -7  11 136.679 23.5883  61
  -4  -6  14 2268.09 92.2685  44
  -4  -6  14 2185.87 91.5103  53
  -4  -6  13 169.016 31.3183  44
  -4  -6  13 171.867 31.9829  53
  -4  -6  12 1818.44 94.6192  44
  -4  -6  12 1906.03 97.2872  53
  -4  -6  11 1499.23 86.5045  50
  -4  -6  11 1413.43 80.8381  60
  -4  -6  11 1656.75 89.4968  52
  -4  -6  11 1431.78 86.6096  53
  -4  -6  11 1448.42 81.5024  66
  -4  -6  11 1371.69 84.6067  44
  -4  -6  11 1435.73 80.9250  58
  -4  -6  10 3123.88 128.583  58
  -4  -6  10 2985.55 132.189  50
  -4  -6  10 2980.54 130.197  38
  -4  -6  10 3090.79 128.628  60
  -4  -6  10 3132.87 134.886  53
  -4  -6  10 2909.88 131.274  52
  -4  -6  10 2928.63 125.987  71
  -4  -6  10 2984.90 128.005  66
  -4  -6  10 3111.10 134.142  44
  -4  -6   9 352.971 44.6263  66
  -4  -6   9 279.713 42.6794  38
  -4  -6   9 283.636 40.0338  60
  -4  -6   9 367.268 47.0882  52
  -4  -6   9 368.366 47.0571  50
  -4  -6   9 325.000 44.6738  51
  -4  -6   9 300.562 41.6985  58
  -4  -6   9 329.207 43.6465  71
  -4  -6   8 13583.2 375.948  66
  -4  -6   8 13716.7 380.754  38
  -4  -6   8 13565.4 373.782  60
  -4  -6   8 13295.3 379.878  51
  -4  -6   8 13606.4 381.921  52
  -4  -6   8 13643.2 382.361  50
  -4  -6   8 13038.1 371.112  58
  -4  -6   8 13504.0 374.702  71
  -4  -6   7 8415.54 263.133  71
  -4  -6   7 8585.24 268.142  38
  -4  -6   7 8921.51 265.297  60
  -4  -6   7 8682.32 269.651  50
  -4  -6   7 8667.85 263.492  58
  -4  -6   7 8936.10 271.526  52
  -4  -6   7 8847.71 272.490  51
  -4  -6   7 8875.22 266.403  66
  -4  -6   7 8563.60 262.935  75
  -4  -6   6 324.579 41.5043  38
  -4  -6   6 399.926 46.2143  52
  -4  -6   6 267.959 39.0261  75
  -4  -6   6 280.214 39.3761  58
  -4  -6   6 449.890 108.731  23
  -4  -6   6 355.755 42.9354  60
  -4  -6   6 255.576 41.0597  51
  -4  -6   6 327.110 42.8850  50
  -4  -6   6 298.975 95.4243  17
  -4  -6   5 5480.43 186.517  52
  -4  -6   5 5573.31 190.209  51
  -4  -6   5 5175.44 182.935  75
  -4  -6   5 5225.74 350.178  17
  -4  -6   5 5160.73 182.794  58
  -4  -6   5 5550.88 361.651  23
  -4  -6   5 5602.99 187.432  60
  -4  -6   5 5542.90 186.717  38
  -4  -6   5 5564.05 187.121  50
  -4  -6   4 6563.07 212.697  75
  -4  -6   4 6346.32 385.872  23
  -4  -6   4 6663.62 209.444  38
  -4  -6   4 7182.12 408.114  17
  -4  -6   4 6647.59 213.852  58
  -4  -6   4 6434.52 211.385  51
  -4  -6   4 6486.58 212.870  60
   4  -6  -3 4630.59 302.700  30
  -4  -6   3 4547.10 315.904  23
  -4  -6   3 5056.54 330.309  17
  -4  -6   3 4845.33 317.273  34
  -4  -6   3 4391.87 159.054  51
  -4  -6   2 783.951 133.468  34
   4  -6  -2 680.285 114.328  30
  -4  -6   2 707.370 123.060  23
   4  -6  -2 631.445 113.191  27
   4  -6  -2 649.122 114.736  26
  -4  -6   2 688.568 123.826  17
  -4  -6   1 6303.74 377.516  34
   4  -6  -1 6258.00 358.803  27
  -4  -6   1 6344.87 371.901  23
   4  -6  -1 6182.46 357.168  26
  -4  -6   1 7211.71 390.803  17
   4  -6   0 1141.93 153.361  27
   4  -6   0 1335.90 163.314  26
   4  -6   0 1293.56 160.644  30
  -4  -6   0 1329.34 171.598  34
   4  -6   1 8187.56 435.524  27
   4  -6   1 8964.25 452.254  26
   4  -6   1 8338.72 428.484  30
   4  -6   1 8445.62 429.897  36
  -4  -6  -1 8507.58 459.699  34
  -4  -6  -1 8866.72 458.322  35
   4  -6   2 604.031 116.280  27
   4  -6   2 640.673 119.439  26
   4  -6   2 377.174 91.6912  30
  -4  -6  -2 572.177 123.409  34
   4  -6   3 3357.81 273.441  26
   4  -6   3 3363.47 271.834  27
  -4  -6  -3 2774.30 259.229  34
  -4  -6  -4 12884.9 609.129  34
   4  -6   6 939.674 65.9501  42
   4  -6   6 815.141 63.3761  59
   4  -6   6 910.188 67.1341  62
   4  -6   7 6610.60 216.498  42
   4  -6   7 6758.11 223.539  62
   4  -6   7 6556.17 218.353  59
   4  -6   8 6563.60 218.030  64
   4  -6   8 6670.13 220.728  53
   4  -6   8 6829.67 222.851  59
   4  -6   8 6368.47 217.237  44
   4  -6   8 6861.95 220.530  42
   4  -6   8 6909.94 225.275  62
   4  -6   9 2729.65 119.003  42
   4  -6   9 2671.92 122.702  62
   4  -6   9 2777.33 124.730  61
   4  -6   9 2539.47 118.153  59
   4  -6   9 2788.48 119.093  44
   4  -6   9 2491.46 116.437  64
   4  -6   9 2879.63 121.422  53
   4  -6  10 3751.49 141.380  42
   4  -6  10 3825.25 145.992  62
   4  -6  10 3686.82 145.016  61
   4  -6  10 3837.12 145.578  59
   4  -6  10 3856.58 139.782  44
   4  -6  10 3600.02 141.419  64
   4  -6  10 3608.88 138.446  53
   4  -6  11 3034.19 118.819  61
   4  -6  11 2890.43 114.664  42
   4  -6  11 2835.54 117.042  59
   4  -6  11 2825.52 116.411  64
   4  -6  11 3241.97 122.899  62
   4  -6  12 1675.17 74.3314  42
   4  -6  12 1580.35 75.4730  59
   4  -6  12 1638.86 75.6508  64
   4  -6  12 1707.25 77.7272  62
  -4  -5  15 1091.01 58.1972  65
  -4  -5  15 997.561 58.3175  42
  -4  -5  15 1006.76 57.5047  53
  -4  -5  15 1055.99 58.7369  44
  -4  -5  14 255.858 36.3640  42
  -4  -5  14 321.958 40.6548  53
  -4  -5  14 313.755 38.8636  44
  -4  -5  13 7728.12 240.906  44
  -4  -5  13 7556.79 240.766  53
  -4  -5  13 7769.86 233.375  58
  -4  -5  13 7264.78 238.464  42
  -4  -5  13 7822.78 233.688  60
  -4  -5  12 118.261 33.8030  44
  -4  -5  12 114.131 27.8560  60
  -4  -5  12 127.733 34.5815  53
  -4  -5  12 88.0612 27.8613  58
  -4  -5  12 112.223 32.6294  42
  -4  -5  11 538.779 51.7370  58
  -4  -5  11 516.899 53.8944  44
  -4  -5  11 559.031 51.4257  66
  -4  -5  11 429.518 46.4760  60
  -4  -5  11 536.284 55.3494  53
  -4  -5  10 1251.21 83.2489  53
  -4  -5  10 1187.96 78.4862  52
  -4  -5  10 1235.27 80.2310  50
  -4  -5  10 1253.21 77.2450  58
  -4  -5  10 1293.22 82.8830  44
  -4  -5  10 1128.72 74.6403  66
  -4  -5  10 1348.76 80.4392  60
  -4  -5  10 1335.29 79.3882  71
  -4  -5   9 516.162 50.7563  38
  -4  -5   9 600.934 55.3320  44
  -4  -5   9 539.099 53.4153  50
  -4  -5   9 488.065 49.7398  58
  -4  -5   9 654.085 57.9829  53
  -4  -5   9 584.404 55.5920  52
  -4  -5   9 546.906 51.5883  66
  -4  -5   9 553.449 51.6587  71
  -4  -5   9 600.867 53.3170  60
  -4  -5   8 12768.4 356.623  50
  -4  -5   8 12759.7 350.914  58
  -4  -5   8 12716.4 593.085  18
  -4  -5   8 12345.5 348.498  66
  -4  -5   8 12885.2 351.645  60
  -4  -5   8 12935.9 355.234  38
  -4  -5   8 13055.9 354.614  44
  -4  -5   8 12468.8 348.170  71
  -4  -5   8 12006.6 585.158   9
  -4  -5   8 12835.0 356.681  52
  -4  -5   8 12438.7 352.972  53
  -4  -5   8 12738.4 355.186  51
  -4  -5   7 93.6624 26.3466  66
  -4  -5   7 51.8429 47.5724  18
  -4  -5   7 69.4057 24.5733  58
  -4  -5   7 87.5906 24.1911  60
  -4  -5   7 70.5681 55.0586   9
  -4  -5   7 114.807 29.3956  52
  -4  -5   7 72.5783 25.2206  75
  -4  -5   7 98.8332 27.1948  38
  -4  -5   7 83.0734 23.5644  71
  -4  -5   7 81.7763 25.7423  51
  -4  -5   7 111.816 28.0484  50
   4  -5  -7 15.4959 39.5073  15
  -4  -5   6 13889.7 376.405  50
  -4  -5   6 14272.1 374.933  75
  -4  -5   6 13663.2 375.740  51
  -4  -5   6 13982.3 376.542  52
  -4  -5   6 14531.3 601.500   9
  -4  -5   6 13694.9 582.914  18
  -4  -5   6 13373.2 576.822  17
  -4  -5   6 13933.0 374.776  38
  -4  -5   6 14050.7 374.021  58
  -4  -5   6 13908.4 585.886  23
  -4  -5   6 13898.5 373.185  60
  -4  -5   5 5915.83 193.532  50
  -4  -5   5 6221.41 194.628  38
  -4  -5   5 6012.19 194.106  60
  -4  -5   5 6329.83 357.355  23
  -4  -5   5 5949.61 194.761  51
  -4  -5   5 6254.53 195.947  52
  -4  -5   5 6481.64 354.491  18
  -4  -5   5 5568.69 340.781  17
  -4  -5   5 6344.66 196.455  75
  -4  -5   5 6210.45 351.892   9
  -4  -5   5 6412.85 196.535  58
  -4  -5   4 9493.77 444.420  17
  -4  -5   4 8959.76 435.529  23
   4  -5  -4 9221.47 444.894  24
  -4  -5   3 6556.14 351.815  17
   4  -5  -3 6075.53 329.864  30
  -4  -5   3 6702.29 355.411  23
   4  -5  -3 7046.10 371.087  24
  -4  -5   2 28834.6 886.661  34
  -4  -5   2 27511.2 880.319  17
  -4  -5   2 29196.7 895.968  23
   4  -5  -2 25891.9 844.070  27
   4  -5  -2 28601.6 896.376  24
   4  -5  -2 25105.1 836.741  26
  -4  -5   1 9624.51 435.334  17
  -4  -5   1 10060.8 442.696  23
   4  -5  -1 10493.2 453.878  24
   4  -5  -1 9321.70 423.442  27
   4  -5  -1 9089.69 420.354  26
  -4  -5   0 14246.5 540.935  17
   4  -5   0 13017.0 511.802  36
  -4  -5   0 13856.5 551.092  34
  -4  -5   0 13410.3 536.696  35
  -4  -5   0 13193.5 527.349  23
   4  -5   0 11806.4 506.999  27
   4  -5   0 12958.9 524.715  26
   4  -5   0 13613.2 538.258  24
  -4  -5  -1 24794.1 821.027  35
   4  -5   1 23959.4 789.313  36
  -4  -5  -1 24178.1 824.389  34
   4  -5   1 23114.7 784.566  30
   4  -5   1 24121.4 808.623  27
   4  -5   1 25815.9 801.890  22
   4  -5   1 22980.5 796.137  26
  -4  -5  -2 25992.8 901.634  34
   4  -5   2 28150.2 905.452  27
   4  -5   2 27648.3 902.889  26
   4  -5   2 26963.2 878.333  30
   4  -5   2 27277.0 848.400  18
   4  -5   2 28694.1 885.252  22
   4  -5   2 27694.6 851.813   9
   4  -5   3 12480.9 530.328  27
   4  -5   3 11662.7 518.634  26
   4  -5   3 12198.7 497.538  18
   4  -5   3 11759.4 490.940   9
   4  -5   4 22978.1 807.743  27
   4  -5   4 23262.5 790.909   9
   4  -5   4 22761.7 786.990  18
   4  -5   5 1933.24 194.429   9
   4  -5   5 2083.16 204.923  18
   4  -5   6 22627.1 562.921  42
   4  -5   6 22932.8 825.368  18
   4  -5   6 22184.6 812.244   9
   4  -5   6 21773.3 563.713  59
   4  -5   6 22238.5 567.284  62
   4  -5   7 5305.95 187.935  59
   4  -5   7 5549.71 187.775  42
   4  -5   7 5313.36 189.557  62
   4  -5   8 7345.39 234.356  53
   4  -5   8 7467.77 238.395  59
   4  -5   8 7281.98 232.474  42
   4  -5   8 7315.88 237.795  62
   4  -5   8 6848.70 230.804  64
   4  -5   9 1082.56 76.3317  61
   4  -5   9 978.715 69.2734  53
   4  -5   9 1103.32 76.0464  59
   4  -5   9 1048.46 72.6057  42
   4  -5   9 1105.68 76.8805  62
   4  -5   9 1000.15 72.4000  64
   4  -5  10 4299.99 165.345  62
   4  -5  10 4224.17 162.997  59
   4  -5  10 4409.04 161.687  42
   4  -5  10 3940.54 159.031  64
   4  -5  10 4294.94 164.637  61
   4  -5  11 2984.97 127.563  62
   4  -5  11 3013.25 127.561  59
   4  -5  11 2894.66 122.037  42
   4  -5  11 2856.20 124.853  64
   4  -5  11 3086.54 127.199  61
   4  -5  12 5164.59 173.882  59
   4  -5  12 5210.06 168.895  42
   4  -5  12 5120.44 172.581  62
   4  -5  12 5007.65 172.607  64
   4  -5  13 233.725 29.6600  62
   4  -5  13 257.861 31.2953  64
   4  -5  13 234.231 28.3531  42
   4  -5  13 246.066 30.7956  59
  -4  -4  16 773.333 48.8419  42
  -4  -4  15 570.670 49.2681  42
  -4  -4  15 486.915 44.3666  53
  -4  -4  15 594.582 45.2881  60
  -4  -4  15 515.160 43.4831  74
  -4  -4  15 494.824 44.0847  65
  -4  -4  15 482.511 43.8524  44
  -4  -4  15 481.440 42.0077  58
  -4  -4  14 1701.11 92.8304  53
  -4  -4  14 1885.61 92.8470  60
  -4  -4  14 1816.86 91.4074  74
  -4  -4  14 2018.49 100.462  42
  -4  -4  14 1816.85 93.6612  44
  -4  -4  14 1851.33 92.1796  58
  -4  -4  13 1632.71 93.4181  53
  -4  -4  13 1611.12 88.3025  60
  -4  -4  13 1510.43 86.6850  74
  -4  -4  13 1433.30 89.3922  42
  -4  -4  13 1599.06 88.3687  58
  -4  -4  13 1454.18 88.6665  44
  -4  -4  12 3863.14 158.759  44
  -4  -4  12 3973.53 161.703  42
  -4  -4  12 4036.27 161.458  53
  -4  -4  12 3907.38 153.638  60
  -4  -4  12 3888.74 153.357  58
  -4  -4  11 9510.57 291.187  44
  -4  -4  11 9162.38 290.564  42
  -4  -4  11 9107.74 289.127  53
  -4  -4  11 9497.41 283.583  58
  -4  -4  11 9934.06 286.518  60
  -4  -4  10 1498.69 84.8102  60
  -4  -4  10 1543.28 84.6831  66
  -4  -4  10 1664.71 93.1227  44
  -4  -4  10 1556.85 90.4287  53
  -4  -4  10 1714.30 90.3112  58
  -4  -4  10 1384.43 86.7201  42
  -4  -4   9 12107.0 327.485  58
  -4  -4   9 11349.5 321.034  66
  -4  -4   9 11713.2 556.848   9
  -4  -4   9 11841.9 326.165  60
  -4  -4   9 11386.0 326.948  50
   4  -4  -9 12683.6 564.854  32
  -4  -4   9 11322.5 328.373  44
  -4  -4   9 10962.1 538.239  18
   4  -4  -9 10148.1 513.102  15
  -4  -4   9 11733.9 330.947  53
  -4  -4   9 11659.9 327.995  52
  -4  -4   8 2094.24 97.6216  50
   4  -4  -8 2431.53 215.678  32
  -4  -4   8 1717.65 194.537  18
   4  -4  -8 1939.30 192.769  15
  -4  -4   8 2025.75 93.8090  58
  -4  -4   8 1876.58 90.0164  66
  -4  -4   8 2172.50 97.5545  38
  -4  -4   8 1935.42 94.3612  44
  -4  -4   8 1997.40 93.7717  60
  -4  -4   8 1848.57 93.2441  53
  -4  -4   8 1925.33 94.6844  52
  -4  -4   8 1836.78 201.366   9
  -4  -4   7 38236.0 911.083  50
  -4  -4   7 39067.2 908.025  75
  -4  -4   7 38678.7 909.271  38
  -4  -4   7 37872.9 1167.53  18
  -4  -4   7 38782.4 911.872  52
  -4  -4   7 38396.7 909.452  53
  -4  -4   7 38149.3 909.113  51
  -4  -4   7 38060.3 904.335  66
  -4  -4   7 38479.7 1175.99   9
  -4  -4   7 38097.0 907.494  44
  -4  -4   7 38200.1 907.308  58
  -4  -4   7 38528.1 907.741  60
   4  -4  -7 35031.8 1117.92  15
  -4  -4   6 3606.93 251.810   9
   4  -4  -6 3159.44 223.452  15
  -4  -4   6 3019.35 231.393  18
  -4  -4   6 3391.43 236.709  17
  -4  -4   6 3363.15 236.609  23
  -4  -4   5 13969.7 536.267   9
   4  -4  -5 12288.0 494.047  15
  -4  -4   5 14437.9 536.469  18
  -4  -4   5 13563.2 525.149  17
  -4  -4   5 13799.7 528.681  23
  -4  -4   4 13053.8 490.022   9
  -4  -4   4 11843.8 472.381  18
  -4  -4   4 13118.1 493.524  17
  -4  -4   4 12604.9 486.831  23
  -4  -4   3 29980.6 869.298   9
  -4  -4   3 28705.5 875.341  17
  -4  -4   3 29878.8 882.708  23
   4  -4  -3 28714.6 884.812  22
   4  -4  -3 29014.2 867.626  30
   4  -4  -2 929.270 113.505  30
  -4  -4   2 669.673 97.3775  17
   4  -4  -2 753.560 105.236  22
  -4  -4   2 1034.54 118.716  23
   4  -4  -2 734.115 97.6693  27
   4  -4  -2 855.702 114.662  24
   4  -4  -2 871.409 104.062  26
   4  -4  -1 5130.45 277.019  30
  -4  -4   1 5438.27 283.367  17
  -4  -4   1 5889.25 291.027  34
   4  -4  -1 5722.05 292.804  22
  -4  -4   1 5874.84 292.346  23
   4  -4  -1 5729.27 287.379  27
   4  -4  -1 5926.78 305.424  24
   4  -4  -1 5035.89 271.240  26
   4  -4   0 15671.0 557.170  30
  -4  -4   0 15499.2 553.514  17
  -4  -4   0 15746.1 561.015  34
   4  -4   0 15344.6 534.153  36
  -4  -4   0 15070.3 546.171  35
  -4  -4   0 16999.9 568.566  23
   4  -4   0 16318.6 566.237  27
   4  -4   0 15152.8 550.347  26
   4  -4   0 16897.0 577.603  24
   4  -4   0 16519.4 565.731  22
   4  -4   1 13888.9 485.042   9
  -4  -4  -1 13624.4 505.009  17
   4  -4   1 13588.8 484.662  18
   4  -4   1 13269.2 504.758  30
   4  -4   1 13835.8 521.057  27
   4  -4   1 13536.0 514.220  26
  -4  -4  -1 13977.1 509.339  23
   4  -4   1 14464.7 516.891  22
   4  -4   1 14435.4 507.662  36
   4  -4   2 11365.1 430.870   9
   4  -4   2 11065.6 444.115  22
   4  -4   2 10969.0 452.026  26
   4  -4   2 11140.0 456.913  27
   4  -4   2 10645.0 437.149  30
   4  -4   2 10329.0 419.516  18
   4  -4   3 54935.7 1468.14   9
   4  -4   3 55847.9 1473.64  18
   4  -4   3 56558.4 1497.96  22
   4  -4   3 54216.6 1494.72  27
   4  -4   4 4700.36 276.548   9
   4  -4   4 4868.13 288.202  27
   4  -4   4 4670.50 277.802  18
   4  -4   5 5640.74 317.484   9
   4  -4   5 5067.20 169.820  62
   4  -4   5 5383.91 312.188  18
   4  -4   6 13114.5 545.949   9
   4  -4   6 12254.0 342.604  59
   4  -4   6 12802.2 346.744  62
   4  -4   6 13056.1 545.158  18
   4  -4   7 1520.46 82.1485  42
  -4  -4  -7 1909.12 210.094  12
  -4  -4  -7 1744.60 196.996  16
   4  -4   7 1556.20 179.682   9
   4  -4   7 1464.39 83.1400  64
   4  -4   7 1417.47 83.0899  62
   4  -4   7 1631.50 87.1296  59
   4  -4   7 1634.32 183.285  18
   4  -4   8 7952.26 251.656  59
   4  -4   8 8043.99 253.078  62
   4  -4   8 7780.56 249.882  64
   4  -4   8 8114.48 255.782  61
   4  -4   8 8093.32 247.316  42
   4  -4   9 8413.17 266.807  59
   4  -4   9 8265.31 265.924  62
   4  -4   9 8433.82 266.700  64
   4  -4   9 8498.83 268.950  61
   4  -4   9 8718.77 262.476  42
   4  -4  10 1648.50 96.2099  59
   4  -4  10 1651.39 96.1595  62
   4  -4  10 1524.43 92.8425  64
   4  -4  10 1732.55 97.3325  61
   4  -4  10 1725.90 93.2812  42
   4  -4  11 664.158 59.8131  62
   4  -4  11 571.645 57.0225  59
   4  -4  11 553.052 52.5479  42
   4  -4  11 495.310 53.6426  64
   4  -4  12 1168.59 74.9873  62
   4  -4  12 1104.55 73.0790  59
   4  -4  12 1173.49 70.3126  42
   4  -4  12 1155.04 74.4316  64
   4  -4  13 2781.33 111.524  62
   4  -4  13 2782.07 113.536  59
   4  -4  13 2497.45 102.638  42
   4  -4  13 2698.88 111.129  64
   4  -4  14 676.378 44.5084  62
   4  -4  14 727.025 47.0999  59
   4  -4  14 729.911 47.2876  64
  -4  -3  16 7867.81 222.518  45
  -4  -3  16 7548.50 215.056  60
  -4  -3  16 7486.32 221.312  54
  -4  -3  16 7067.91 212.625  74
  -4  -3  16 7512.02 214.833  58
  -4  -3  16 7424.49 218.801  42
  -4  -3  15 724.487 54.5935  58
  -4  -3  15 737.104 58.7115  42
  -4  -3  15 653.219 52.9210  74
  -4  -3  15 626.974 52.0012  60
  -4  -3  14 4006.36 151.924  58
  -4  -3  14 4029.90 154.045  53
  -4  -3  14 3585.41 151.750  42
  -4  -3  14 3897.89 153.266  44
  -4  -3  14 4002.43 152.754  74
  -4  -3  14 3924.71 151.248  60
  -4  -3  13 3239.22 137.745  58
  -4  -3  13 3234.50 141.189  53
  -4  -3  13 3315.89 144.284  42
  -4  -3  13 3078.17 138.243  44
  -4  -3  13 3279.77 139.014  74
  -4  -3  13 3397.24 139.599  60
  -4  -3  12 20941.4 534.960  58
  -4  -3  12 20703.2 534.162  60
  -4  -3  12 19781.5 537.595  44
  -4  -3  12 20193.3 541.987  42
  -4  -3  12 20748.8 542.904  53
  -4  -3  11 6009.51 200.681  58
  -4  -3  11 6015.05 201.311  60
  -4  -3  11 6116.46 209.398  44
  -4  -3  11 5778.77 206.388  53
  -4  -3  11 5675.12 206.075  42
  -4  -3  10 5929.93 203.415  53
   4  -3 -10 5945.89 373.301  32
  -4  -3  10 6077.26 196.775  60
  -4  -3  10 5928.68 195.702  58
   4  -3 -10 5717.29 363.484  15
  -4  -3  10 6056.68 202.981  44
  -4  -3  10 5549.71 199.207  42
  -4  -3   9 15318.4 632.048  18
  -4  -3   9 15966.5 422.828  53
  -4  -3   9 16504.6 416.850  58
  -4  -3   9 15978.7 414.802  60
  -4  -3   9 15605.9 642.606   9
   4  -3  -9 14476.7 613.904  15
  -4  -3   9 15267.6 418.740  44
  -4  -3   9 15554.0 420.777  42
  -4  -3   8 161.664 59.4377   9
  -4  -3   8 295.411 36.2302  53
  -4  -3   8 264.690 32.3390  58
  -4  -3   8 241.747 31.4564  60
   4  -3  -8 165.291 59.3056  15
  -4  -3   8 230.538 78.0382  18
  -4  -3   7 17292.6 630.918   9
  -4  -3   7 18103.4 633.866  18
  -4  -3   6 14029.4 538.574   9
  -4  -3   6 14444.3 541.298  18
   4  -3  -6 13138.6 507.822  15
   4  -3  -5 4656.35 250.984  28
  -4  -3   5 4365.79 252.383   9
  -4  -3   5 4255.25 238.627  23
  -4  -3   5 3998.02 240.948  18
  -4  -3   5 4366.63 240.092  17
   4  -3  -4 33234.1 893.444  28
  -4  -3   4 30112.3 879.607   9
  -4  -3   4 31616.3 878.177  23
  -4  -3   4 30612.2 878.035  18
  -4  -3   4 30011.4 868.554  17
   4  -3  -4 27943.5 854.593  15
  -4  -3   3 19593.2 617.406   9
  -4  -3   3 18931.2 613.379  23
  -4  -3   3 18896.9 610.118  18
  -4  -3   3 19194.7 617.377  17
   4  -3  -3 19632.3 609.686  15
   4  -3  -2 58239.3 1448.73  30
  -4  -3   2 55970.5 1425.58   9
  -4  -3   2 56284.0 1420.99  18
  -4  -3   2 56204.5 1441.57  17
   4  -3  -2 56078.3 1421.57  15
  -4  -3   2 56287.3 1444.07  23
   4  -3  -2 57201.3 1433.31  27
   4  -3  -2 55988.9 1422.90  26
   4  -3  -1 23442.3 706.204  22
  -4  -3   1 23213.9 689.951  23
   4  -3  -1 22338.1 682.448  27
   4  -3  -1 22852.4 708.094  24
   4  -3  -1 22353.3 678.628  26
   4  -3  -1 23927.1 699.316  30
  -4  -3   1 22433.7 683.997  17
   4  -3   0 46559.4 1191.21  36
   4  -3   0 45837.9 1219.62  26
   4  -3   0 46163.6 1231.48  22
  -4  -3   0 47462.9 1227.49  23
   4  -3   0 48107.8 1235.40  27
   4  -3   0 44310.3 1225.63  24
  -4  -3   0 48157.8 1229.58  17
   4  -3   0 46821.4 1230.20  30
  -4  -3  -1 57381.2 1456.26  23
   4  -3   1 58261.5 1463.74  22
   4  -3   1 58077.6 1468.93  26
   4  -3   1 56905.5 1460.69  24
   4  -3   1 57488.7 1469.48  27
   4  -3   1 56304.4 1439.67   9
   4  -3   1 54425.7 1434.02  18
  -4  -3  -1 56974.0 1454.32  17
   4  -3   1 56944.2 1461.82  30
   4  -3   2 33701.4 953.341  27
   4  -3   2 33912.4 946.770  22
   4  -3   2 32691.3 944.938  26
  -4  -3  -2 31870.7 929.445  23
   4  -3   2 33827.5 933.540   9
   4  -3   2 33500.8 935.382  18
  -4  -3  -2 33883.2 940.023  17
   4  -3   2 33934.8 941.619  30
   4  -3   3 36291.0 1016.74  22
   4  -3   3 36311.0 1012.61  18
   4  -3   3 35199.7 1019.15  27
   4  -3   3 36542.1 1009.87   9
   4  -3   4 29889.4 895.346  18
   4  -3   4 31667.7 911.679  27
   4  -3   4 29568.5 892.586   9
   4  -3   5 18092.1 635.508   9
   4  -3   5 18926.1 644.213  18
   4  -3   6 3768.65 249.225   9
   4  -3   6 3701.40 248.717  18
   4  -3   6 3692.50 134.557  62
   4  -3   7 21043.3 528.669  62
   4  -3   7 20840.0 521.576  42
   4  -3   7 20342.2 526.666  64
   4  -3   7 20497.7 526.470  59
   4  -3   7 20522.8 530.795  61
   4  -3   7 20318.9 728.459   9
  -4  -3  -7 22409.7 794.388  12
  -4  -3  -7 23225.0 797.557  16
   4  -3   7 21063.6 737.296  18
  -4  -3  -8 5207.44 343.813  16
   4  -3   8 4951.63 168.403  42
  -4  -3  -8 5129.91 343.974  12
   4  -3   8 4899.58 174.702  62
   4  -3   8 4747.64 173.310  64
   4  -3   8 4730.21 172.675  59
   4  -3   8 4613.59 172.959  61
   4  -3   9 3463.90 143.462  61
   4  -3   9 3068.21 137.842  64
   4  -3   9 3413.03 143.058  59
   4  -3   9 3494.46 137.076  42
   4  -3   9 3489.69 144.898  62
   4  -3  10 11283.3 335.850  64
   4  -3  10 11541.2 336.733  59
   4  -3  10 11431.1 324.642  42
   4  -3  10 11051.5 334.415  62
   4  -3  11 8462.80 268.454  64
   4  -3  11 8401.39 268.617  59
   4  -3  11 8288.98 255.130  42
   4  -3  11 8344.09 267.662  62
   4  -3  12 3705.89 149.287  62
   4  -3  12 3468.61 146.901  59
   4  -3  12 3685.59 150.444  64
   4  -3  13 1576.61 85.4770  62
   4  -3  13 1682.63 89.4221  64
   4  -3  13 1591.04 87.3283  59
   4  -3  14 112.878 25.2588  59
   4  -3  14 113.610 24.7343  64
   4  -3  14 94.5483 24.1579  62
  -4  -2  17 2086.10 80.9415  58
  -4  -2  17 1969.92 83.6472  54
  -4  -2  17 2022.66 83.6617  45
  -4  -2  17 2046.03 79.8618  60
  -4  -2  16 1072.33 64.2723  42
  -4  -2  16 1066.58 64.0747  58
  -4  -2  16 1076.22 64.1840  60
  -4  -2  15 3358.88 134.565  74
  -4  -2  15 3308.86 136.369  42
  -4  -2  15 3403.55 135.373  60
  -4  -2  15 3314.20 134.673  58
  -4  -2  15 3363.80 140.152   8
  -4  -2  14 15431.1 419.507  74
  -4  -2  14 14879.9 416.241  60
  -4  -2  14 15539.2 426.152  42
  -4  -2  14 15400.2 419.063  58
  -4  -2  14 15359.7 429.504   8
  -4  -2  13 4904.52 184.423  53
  -4  -2  13 5241.91 186.325  74
  -4  -2  13 4795.04 182.320  44
  -4  -2  13 5027.15 182.818  60
  -4  -2  13 5054.61 190.035  42
  -4  -2  13 5053.77 184.080  58
  -4  -2  13 4923.64 192.665   8
  -4  -2  12 13287.1 376.357  53
  -4  -2  12 13168.1 372.018  74
  -4  -2  12 12599.3 380.643   8
  -4  -2  12 13317.2 376.190  44
  -4  -2  12 13267.5 370.832  58
  -4  -2  12 13448.3 380.368  42
  -4  -2  12 13094.3 369.517  60
  -4  -2  11 1481.39 83.8637  60
  -4  -2  11 1442.42 82.9062  58
  -4  -2  11 1443.58 86.0760  44
  -4  -2  11 1462.51 87.7378  42
  -4  -2  11 1311.17 84.2560  53
   4  -2 -10 1609.27 182.651  32
  -4  -2  10 1385.16 76.5980  60
  -4  -2  10 1304.82 75.0221  58
  -4  -2  10 1410.19 82.0158  44
  -4  -2  10 1377.83 82.3108  42
  -4  -2  10 1297.38 80.6196  53
  -4  -2   9 19296.3 498.204  42
  -4  -2   9 19921.5 492.209  60
  -4  -2   9 19158.6 497.866  53
  -4  -2   9 19482.8 490.930  58
   4  -2  -9 18683.8 697.359  15
  -4  -2   9 19366.8 497.773  44
   4  -2  -8 13135.2 537.257  15
  -4  -2   8 13875.0 551.247   9
   4  -2  -8 15272.7 564.884  32
  -4  -2   8 15317.8 542.346   5
  -4  -2   8 14101.8 548.685  18
  -4  -2   7 8436.74 381.886  18
  -4  -2   7 8419.45 383.200   9
   4  -2  -7 9139.30 370.178   3
   4  -2  -7 8907.81 366.451   4
  -4  -2   7 7499.68 370.991  25
  -4  -2   7 9745.59 375.319   5
   4  -2  -7 7915.35 369.934  15
  -4  -2   7 7901.31 378.417  14
  -4  -2   6 2723.64 187.433  18
  -4  -2   6 2685.56 189.338   9
   4  -2  -6 2700.68 182.710  28
  -4  -2   6 2228.32 174.568  25
  -4  -2   6 2669.37 172.406   5
   4  -2  -6 2627.34 183.868  15
  -4  -2   6 2604.07 187.382  14
  -4  -2   5 62913.3 1601.51  18
  -4  -2   5 63275.6 1609.01   9
   4  -2  -5 68606.3 1610.38  28
  -4  -2   5 60852.1 1595.85  25
  -4  -2   5 69470.7 1581.27   5
   4  -2  -5 59607.3 1590.39  15
  -4  -2   5 59282.2 1591.69  14
  -4  -2   4 29048.6 800.480  17
  -4  -2   4 28031.4 816.706  18
  -4  -2   4 29415.8 826.534   9
   4  -2  -4 28655.4 804.904   2
   4  -2  -4 27544.5 798.749   1
   4  -2  -4 30037.9 820.236  28
  -4  -2   4 29409.5 801.212  23
  -4  -2   4 28542.5 811.610  25
  -4  -2   4 30110.9 790.693   5
   4  -2  -4 29304.3 823.283  15
  -4  -2   4 29110.9 816.547  14
  -4  -2   3 8109.37 306.086  17
  -4  -2   3 7458.73 306.697  18
  -4  -2   3 7580.48 309.459   9
   4  -2  -3 7782.63 303.183   2
   4  -2  -3 8168.28 308.352   1
   4  -2  -3 8074.19 303.167  30
  -4  -2   3 8177.10 307.526  23
  -4  -2   3 7214.83 302.613  25
   4  -2  -3 7766.29 306.961  28
  -4  -2   3 8162.36 292.460   5
  -4  -2   3 7495.45 306.357  14
   4  -2  -3 8138.39 314.028  15
  -4  -2   2 11042.5 388.067  18
  -4  -2   2 11462.3 392.182  17
  -4  -2   2 11119.2 389.824   9
   4  -2  -2 11387.4 384.141   2
   4  -2  -2 11748.5 388.437   1
   4  -2  -2 12344.2 399.666  30
  -4  -2   2 12093.2 399.113  23
   4  -2  -2 11732.2 378.533  26
   4  -2  -2 11715.9 383.361  27
  -4  -2   2 11145.4 370.690   5
   4  -2  -2 11462.2 391.460  15
   4  -2  -1 72094.8 1680.00   2
   4  -2  -1 69588.7 1677.59   1
   4  -2  -1 69927.5 1700.27  30
  -4  -2   1 68636.5 1699.16  23
   4  -2  -1 70708.8 1715.06  24
   4  -2  -1 73840.5 1700.15  27
   4  -2  -1 72055.9 1687.71  26
   4  -2  -1 70789.4 1721.98  22
  -4  -2   1 65985.6 1666.94   5
   4  -2  -1 67943.7 1676.21  15
  -4  -2   1 67598.9 1691.52  17
   4  -2   0 11143.7 368.672   1
   4  -2   0 11524.1 370.987   2
   4  -2   0 11215.4 388.495  30
   4  -2   0 10688.1 388.065  22
  -4  -2   0 11274.5 387.771  23
   4  -2   0 11316.5 388.774  27
   4  -2   0 11378.5 384.856  26
   4  -2   0 10794.0 387.090  24
  -4  -2   0 10861.4 373.513   5
  -4  -2   0 11770.0 391.769  17
   4  -2   1 41289.2 1041.44   1
   4  -2   1 39805.3 1035.33   2
   4  -2   1 42503.6 1066.09  30
   4  -2   1 40914.0 1071.92  27
  -4  -2  -1 40940.6 1061.54  23
   4  -2   1 38707.6 1052.50  24
   4  -2   1 39904.4 1061.62  22
  -4  -2  -1 39927.4 1053.27   5
  -4  -2  -1 41852.1 1065.21  17
   4  -2   2 16929.3 512.917   1
  -4  -2  -2 16662.9 540.702   3
   4  -2   2 16733.0 512.814   2
   4  -2   2 17112.6 527.214  30
   4  -2   2 17060.2 542.121  27
  -4  -2  -2 16765.6 531.673  23
   4  -2   2 16169.2 531.371  22
  -4  -2  -2 17419.4 536.189  17
  -4  -2  -2 16861.1 542.105   4
   4  -2   3 84598.1 1969.76   2
   4  -2   3 83475.4 1971.35   1
  -4  -2  -3 78157.3 2003.73   3
  -4  -2  -3 80268.6 1979.62  23
  -4  -2  -3 77849.0 2003.09   4
   4  -2   3 83855.4 1995.50   9
   4  -2   3 80387.2 1984.74  22
   4  -2   3 82534.1 1995.09  18
  -4  -2  -3 82344.2 1987.93  17
   4  -2   4 35207.6 978.031   9
  -4  -2  -4 33842.5 1003.60   4
   4  -2   4 34886.7 979.236  18
   4  -2   4 36243.3 967.142   1
   4  -2   4 35916.6 963.755   2
  -4  -2  -4 34431.8 1007.11   3
   4  -2   5 14566.1 510.791   9
  -4  -2  -5 13757.7 542.062   4
   4  -2   5 14008.3 508.506  18
   4  -2   5 14496.8 499.830   2
  -4  -2  -5 13621.5 539.853   3
   4  -2   5 14689.0 505.515   1
   4  -2   6 5095.52 279.272   9
  -4  -2  -6 5053.58 312.559   4
  -4  -2  -6 5200.81 315.204   3
   4  -2   6 5413.31 283.981  18
  -4  -2  -7 7589.69 392.108  16
  -4  -2  -7 7991.02 402.767  12
   4  -2   7 7336.87 224.689  61
   4  -2   7 7212.74 221.995  64
   4  -2   7 7372.91 223.121  59
   4  -2   7 7031.12 212.734  42
   4  -2   7 7435.88 224.256  62
   4  -2   8 17986.1 470.479  64
   4  -2   8 17913.1 469.612  62
   4  -2   8 17393.4 467.732  59
   4  -2   8 17858.4 469.971  61
  -4  -2  -8 19459.5 713.909  16
  -4  -2  -8 19012.8 709.731  12
   4  -2   9 15332.2 415.998  61
   4  -2   9 14947.6 417.109  62
   4  -2   9 15301.0 418.047  64
   4  -2   9 15131.8 416.988  59
   4  -2  10 507.772 51.0758   7
   4  -2  10 491.405 50.3949   6
   4  -2  10 526.620 56.1467  62
   4  -2  10 584.899 57.9064  64
   4  -2  10 575.004 57.8071  59
   4  -2  11 22011.7 567.959   7
   4  -2  11 22310.5 568.909   6
   4  -2  11 22891.8 585.583  62
   4  -2  11 22011.3 583.682  64
   4  -2  11 22012.8 583.579  59
   4  -2  12 11449.1 325.118   7
   4  -2  12 11075.7 322.835   6
   4  -2  12 11540.3 337.407  62
   4  -2  12 11475.1 338.028  64
   4  -2  12 11480.0 337.737  59
   4  -2  13 2065.89 103.199  59
   4  -2  13 2099.57 97.6171   7
   4  -2  13 2014.82 102.006  62
   4  -2  13 2038.80 103.359  64
  -4  -2 -13 2249.27 113.297  70
   4  -2  13 1970.66 95.5332   6
   4  -2  14 45.2027 22.9887  64
   4  -2  14 73.3821 23.5188  62
   4  -2  14 83.8891 23.3053  59
  -4  -1  17 106.825 23.1121  60
  -4  -1  17 82.1297 22.3625   8
  -4  -1  17 114.896 24.1141  45
  -4  -1  17 102.490 23.4613  54
  -4  -1  17 105.224 21.4601  58
  -4  -1  16 1632.56 82.6627  58
  -4  -1  16 1593.18 82.1206  60
  -4  -1  16 1587.59 86.5939   8
  -4  -1  15 997.041 69.9257  58
  -4  -1  15 973.696 73.3843   8
  -4  -1  15 917.421 66.2800  74
  -4  -1  15 1069.57 70.9315  60
  -4  -1  14 2715.64 124.514  58
  -4  -1  14 2764.67 126.965  42
  -4  -1  14 2507.00 129.225   8
  -4  -1  14 2992.04 129.337  74
  -4  -1  14 2692.17 124.102  60
  -4  -1  13 1770.74 96.7370  58
  -4  -1  13 1658.58 97.5803  42
  -4  -1  13 1792.97 106.821   8
  -4  -1  13 1679.11 96.7302  74
  -4  -1  13 1689.66 95.3683  60
  -4  -1  12 6781.91 225.728  60
  -4  -1  12 6881.23 226.208  58
  -4  -1  12 6937.68 232.481  42
  -4  -1  12 6855.30 222.329  69
  -4  -1  12 6575.62 236.857   8
  -4  -1  12 7117.33 229.798  74
  -4  -1  11 444.516 47.6600  44
  -4  -1  11 484.969 49.2052  58
  -4  -1  11 457.214 45.7606  77
  -4  -1  11 440.704 46.3245  74
  -4  -1  11 506.071 52.1821  42
  -4  -1  11 514.221 49.5222  60
  -4  -1  11 487.372 54.4802   8
   4  -1 -11 779.829 131.158   3
   4  -1 -11 626.478 119.879   4
  -4  -1  11 464.514 113.587  25
  -4  -1  11 543.168 49.0526  69
  -4  -1  11 530.130 127.648  14
   4  -1 -10 4807.91 302.465  32
  -4  -1  10 4213.58 313.671  25
   4  -1 -10 5132.53 314.182   3
  -4  -1  10 4324.69 161.980  53
  -4  -1  10 4695.15 159.417  69
  -4  -1  10 4796.57 167.249  44
  -4  -1  10 4843.89 162.697  60
  -4  -1  10 4543.51 159.736  58
   4  -1 -10 5001.21 310.056   4
  -4  -1  10 4271.79 320.275  14
  -4  -1  10 4205.58 167.270   8
  -4  -1  10 4568.13 156.370  63
  -4  -1  10 4665.52 156.775  77
  -4  -1  10 4511.62 165.660  42
   4  -1  -9 12175.1 493.893   4
   4  -1  -9 11983.7 491.784   3
   4  -1  -9 12923.3 504.385  32
  -4  -1   9 10435.9 506.893  25
  -4  -1   9 12445.6 500.663   5
  -4  -1   9 10836.1 515.749  14
  -4  -1   8 11179.0 440.465   5
  -4  -1   8 9832.94 454.057  14
   4  -1  -8 9746.19 427.138  15
  -4  -1   8 9104.02 439.026  25
   4  -1  -8 11281.2 435.893   3
   4  -1  -8 10366.4 424.078   4
  -4  -1   7 51482.8 1360.91  18
   4  -1  -7 55121.0 1366.27   3
   4  -1  -7 53484.0 1359.62   4
   4  -1  -7 49113.0 1368.10  15
  -4  -1   7 47814.3 1387.73  14
  -4  -1   7 50221.5 1361.91   9
  -4  -1   7 49654.3 1392.81  25
  -4  -1   7 55698.9 1374.04   5
   4  -1  -6 28087.7 830.455  15
  -4  -1   6 27937.3 846.690  14
  -4  -1   6 27995.4 825.565   9
  -4  -1   6 29026.6 827.990  18
  -4  -1   6 26855.6 837.314  25
  -4  -1   5 69039.6 1783.12  25
   4  -1  -5 73152.1 1785.64  15
  -4  -1   5 69015.2 1783.97  14
  -4  -1   5 76287.7 1766.66   5
   4  -1  -5 77894.2 1780.70  28
  -4  -1   5 69545.8 1774.81   9
  -4  -1   5 70253.7 1770.89  18
  -4  -1   4 9335.03 352.586  25
   4  -1  -4 8609.41 338.682   1
   4  -1  -4 8968.31 343.321   2
   4  -1  -4 10178.2 360.043  15
  -4  -1   4 9285.44 352.914  14
  -4  -1   4 10160.1 343.709   5
   4  -1  -4 10328.2 351.866  28
  -4  -1   4 9590.60 352.291   9
  -4  -1   4 8947.04 342.583  18
   4  -1  -3 66050.1 1624.64   2
   4  -1  -3 66805.3 1624.85   1
   4  -1  -3 65751.4 1607.37  28
  -4  -1   3 67427.8 1592.34  17
[truncated: 687,215 more chars]
