# Supplementary material for: Nirmatrelvir methyl tert-butyl ether solvate
Source: Acta Crystallogr E Crystallogr Commun. 2026 Apr 14;82(Pt 5):477–9. doi: 10.1107/S2056989026003816 (PMC13148215; doi:10.1107/S2056989026003816)
Supplement: Supplementary file 2 [file e-82-00477-Isup2.hkl]

data_I                                                                          
_shelx_title ' 00017_auto_a.res in P2(1)'                                       
_shelx_refln_list_code          4                                               
_shelx_F_calc_maximum      154.18                                               
_exptl_crystal_F_000       628.00                                               
_reflns_d_resolution_high  0.8275                                               
                                                                                
loop_                                                                           
 _space_group_symop_operation_xyz                                               
 'x, y, z'                                                                      
 '-x, y+1/2, -z'                                                                
                                                                                
_cell_length_a    12.7655                                                       
_cell_length_b     9.2588                                                       
_cell_length_c    14.3951                                                       
_cell_angle_alpha  90.000                                                       
_cell_angle_beta  103.208                                                       
_cell_angle_gamma  90.000                                                       
                                                                                
_shelx_F_squared_multiplier     1.000                                           
                                                                                
loop_                                                                           
 _refln_index_h                                                                 
 _refln_index_k                                                                 
 _refln_index_l                                                                 
 _refln_F_squared_calc                                                          
 _refln_F_squared_meas                                                          
 _refln_F_squared_sigma                                                         
 _refln_observed_status                                                         
   4 -10   0          2.63          3.17         0.60 o                         
   5 -10   0         26.03         27.89         0.80 o                         
   6 -10   0         10.23          7.83         0.35 o                         
   5  -9   0         35.72         35.89         1.33 o                         
   6  -9   0          2.33          4.79         0.37 o                         
   7  -9   0          0.88          0.89         0.20 o                         
   8  -9   0         18.01         18.84         0.45 o                         
   6  -8   0         74.65         71.74         2.99 o                         
   7  -8   0          1.30          1.33         0.42 o                         
   8  -8   0         19.57         15.72         0.58 o                         
   9  -8   0          6.85          8.27         0.37 o                         
  10  -8   0         44.20         46.42         1.34 o                         
   1  -7   0        255.87        269.46         7.25 o                         
   2  -7   0        119.52        116.42         3.88 o                         
   3  -7   0         57.33         58.59         2.70 o                         
   6  -7   0         64.85         61.82         2.91 o                         
   7  -7   0        145.54        139.41         3.34 o                         
   8  -7   0         34.84         30.68         1.06 o                         
   9  -7   0         13.89         17.44         0.59 o                         
  10  -7   0         16.13         16.27         0.59 o                         
  11  -7   0         39.96         43.94         0.91 o                         
   0  -6   0        891.74        890.16        15.28 o                         
   1  -6   0         45.34         49.62         2.00 o                         
   2  -6   0         28.81         23.87         1.58 o                         
   3  -6   0         88.24         79.88         2.60 o                         
   4  -6   0         28.67         26.75         1.70 o                         
   5  -6   0        126.98        112.61         4.14 o                         
   6  -6   0        231.44        223.53         6.63 o                         
   7  -6   0         16.87         16.21         0.79 o                         
   8  -6   0         19.89         19.96         0.76 o                         
   9  -6   0        175.90        160.22         2.32 o                         
  10  -6   0         24.42         22.61         0.68 o                         
  11  -6   0         24.30         20.26         0.67 o                         
  12  -6   0         18.55         19.24         0.57 o                         
   1  -5   0        705.86        765.99         9.97 o                         
   2  -5   0        992.59       1064.28        12.93 o                         
   3  -5   0        175.81        184.05         3.22 o                         
   4  -5   0        300.47        278.42         4.12 o                         
   5  -5   0        515.06        526.19         7.19 o                         
   6  -5   0          6.63          5.99         0.46 o                         
   7  -5   0        540.33        498.47         6.34 o                         
   8  -5   0        110.68         94.72         1.61 o                         
   9  -5   0        109.54        114.76         1.68 o                         
  10  -5   0        192.86        189.99         2.39 o                         
  11  -5   0          8.76          9.51         0.51 o                         
  12  -5   0         69.47         64.78         1.48 o                         
  13  -5   0         27.98         25.30         0.91 o                         
   0  -4   0       2718.81       2761.07        32.26 o                         
   1  -4   0       1170.61       1153.05        11.12 o                         
   2  -4   0        616.52        685.13         7.22 o                         
   3  -4   0       1770.05       1641.58        17.46 o                         
   4  -4   0        309.38        334.21         4.27 o                         
   5  -4   0        338.17        306.62         3.86 o                         
   6  -4   0        342.24        335.41         4.49 o                         
   7  -4   0        346.33        335.10         3.83 o                         
   8  -4   0         24.81         25.78         0.65 o                         
   9  -4   0         87.66         92.90         1.45 o                         
  10  -4   0        344.74        342.94         4.18 o                         
  11  -4   0        115.83        117.37         2.07 o                         
  12  -4   0          3.56          2.89         0.33 o                         
  13  -4   0         33.17         26.42         1.49 o                         
  14  -4   0          0.94          1.31         0.38 o                         
   1  -3   0       3930.53       3852.96        27.48 o                         
   2  -3   0       1986.89       1917.33        15.00 o                         
   3  -3   0        621.07        607.91         5.27 o                         
   4  -3   0       1034.23        980.10         9.08 o                         
   5  -3   0        639.89        744.68         8.65 o                         
   6  -3   0         31.06         40.65         1.48 o                         
   7  -3   0        254.64        266.96         7.10 o                         
   8  -3   0        103.35         90.83         1.23 o                         
   9  -3   0         45.46         45.49         0.81 o                         
  10  -3   0        308.66        277.08         3.21 o                         
  11  -3   0        100.24        100.27         1.54 o                         
  12  -3   0         70.11         65.11         1.25 o                         
  13  -3   0          9.30         10.82         0.58 o                         
  14  -3   0         29.22         26.39         1.36 o                         
   0  -2   0       3669.27       3272.92        28.89 o                         
   1  -2   0       3695.45       3398.08        21.95 o                         
   2  -2   0       1969.81       1785.55        11.89 o                         
   3  -2   0        168.72        167.52         1.69 o                         
   4  -2   0        216.56        235.14         2.54 o                         
   5  -2   0        331.47        337.10         3.69 o                         
   6  -2   0        511.34        558.14         8.23 o                         
   7  -2   0         67.44         71.33         2.01 o                         
   8  -2   0         60.40         57.25         1.05 o                         
   9  -2   0         82.39         98.92         1.85 o                         
  10  -2   0         58.17         57.82         1.18 o                         
  11  -2   0         25.91         26.56         0.62 o                         
  12  -2   0         26.05         27.12         0.70 o                         
  13  -2   0         38.67         47.98         0.90 o                         
  14  -2   0         18.96         16.91         0.56 o                         
   1  -1   0       5403.61       4764.20        28.09 o                         
   2  -1   0       3520.84       3229.75        18.67 o                         
   3  -1   0       1162.96       1181.07         8.85 o                         
   4  -1   0       1256.28       1335.17        12.20 o                         
   5  -1   0        157.66        188.84         2.72 o                         
   6  -1   0         33.69         31.96         1.17 o                         
   7  -1   0        181.22        202.62         3.95 o                         
   8  -1   0         19.20         14.71         0.97 o                         
   9  -1   0         59.15         60.40         0.98 o                         
  10  -1   0        319.91        325.26         2.98 o                         
  11  -1   0        401.44        392.69         4.18 o                         
  12  -1   0          5.27          7.85         0.38 o                         
  13  -1   0         40.90         43.71         0.87 o                         
  14  -1   0         22.84         26.37         0.59 o                         
   1   0   0       2625.88       2220.96        19.26 o                         
   2   0   0       1273.85       1288.36         9.31 o                         
   3   0   0        883.54        771.67         5.92 o                         
   4   0   0         47.45         40.91         0.85 o                         
   5   0   0        811.33        974.98        11.23 o                         
   6   0   0         34.86         47.64         1.44 o                         
   7   0   0        229.85        248.33         4.10 o                         
   8   0   0        141.04        149.25         4.00 o                         
   9   0   0         45.81         43.03         0.67 o                         
  10   0   0        242.68        272.73         2.87 o                         
  11   0   0        225.64        212.48         2.45 o                         
  12   0   0          0.25          0.93         0.20 o                         
  13   0   0        134.38        126.03         1.60 o                         
  14   0   0          0.06          0.00         0.17 o                         
  15   0   0          0.21         -0.09         0.18 o                         
   1   1   0       5419.39       4871.70        41.24 o                         
   2   1   0       3498.06       3257.20        20.05 o                         
   3   1   0       1171.54       1201.56         9.47 o                         
   4   1   0       1262.11       1330.03        13.14 o                         
   5   1   0        158.05        188.77         2.94 o                         
   6   1   0         33.70         32.76         1.50 o                         
   7   1   0        181.67        201.13         4.46 o                         
   8   1   0         18.90         16.03         1.27 o                         
   9   1   0         58.65         59.84         0.86 o                         
  10   1   0        323.18        323.38         2.92 o                         
  11   1   0        403.09        397.53         3.19 o                         
  12   1   0          5.12          7.75         0.30 o                         
  13   1   0         40.82         43.64         0.71 o                         
  14   1   0         22.98         28.08         0.61 o                         
   0   2   0       3694.83       3251.60        25.78 o                         
   1   2   0       3693.19       3444.08        20.67 o                         
   2   2   0       1972.77       1769.66        10.89 o                         
   3   2   0        168.91        161.17         1.81 o                         
   4   2   0        220.65        228.06         2.98 o                         
   5   2   0        324.93        321.53         5.47 o                         
   6   2   0        513.20        560.14         6.92 o                         
   7   2   0         66.95         71.36         2.47 o                         
   8   2   0         59.71         56.88         0.80 o                         
   9   2   0         83.06         98.34         1.12 o                         
  10   2   0         58.76         59.42         0.75 o                         
  11   2   0         26.19         27.75         0.54 o                         
  12   2   0         26.60         28.48         0.53 o                         
  13   2   0         39.05         52.99         0.78 o                         
  14   2   0         18.92         18.18         0.52 o                         
   1   3   0       3937.79       3815.63        26.15 o                         
   2   3   0       1995.17       1934.35        14.44 o                         
   3   3   0        617.06        595.60         5.90 o                         
   4   3   0       1037.32        947.36         9.39 o                         
   5   3   0        643.90        720.44         9.25 o                         
   6   3   0         29.66         35.00         1.70 o                         
   7   3   0        253.82        254.70         5.44 o                         
   8   3   0        103.58         94.87         1.29 o                         
   9   3   0         45.66         46.27         0.71 o                         
  10   3   0        305.27        285.86         2.71 o                         
  11   3   0         99.25        102.67         1.37 o                         
  12   3   0         69.83         68.35         1.02 o                         
  13   3   0          9.01         12.10         0.40 o                         
  14   3   0         29.22         29.56         0.72 o                         
   0   4   0       2744.64       2667.27        43.21 o                         
   1   4   0       1178.02       1141.19         9.22 o                         
   2   4   0        617.71        671.55         8.84 o                         
   3   4   0       1755.55       1617.77        16.77 o                         
   4   4   0        307.30        324.17         4.74 o                         
   5   4   0        340.24        324.15         6.07 o                         
   6   4   0        341.56        328.66         6.45 o                         
   7   4   0        342.98        343.90         2.79 o                         
   8   4   0         24.91         27.64         0.57 o                         
   9   4   0         87.99         98.51         1.32 o                         
  10   4   0        344.37        359.28         3.46 o                         
  11   4   0        117.57        125.02         1.65 o                         
  12   4   0          3.53          3.39         0.27 o                         
  13   4   0         33.11         28.65         0.62 o                         
  14   4   0          0.95          1.88         0.29 o                         
   1   5   0        717.13        769.28         9.10 o                         
   2   5   0        997.14       1033.34        21.31 o                         
   3   5   0        176.69        186.74         3.48 o                         
   4   5   0        299.04        272.81         6.67 o                         
   5   5   0        509.62        511.92         6.31 o                         
   6   5   0          6.84          6.93         0.34 o                         
   7   5   0        539.76        519.54         4.54 o                         
   8   5   0        111.81        101.79         1.73 o                         
   9   5   0        109.58        120.02         2.10 o                         
  10   5   0        193.21        203.75         3.11 o                         
  11   5   0          8.81          8.96         0.59 o                         
  12   5   0         70.67         67.44         1.15 o                         
  13   5   0         27.22         28.00         0.67 o                         
   0   6   0        902.59        895.92        18.73 o                         
   1   6   0         46.34         46.57         1.91 o                         
   2   6   0         29.87         24.63         1.87 o                         
   3   6   0         88.31         82.00         1.72 o                         
   4   6   0         28.62         28.10         0.61 o                         
   5   6   0        128.01        134.01         2.51 o                         
   6   6   0        232.57        238.71         2.85 o                         
   7   6   0         17.28         18.22         0.75 o                         
   8   6   0         19.79         19.43         0.70 o                         
   9   6   0        175.39        167.01         3.10 o                         
  10   6   0         23.88         22.61         0.88 o                         
  11   6   0         24.60         22.03         1.01 o                         
  12   6   0         18.37         19.11         0.96 o                         
   1   7   0        252.52        259.29         2.82 o                         
   2   7   0        116.95        120.90         1.76 o                         
   3   7   0         57.54         60.99         1.54 o                         
   4   7   0        124.00        125.30         3.08 o                         
   5   7   0        280.43        294.19         4.80 o                         
   6   7   0         63.92         62.50         2.02 o                         
   7   7   0        144.76        145.40         3.24 o                         
   8   7   0         34.64         32.76         1.17 o                         
   9   7   0         14.09         17.70         1.33 o                         
  10   7   0         16.06         15.62         1.17 o                         
  11   7   0         40.02         43.25         1.81 o                         
   0   8   0        363.60        356.80         5.59 o                         
   1   8   0        137.38        143.61         1.97 o                         
   2   8   0        166.58        168.74         2.44 o                         
   3   8   0         57.90         56.75         1.63 o                         
   4   8   0         40.44         33.00         1.39 o                         
   5   8   0         26.34         27.60         1.27 o                         
   6   8   0         75.24         73.83         2.18 o                         
   7   8   0          1.34          1.35         0.42 o                         
   8   8   0         19.58         16.81         1.26 o                         
   9   8   0          6.96          9.40         0.90 o                         
  10   8   0         44.35         51.95         1.97 o                         
   1   9   0         99.34         93.04         1.60 o                         
   2   9   0         58.75         64.81         1.42 o                         
   3   9   0          4.52          4.39         0.47 o                         
   4   9   0          6.87          6.10         0.63 o                         
   5   9   0         36.35         38.53         1.42 o                         
   6   9   0          2.60          5.56         0.67 o                         
   7   9   0          1.02          1.16         0.41 o                         
   8   9   0         18.31         21.26         1.20 o                         
   0  10   0        106.96        121.53         2.32 o                         
   1  10   0         12.24          9.17         0.48 o                         
   2  10   0         17.85         20.79         0.91 o                         
   3  10   0         42.77         39.31         1.27 o                         
   4  10   0          2.69          3.32         0.43 o                         
   5  10   0         26.19         29.43         1.05 o                         
   6  10   0         10.52          9.64         1.57 o                         
   1  11   0          8.68          7.91         0.63 o                         
   2  11   0          7.49          8.17         0.50 o                         
  -2 -11   1          0.09          0.19         0.28 o                         
  -6 -10   1          0.95          0.47         0.18 o                         
  -5 -10   1          7.97          7.35         0.42 o                         
   5 -10   1          1.31          1.18         0.24 o                         
   6 -10   1          3.00          1.85         0.24 o                         
  -9  -9   1          9.34          8.84         0.49 o                         
  -8  -9   1         31.05         32.65         0.68 o                         
  -7  -9   1         62.28         58.00         1.04 o                         
  -6  -9   1        136.13        130.29         2.10 o                         
  -5  -9   1          8.23          8.58         0.55 o                         
  -4  -9   1        145.09        131.44         2.51 o                         
   5  -9   1         52.04         54.00         2.36 o                         
   6  -9   1          2.16          1.64         0.38 o                         
   7  -9   1         74.82         66.77         1.11 o                         
   8  -9   1          9.08          9.00         0.31 o                         
 -10  -8   1         42.63         43.94         0.89 o                         
  -9  -8   1         34.91         38.38         0.73 o                         
  -8  -8   1         22.66         19.57         0.51 o                         
  -7  -8   1          7.05          8.16         0.43 o                         
  -6  -8   1         17.03         14.95         0.91 o                         
  -5  -8   1        213.12        223.11         6.60 o                         
   6  -8   1        133.17        142.42         4.66 o                         
   7  -8   1          4.42          2.54         0.46 o                         
   8  -8   1        103.90        107.46         1.82 o                         
   9  -8   1         16.24         15.87         0.49 o                         
  10  -8   1         32.50         33.09         0.72 o                         
 -11  -7   1         47.40         54.19         1.22 o                         
 -10  -7   1         35.85         26.82         0.62 o                         
  -9  -7   1         32.05         35.84         0.85 o                         
  -8  -7   1         72.51         74.50         1.52 o                         
  -7  -7   1         19.84         19.03         0.85 o                         
  -6  -7   1        315.42        299.70         8.34 o                         
  -5  -7   1        190.99        209.50         6.29 o                         
  -3  -7   1         36.55         33.28         2.00 o                         
  -2  -7   1        158.76        163.29         5.28 o                         
  -1  -7   1        442.32        462.28        10.19 o                         
   0  -7   1        284.01        271.32         5.61 o                         
   1  -7   1        251.09        264.15         5.56 o                         
   2  -7   1        217.43        214.45         4.90 o                         
   3  -7   1         51.07         62.28         2.80 o                         
   6  -7   1        108.63        101.16         4.06 o                         
   7  -7   1         70.77         74.19         1.82 o                         
   8  -7   1         13.25         11.85         0.67 o                         
   9  -7   1         49.65         56.84         1.11 o                         
  10  -7   1          2.93          2.54         0.26 o                         
  11  -7   1         40.91         39.74         0.74 o                         
 -12  -6   1          6.00          6.40         0.36 o                         
 -11  -6   1         12.98         12.66         0.48 o                         
 -10  -6   1         16.67         18.06         0.62 o                         
  -9  -6   1         48.02         48.12         1.32 o                         
  -8  -6   1         60.20         54.72         1.25 o                         
  -7  -6   1        197.44        205.31         3.58 o                         
  -6  -6   1        389.37        375.72         6.98 o                         
  -5  -6   1         22.14         15.51         1.18 o                         
  -4  -6   1        134.57        135.57         3.48 o                         
  -3  -6   1        291.03        268.22         4.78 o                         
  -2  -6   1        200.55        192.62         4.17 o                         
  -1  -6   1        339.36        353.09         6.15 o                         
   0  -6   1        391.14        423.70         8.86 o                         
   1  -6   1        128.10        116.57         4.11 o                         
   2  -6   1         70.93         65.18         2.62 o                         
   3  -6   1        119.03        117.17         3.25 o                         
   4  -6   1        207.29        179.41         3.80 o                         
   5  -6   1         19.78         12.75         1.79 o                         
   6  -6   1        118.15        125.31         4.27 o                         
   7  -6   1        128.31        117.65         2.44 o                         
   8  -6   1          0.03          0.45         0.28 o                         
   9  -6   1          5.07          4.41         0.37 o                         
  10  -6   1         40.45         42.50         0.95 o                         
  11  -6   1          8.81          7.05         0.39 o                         
  12  -6   1         19.05         17.56         0.62 o                         
 -13  -5   1         52.94         49.56         1.13 o                         
 -12  -5   1         32.78         34.87         0.79 o                         
 -11  -5   1         57.47         57.12         1.14 o                         
 -10  -5   1        124.52        120.42         1.74 o                         
  -9  -5   1         65.93         65.09         1.16 o                         
  -8  -5   1        211.03        215.12         2.62 o                         
  -7  -5   1        168.46        178.96         2.13 o                         
  -6  -5   1        298.95        275.39         3.11 o                         
  -5  -5   1         47.03         37.51         1.40 o                         
  -4  -5   1        222.98        203.89         4.69 o                         
  -3  -5   1        183.38        213.19         4.69 o                         
  -2  -5   1        470.56        436.67         6.52 o                         
  -1  -5   1        599.21        621.84         7.12 o                         
   0  -5   1       1177.62       1293.53        13.83 o                         
   1  -5   1         11.16         11.23         0.77 o                         
   2  -5   1         56.55         47.42         1.99 o                         
   3  -5   1        387.07        330.89         5.57 o                         
   4  -5   1        495.65        506.97         6.37 o                         
   5  -5   1         14.04         11.66         1.08 o                         
   6  -5   1        169.50        180.14         4.37 o                         
   7  -5   1         75.78         66.15         1.41 o                         
   8  -5   1         48.63         50.81         1.24 o                         
   9  -5   1         52.25         51.41         1.12 o                         
  10  -5   1        143.37        136.32         2.06 o                         
  11  -5   1          3.78          3.40         0.35 o                         
  12  -5   1         39.91         41.39         1.21 o                         
  13  -5   1          0.18          0.56         0.20 o                         
 -14  -4   1         18.13         19.26         0.75 o                         
 -13  -4   1         10.89          9.59         0.40 o                         
 -12  -4   1         18.14         14.98         0.55 o                         
 -11  -4   1        167.91        168.73         2.40 o                         
 -10  -4   1        100.13        105.27         2.21 o                         
  -9  -4   1        107.86        103.29         1.43 o                         
  -8  -4   1         23.11         25.10         0.56 o                         
  -7  -4   1        242.25        263.14         2.56 o                         
  -6  -4   1        116.87        107.35         2.63 o                         
  -5  -4   1        376.02        366.09         4.93 o                         
  -4  -4   1        132.19        117.36         2.33 o                         
  -3  -4   1       1113.55       1050.80         9.18 o                         
  -2  -4   1       1228.13       1256.68        13.02 o                         
  -1  -4   1        507.42        492.02         5.99 o                         
   0  -4   1        768.47        745.35         7.70 o                         
   1  -4   1       1562.93       1756.55        19.61 o                         
   2  -4   1        171.25        174.84         2.32 o                         
   3  -4   1        265.50        290.17         3.40 o                         
   4  -4   1        341.71        290.70         3.53 o                         
   5  -4   1        213.72        213.26         3.23 o                         
   6  -4   1         37.06         41.99         1.47 o                         
   7  -4   1        125.53        130.19         2.00 o                         
   8  -4   1         99.55         95.26         1.53 o                         
   9  -4   1         84.33         97.74         3.36 o                         
  10  -4   1        160.05        164.16         2.67 o                         
  11  -4   1        224.36        229.79         3.38 o                         
  12  -4   1         77.68         83.53         1.56 o                         
  13  -4   1         14.02         14.77         0.74 o                         
 -14  -3   1         11.55         12.39         0.48 o                         
 -13  -3   1          6.80          7.30         0.45 o                         
 -12  -3   1         27.65         34.08         0.98 o                         
 -11  -3   1         34.55         35.31         0.91 o                         
 -10  -3   1        228.76        228.42         3.03 o                         
  -9  -3   1        273.84        267.77         3.04 o                         
  -8  -3   1        362.56        368.35         3.62 o                         
  -7  -3   1         56.12         52.35         2.20 o                         
  -6  -3   1        257.39        272.71         4.37 o                         
  -5  -3   1        542.79        617.60         6.89 o                         
  -4  -3   1        470.33        481.40         5.49 o                         
  -3  -3   1        421.42        419.69         4.78 o                         
  -2  -3   1        665.12        566.94         4.62 o                         
  -1  -3   1       2715.16       2741.20        25.68 o                         
   0  -3   1       1647.66       1617.98        14.36 o                         
   1  -3   1        891.01        929.84         7.68 o                         
   2  -3   1       1832.25       1805.65        13.51 o                         
   3  -3   1        568.09        521.17         4.71 o                         
   4  -3   1       1095.78       1195.76        10.19 o                         
   5  -3   1        734.85        805.85        10.14 o                         
   6  -3   1        520.62        506.41         8.25 o                         
   7  -3   1          8.60          9.29         1.16 o                         
   8  -3   1        167.93        161.12         2.18 o                         
   9  -3   1        666.08        683.17        10.52 o                         
  10  -3   1        214.50        223.34         3.81 o                         
  11  -3   1         87.11         85.30         1.97 o                         
  12  -3   1          3.22          4.94         0.62 o                         
  13  -3   1          5.63          5.20         0.62 o                         
  14  -3   1          5.26          3.90         0.56 o                         
 -14  -2   1         12.62         13.38         0.53 o                         
 -13  -2   1          2.41          2.35         0.25 o                         
 -12  -2   1         31.56         34.39         0.88 o                         
 -11  -2   1         95.06        103.04         1.36 o                         
 -10  -2   1        221.77        225.66         2.99 o                         
  -9  -2   1         21.65         18.29         0.70 o                         
  -8  -2   1        309.78        344.72         7.69 o                         
  -7  -2   1        120.50        155.98         2.86 o                         
  -6  -2   1        542.50        510.71         5.97 o                         
  -5  -2   1        372.69        388.80         4.08 o                         
  -4  -2   1       1444.90       1468.51        11.94 o                         
  -3  -2   1       5715.72       5373.75        36.24 o                         
  -2  -2   1       7499.00       6744.44        52.89 o                         
  -1  -2   1       2559.79       2373.01        20.99 o                         
   0  -2   1       6009.27       5321.73        37.34 o                         
   1  -2   1       1991.70       1866.24        13.52 o                         
   2  -2   1        708.78        683.92         5.22 o                         
   3  -2   1        128.21        159.04         2.32 o                         
   4  -2   1        866.64        853.49         7.39 o                         
   5  -2   1        909.25        947.64         9.46 o                         
   6  -2   1         81.60         81.50         2.01 o                         
   7  -2   1        122.76        120.93         3.37 o                         
   8  -2   1         53.03         51.66         1.21 o                         
   9  -2   1        231.03        239.98         3.18 o                         
  10  -2   1        180.53        165.17         2.66 o                         
  11  -2   1         31.45         20.86         0.74 o                         
  12  -2   1         27.54         29.91         0.79 o                         
  13  -2   1          6.03          4.75         0.36 o                         
  14  -2   1          3.59          4.51         0.63 o                         
 -15  -1   1          5.82          7.24         0.27 o                         
 -14  -1   1         18.64         14.84         0.42 o                         
 -13  -1   1          5.43          6.41         0.31 o                         
 -12  -1   1         42.18         37.77         0.75 o                         
 -11  -1   1         32.93         40.35         0.80 o                         
 -10  -1   1        103.67        102.56         1.29 o                         
  -9  -1   1        141.76        137.19         1.62 o                         
  -8  -1   1        125.62        125.77         3.16 o                         
  -7  -1   1        753.43        754.68         8.95 o                         
  -6  -1   1        517.26        513.09         6.35 o                         
  -5  -1   1       2021.29       1965.24        16.55 o                         
  -4  -1   1        246.27        273.65         3.51 o                         
  -3  -1   1       1349.63       1322.40        11.00 o                         
  -2  -1   1       4448.08       4058.98        21.87 o                         
  -1  -1   1       7294.54       5953.93        41.22 o                         
   0  -1   1       2229.97       2115.75        13.62 o                         
   1  -1   1       1717.25       1444.22         8.47 o                         
   2  -1   1         89.66        114.52         1.20 o                         
   3  -1   1        489.93        426.95         3.69 o                         
   4  -1   1         94.26         88.85         1.59 o                         
   5  -1   1         68.50         87.08         5.67 o                         
   6  -1   1        188.36        184.52         3.19 o                         
   7  -1   1       1370.73       1354.56        18.53 o                         
   8  -1   1        316.17        322.00         5.14 o                         
   9  -1   1        209.69        195.28         2.35 o                         
  10  -1   1         77.79         76.21         1.41 o                         
  11  -1   1        105.29        111.48         1.36 o                         
  12  -1   1         80.66         88.54         1.21 o                         
  13  -1   1          4.37          5.25         0.29 o                         
  14  -1   1          3.36          3.94         0.29 o                         
 -15   0   1         25.31         25.20         0.50 o                         
 -14   0   1          5.60          6.00         0.29 o                         
 -13   0   1         31.23         37.13         0.71 o                         
 -12   0   1        266.86        270.79         2.75 o                         
 -11   0   1        519.03        517.83         4.70 o                         
 -10   0   1        278.89        289.54         3.23 o                         
  -9   0   1         27.73         27.69         0.62 o                         
  -8   0   1          0.86          0.61         0.38 o                         
  -7   0   1        215.19        209.20         3.96 o                         
  -6   0   1        402.61        390.85         5.14 o                         
  -5   0   1          3.83          4.98         0.45 o                         
  -4   0   1        940.89        893.36         8.89 o                         
  -3   0   1       1575.67       1624.88        12.49 o                         
  -2   0   1       3190.13       2660.14        16.48 o                         
  -1   0   1          0.71          1.07         0.06 o                         
   0   0   1         80.81         56.81         0.53 o                         
   1   0   1        917.45        817.15         5.93 o                         
   2   0   1      18934.04      16099.34       229.09 o                         
   3   0   1        106.88         76.01         1.08 o                         
   4   0   1       3409.59       3196.78        27.67 o                         
   5   0   1        336.73        394.87         5.50 o                         
   6   0   1        114.11         86.84         2.24 o                         
   7   0   1          0.13          0.32         0.38 o                         
   8   0   1         32.57         30.96         2.18 o                         
   9   0   1        186.01        159.78         1.73 o                         
  10   0   1        288.02        257.79         2.55 o                         
  11   0   1        209.34        251.00         2.44 o                         
  12   0   1          0.15          0.45         0.20 o                         
  13   0   1         24.04         20.52         0.54 o                         
  14   0   1         10.45          7.66         0.32 o                         
 -15   1   1          5.74          7.23         0.27 o                         
 -14   1   1         18.94         15.55         0.44 o                         
 -13   1   1          5.58          6.59         0.28 o                         
 -12   1   1         42.92         37.36         0.66 o                         
 -11   1   1         32.41         38.82         0.72 o                         
 -10   1   1        103.99        100.40         1.05 o                         
  -9   1   1        141.21        134.25         1.25 o                         
  -8   1   1        123.15        118.35         3.74 o                         
  -7   1   1        750.21        740.58        10.93 o                         
  -6   1   1        512.15        515.15         7.87 o                         
  -5   1   1       2010.64       1947.77        18.99 o                         
  -4   1   1        248.72        270.59         3.50 o                         
  -3   1   1       1347.38       1282.98        10.63 o                         
  -2   1   1       4459.71       4026.37        23.82 o                         
  -1   1   1       7278.62       5919.64        41.47 o                         
   0   1   1       2211.98       2104.42        10.75 o                         
   1   1   1       1728.15       1461.66         8.04 o                         
   2   1   1         86.88        111.05         0.99 o                         
   3   1   1        481.61        425.63         3.67 o                         
   4   1   1         95.03         89.90         1.60 o                         
   5   1   1         66.54         73.48         2.10 o                         
   6   1   1        189.59        183.24         3.96 o                         
   7   1   1       1375.97       1342.27        17.85 o                         
   8   1   1        314.95        312.23         4.39 o                         
   9   1   1        207.71        192.31         2.18 o                         
  10   1   1         78.58         75.94         0.99 o                         
  11   1   1        105.05        111.83         1.13 o                         
  12   1   1         80.37         88.56         1.08 o                         
  13   1   1          4.29          5.33         0.30 o                         
  14   1   1          3.50          4.45         0.26 o                         
 -14   2   1         12.53         14.10         0.37 o                         
 -13   2   1          2.27          1.74         0.18 o                         
 -12   2   1         30.93         33.31         0.58 o                         
 -11   2   1         94.96        101.86         1.02 o                         
 -10   2   1        223.19        227.44         1.79 o                         
  -9   2   1         20.44         17.54         0.40 o                         
  -8   2   1        307.36        334.82         6.54 o                         
  -7   2   1        118.31        151.08         3.73 o                         
  -6   2   1        541.29        501.65         6.33 o                         
  -5   2   1        374.76        381.50         4.91 o                         
  -4   2   1       1443.18       1431.16        14.17 o                         
  -3   2   1       5716.09       5385.16        42.53 o                         
  -2   2   1       7488.62       6848.95        45.71 o                         
  -1   2   1       2547.51       2361.80        14.58 o                         
   0   2   1       6015.75       5291.06        29.35 o                         
   1   2   1       1983.69       1844.78        11.80 o                         
   2   2   1        698.73        671.63         4.37 o                         
   3   2   1        129.71        154.81         1.65 o                         
   4   2   1        853.53        813.66         9.23 o                         
   5   2   1        903.27        910.44         9.89 o                         
   6   2   1         83.45         81.78         3.30 o                         
   7   2   1        123.82        118.17         3.31 o                         
   8   2   1         52.15         53.77         0.92 o                         
   9   2   1        232.81        247.01         2.21 o                         
  10   2   1        182.66        168.80         1.50 o                         
  11   2   1         31.18         21.04         0.45 o                         
  12   2   1         27.91         32.00         0.56 o                         
  13   2   1          6.27          4.92         0.25 o                         
  14   2   1          3.67          5.16         0.27 o                         
 -14   3   1         11.39         14.46         0.69 o                         
 -13   3   1          6.67          6.32         0.32 o                         
 -12   3   1         28.01         36.20         0.76 o                         
 -11   3   1         34.86         37.74         0.75 o                         
 -10   3   1        228.24        233.40         2.18 o                         
  -9   3   1        278.30        278.37         2.19 o                         
  -8   3   1        364.73        372.43         2.82 o                         
  -7   3   1         55.70         46.72         2.75 o                         
  -6   3   1        256.58        264.94         5.26 o                         
  -5   3   1        538.21        607.59        10.52 o                         
  -4   3   1        473.27        469.31         6.39 o                         
  -3   3   1        424.90        427.89         5.20 o                         
  -2   3   1        668.46        560.09         5.09 o                         
  -1   3   1       2713.05       2640.78        19.20 o                         
   0   3   1       1637.64       1596.92        10.97 o                         
   1   3   1        892.60        925.80         6.77 o                         
   2   3   1       1832.07       1802.33        12.97 o                         
   3   3   1        569.21        519.31         5.35 o                         
   4   3   1       1102.00       1174.04        14.30 o                         
   5   3   1        728.13        748.73        10.80 o                         
   6   3   1        518.40        479.11         8.00 o                         
   7   3   1          8.16          9.27         1.45 o                         
   8   3   1        169.50        171.66         1.56 o                         
   9   3   1        669.85        703.73         5.48 o                         
  10   3   1        214.81        229.50         2.17 o                         
  11   3   1         87.54         86.72         1.09 o                         
  12   3   1          3.36          5.32         0.30 o                         
  13   3   1          5.61          6.06         0.32 o                         
  14   3   1          5.34          5.02         0.38 o                         
 -14   4   1         17.64         20.83         0.78 o                         
 -13   4   1         11.18         11.74         0.45 o                         
 -12   4   1         17.90         15.42         0.52 o                         
 -11   4   1        169.63        176.08         2.10 o                         
 -10   4   1         99.33        109.41         1.42 o                         
  -9   4   1        109.74        110.22         1.33 o                         
  -8   4   1         23.76         27.53         0.81 o                         
  -7   4   1        242.41        269.69         2.76 o                         
  -6   4   1        117.45        107.76         4.11 o                         
  -5   4   1        373.99        386.25         6.82 o                         
  -4   4   1        130.62        111.48         2.66 o                         
  -3   4   1       1104.57       1028.55        11.10 o                         
  -2   4   1       1225.33       1256.38        12.89 o                         
  -1   4   1        507.39        492.33         5.57 o                         
   0   4   1        770.84        745.57         7.33 o                         
   1   4   1       1557.85       1712.46        12.64 o                         
   2   4   1        167.52        171.28         2.29 o                         
   3   4   1        266.02        283.89         3.97 o                         
   4   4   1        335.54        281.16         4.07 o                         
   5   4   1        212.91        213.53         4.40 o                         
   6   4   1         35.85         37.70         1.93 o                         
   7   4   1        126.49        136.08         2.13 o                         
   8   4   1         98.86        102.37         1.06 o                         
   9   4   1         84.35        102.09         1.20 o                         
  10   4   1        162.30        171.48         1.74 o                         
  11   4   1        224.09        236.34         2.44 o                         
  12   4   1         78.59         89.40         1.34 o                         
  13   4   1         13.78         14.58         0.52 o                         
 -13   5   1         52.76         54.52         2.10 o                         
 -12   5   1         33.26         36.52         1.84 o                         
 -11   5   1         57.07         59.11         1.30 o                         
 -10   5   1        125.28        126.26         2.85 o                         
  -9   5   1         66.63         69.22         2.46 o                         
  -8   5   1        213.18        224.41         2.73 o                         
  -7   5   1        168.66        179.39         1.96 o                         
  -6   5   1        300.23        284.81         3.16 o                         
  -5   5   1         46.93         37.89         1.92 o                         
  -4   5   1        225.91        208.09         4.25 o                         
  -3   5   1        183.32        215.69         3.77 o                         
  -2   5   1        468.71        408.87         6.26 o                         
  -1   5   1        599.73        619.41         7.78 o                         
   0   5   1       1173.66       1229.08        13.35 o                         
   1   5   1         10.27         10.52         0.97 o                         
   2   5   1         55.97         46.89         1.85 o                         
   3   5   1        387.38        327.60         4.92 o                         
   4   5   1        499.92        506.03         7.00 o                         
   5   5   1         13.60         10.73         0.43 o                         
   6   5   1        171.65        187.22         2.35 o                         
   7   5   1         76.69         69.69         1.35 o                         
   8   5   1         48.50         53.47         0.91 o                         
   9   5   1         53.65         50.96         0.99 o                         
  10   5   1        143.86        138.09         1.79 o                         
  11   5   1          3.53          3.44         0.29 o                         
  12   5   1         40.08         42.72         0.86 o                         
  13   5   1          0.18          0.42         0.31 o                         
 -12   6   1          6.17          6.07         0.69 o                         
 -11   6   1         12.74         13.79         0.79 o                         
 -10   6   1         16.90         18.39         0.98 o                         
  -9   6   1         47.36         49.26         1.09 o                         
  -8   6   1         59.93         56.59         1.20 o                         
  -7   6   1        196.35        211.49         3.21 o                         
  -6   6   1        392.50        388.38         4.56 o                         
  -5   6   1         23.17         19.88         0.63 o                         
  -4   6   1        136.05        144.11         1.75 o                         
  -3   6   1        294.87        276.16         4.71 o                         
  -2   6   1        201.46        194.27         4.76 o                         
  -1   6   1        332.96        328.25         5.32 o                         
   0   6   1        388.27        381.40         6.48 o                         
   1   6   1        125.72        105.02         3.32 o                         
   2   6   1         69.27         60.49         1.10 o                         
   3   6   1        116.53        113.55         1.56 o                         
   4   6   1        209.47        191.52         1.91 o                         
   5   6   1         20.30         19.72         0.84 o                         
   6   6   1        118.87        124.01         2.17 o                         
   7   6   1        127.29        125.44         2.17 o                         
   8   6   1          0.05          0.32         0.24 o                         
   9   6   1          5.28          5.01         0.39 o                         
  10   6   1         41.35         41.99         1.23 o                         
  11   6   1          9.36          7.90         1.15 o                         
  12   6   1         18.25         17.22         1.04 o                         
 -11   7   1         47.53         53.83         2.09 o                         
 -10   7   1         35.73         26.61         1.53 o                         
  -9   7   1         32.27         37.24         1.49 o                         
  -8   7   1         69.84         78.24         2.23 o                         
  -7   7   1         19.78         18.60         0.86 o                         
  -6   7   1        312.22        302.22         4.92 o                         
  -5   7   1        188.97        209.93         3.19 o                         
  -4   7   1        343.62        348.38         5.39 o                         
  -3   7   1         35.41         37.38         1.29 o                         
  -2   7   1        160.92        176.84         2.46 o                         
  -1   7   1        441.71        448.67         5.22 o                         
   0   7   1        281.46        268.02         2.95 o                         
   1   7   1        252.89        269.45         3.17 o                         
   2   7   1        216.82        215.95         2.69 o                         
   3   7   1         51.37         61.00         1.65 o                         
   4   7   1        374.21        384.75         5.94 o                         
   5   7   1        168.76        169.97         3.82 o                         
   6   7   1        108.85        105.88         3.82 o                         
   7   7   1         70.28         77.89         1.89 o                         
   8   7   1         13.37         10.82         1.03 o                         
   9   7   1         49.73         60.72         4.59 o                         
  10   7   1          2.89          2.91         0.43 o                         
  11   7   1         40.85         43.14         1.76 o                         
 -10   8   1         43.41         43.07         1.77 o                         
  -9   8   1         35.23         39.54         1.85 o                         
  -8   8   1         22.63         20.93         0.83 o                         
  -7   8   1          6.95          8.75         0.64 o                         
  -6   8   1         16.70         15.62         0.94 o                         
  -5   8   1        210.25        222.52         3.86 o                         
  -4   8   1         73.76         74.59         2.35 o                         
  -3   8   1         60.58         53.75         1.66 o                         
  -2   8   1         48.28         43.85         1.29 o                         
  -1   8   1         11.04         12.80         0.62 o                         
   0   8   1         33.41         30.83         1.01 o                         
   1   8   1        133.51        139.22         2.42 o                         
   2   8   1         97.92        100.05         1.70 o                         
   3   8   1        143.52        138.57         2.74 o                         
   4   8   1        177.85        173.07         4.84 o                         
   5   8   1         64.94         71.70         2.15 o                         
   6   8   1        133.42        137.89         3.25 o                         
   7   8   1          4.38          2.95         0.67 o                         
   8   8   1        104.10        106.56         3.65 o                         
   9   8   1         16.55         17.23         1.15 o                         
  10   8   1         33.27         35.78         1.53 o                         
  -9   9   1          9.41          9.98         0.73 o                         
  -8   9   1         31.10         35.51         1.15 o                         
  -7   9   1         61.82         61.97         1.76 o                         
  -6   9   1        137.22        144.05         3.23 o                         
  -5   9   1          8.18          8.67         0.56 o                         
  -4   9   1        145.27        132.09         4.36 o                         
  -3   9   1          5.93         10.27         0.77 o                         
  -2   9   1         43.47         41.22         1.27 o                         
  -1   9   1          9.15          8.08         0.50 o                         
   0   9   1         61.61         54.18         1.27 o                         
   1   9   1         22.22         20.14         0.67 o                         
   2   9   1         41.02         40.13         1.24 o                         
   3   9   1         67.52         69.74         1.70 o                         
   4   9   1         50.69         52.01         2.27 o                         
   5   9   1         52.40         57.66         2.25 o                         
   6   9   1          2.29          2.41         0.42 o                         
   7   9   1         74.08         76.91         2.75 o                         
   8   9   1          8.94         10.02         0.81 o                         
  -6  10   1          0.89          0.74         0.27 o                         
  -5  10   1          8.17          6.54         0.52 o                         
  -4  10   1         24.07         23.26         0.80 o                         
  -3  10   1         60.79         68.09         2.35 o                         
  -2  10   1         42.18         43.11         1.89 o                         
  -1  10   1         52.55         55.71         1.15 o                         
   0  10   1         27.70         26.35         0.91 o                         
   1  10   1         20.84         18.80         0.66 o                         
   2  10   1         31.94         34.70         1.06 o                         
   3  10   1         45.62         53.81         1.59 o                         
   4  10   1          4.03          2.71         0.51 o                         
   5  10   1          1.29          2.01         0.34 o                         
   6  10   1          2.76          2.57         0.32 o                         
  -2  11   1          0.07          0.21         0.21 o                         
  -1  11   1         12.93         13.47         0.92 o                         
   0  11   1         46.76         41.04         1.72 o                         
   1  11   1         23.77         23.04         0.85 o                         
   2  11   1          9.03          9.64         1.17 o                         
  -1 -11   2          9.10          5.75         0.61 o                         
  -6 -10   2          0.30          0.36         0.14 o                         
  -5 -10   2          7.10          6.32         0.34 o                         
  -4 -10   2         14.86         13.34         1.01 o                         
  -3 -10   2         13.81         12.47         1.03 o                         
   4 -10   2          0.74          0.93         0.28 o                         
   5 -10   2         18.69         20.64         0.65 o                         
   6 -10   2          3.52          3.56         0.25 o                         
  -9  -9   2          7.09          5.56         0.28 o                         
  -8  -9   2         50.97         53.39         1.23 o                         
  -7  -9   2          0.35          1.13         0.19 o                         
  -6  -9   2         17.33         21.47         0.84 o                         
  -5  -9   2          7.85          6.62         0.49 o                         
  -4  -9   2        131.06        123.44         2.40 o                         
   6  -9   2          6.01          4.90         0.74 o                         
   7  -9   2         14.98         15.12         0.54 o                         
   8  -9   2          2.52          2.70         0.17 o                         
 -10  -8   2          1.29          0.98         0.20 o                         
  -9  -8   2          0.20          0.05         0.15 o                         
  -8  -8   2         81.52         78.98         1.30 o                         
  -7  -8   2         95.98         92.98         1.55 o                         
  -6  -8   2         31.26         28.90         0.80 o                         
  -5  -8   2         57.38         67.32         1.67 o                         
  -4  -8   2        148.79        153.12         4.98 o                         
   6  -8   2         57.29         58.13         2.58 o                         
   7  -8   2          3.16          3.67         0.51 o                         
   8  -8   2         35.90         36.02         0.89 o                         
   9  -8   2          7.01          6.44         0.38 o                         
 -11  -7   2         27.87         31.01         0.76 o                         
 -10  -7   2         76.36         72.80         1.13 o                         
  -9  -7   2          8.14          8.43         0.39 o                         
  -8  -7   2         23.08         22.98         0.56 o                         
  -7  -7   2         27.52         27.36         0.88 o                         
  -6  -7   2        178.05        192.43         4.20 o                         
  -5  -7   2        109.89        107.11         3.89 o                         
  -3  -7   2         83.52         84.51         2.86 o                         
  -2  -7   2         18.33         17.26         2.12 o                         
  -1  -7   2        205.91        206.32         8.59 o                         
   0  -7   2        402.35        377.23         6.30 o                         
   1  -7   2        226.92        227.36         5.69 o                         
   2  -7   2         17.40         13.10         1.20 o                         
   6  -7   2          9.49          8.30         1.04 o                         
   7  -7   2         49.69         49.36         2.31 o                         
   8  -7   2         43.89         39.47         1.34 o                         
   9  -7   2         81.60         76.62         1.40 o                         
  10  -7   2         40.92         42.62         0.95 o                         
  11  -7   2         14.84         13.56         0.51 o                         
 -12  -6   2         59.40         65.15         1.08 o                         
 -11  -6   2         20.53         20.17         0.61 o                         
 -10  -6   2         86.91         84.35         1.33 o                         
  -9  -6   2         81.54         81.92         1.23 o                         
  -8  -6   2         15.18         17.78         0.47 o                         
  -7  -6   2        281.95        292.57         3.65 o                         
  -6  -6   2        159.84        151.81         2.14 o                         
  -5  -6   2        133.99        131.37         2.43 o                         
  -4  -6   2         15.71         14.44         1.03 o                         
  -3  -6   2        100.62        110.65         5.00 o                         
  -2  -6   2          0.44          1.28         0.44 o                         
  -1  -6   2         81.99         85.39         2.40 o                         
   0  -6   2        979.65       1056.66        14.12 o                         
   1  -6   2        131.86        129.79         3.05 o                         
   2  -6   2        152.82        142.24         3.62 o                         
   3  -6   2        185.92        181.16         4.21 o                         
   4  -6   2         12.45         11.49         1.16 o                         
   5  -6   2        272.66        234.70         7.84 o                         
   7  -6   2         12.52         13.39         0.71 o                         
   8  -6   2         91.98         88.61         1.56 o                         
   9  -6   2         21.41         21.69         0.62 o                         
  10  -6   2         30.12         29.04         0.76 o                         
  11  -6   2         66.83         70.32         1.17 o                         
  12  -6   2          1.41          0.92         0.17 o                         
 -13  -5   2         12.06         10.21         0.39 o                         
 -12  -5   2          5.35          8.05         0.36 o                         
 -11  -5   2          5.53          6.37         0.36 o                         
 -10  -5   2         82.95         81.70         1.34 o                         
  -9  -5   2         21.45         21.12         0.63 o                         
  -8  -5   2         69.05         69.20         1.32 o                         
  -7  -5   2        141.08        136.46         1.64 o                         
  -6  -5   2         40.76         46.62         0.95 o                         
  -5  -5   2        431.76        434.41         7.13 o                         
  -4  -5   2        594.78        577.69        12.71 o                         
  -3  -5   2        110.29        115.82         3.87 o                         
  -2  -5   2        194.56        185.89         3.74 o                         
  -1  -5   2       1137.15       1228.86        16.20 o                         
   0  -5   2         36.13         31.02         1.38 o                         
   1  -5   2        152.43        151.16         3.27 o                         
   2  -5   2        311.76        299.06         5.79 o                         
   3  -5   2        198.42        223.32         4.89 o                         
   4  -5   2        590.49        577.38         6.99 o                         
   5  -5   2        146.25        157.01         3.60 o                         
   6  -5   2         32.65         37.19         1.36 o                         
   7  -5   2         57.36         52.99         1.44 o                         
   8  -5   2         61.75         64.35         1.28 o                         
   9  -5   2         93.59         87.42         1.41 o                         
  10  -5   2        142.08        123.73         1.91 o                         
  11  -5   2         30.11         27.50         0.82 o                         
  12  -5   2         20.94         21.30         0.78 o                         
 -14  -4   2         20.89         21.27         0.58 o                         
 -13  -4   2         66.99         77.80         1.28 o                         
 -12  -4   2         31.70         31.82         0.81 o                         
 -11  -4   2        153.28        140.11         1.92 o                         
 -10  -4   2        165.17        184.52         2.35 o                         
  -9  -4   2        157.81        152.34         2.03 o                         
  -8  -4   2          7.02          7.88         0.35 o                         
  -7  -4   2         62.79         63.37         0.96 o                         
  -6  -4   2        332.04        329.67         5.18 o                         
  -5  -4   2          8.89          7.40         0.61 o                         
  -4  -4   2         26.05         17.55         0.85 o                         
  -3  -4   2        932.94        947.28        12.74 o                         
  -2  -4   2        724.67        718.61         8.95 o                         
  -1  -4   2        918.63        980.75        10.39 o                         
   0  -4   2        320.98        305.72         3.82 o                         
   1  -4   2        951.81       1035.80        11.95 o                         
   2  -4   2        186.99        192.18         2.56 o                         
   3  -4   2        974.00       1050.52        10.53 o                         
   4  -4   2        222.58        229.15         3.77 o                         
   5  -4   2        230.68        225.62         4.28 o                         
   6  -4   2         61.53         63.09         1.56 o                         
   7  -4   2         28.31         25.11         0.88 o                         
   8  -4   2         32.87         25.74         0.73 o                         
   9  -4   2          7.69          7.62         0.51 o                         
  10  -4   2         58.12         61.33         1.40 o                         
  11  -4   2         24.97         23.00         0.79 o                         
  12  -4   2          1.59          2.09         0.29 o                         
  13  -4   2          3.09          2.72         0.30 o                         
 -14  -3   2         29.23         26.20         0.70 o                         
 -13  -3   2          2.73          2.02         0.31 o                         
 -12  -3   2        181.12        172.17         2.22 o                         
 -11  -3   2         40.85         40.01         0.89 o                         
 -10  -3   2        222.94        214.49         2.63 o                         
  -9  -3   2        133.02        141.92         1.76 o                         
  -8  -3   2        554.27        535.41         4.28 o                         
  -7  -3   2        493.19        519.22         7.79 o                         
  -6  -3   2          4.33          6.27         0.62 o                         
  -5  -3   2        113.92        131.25         2.61 o                         
  -4  -3   2       1192.93       1186.44        10.63 o                         
  -3  -3   2       2029.11       1977.84        16.54 o                         
  -2  -3   2        555.99        587.88         7.10 o                         
  -1  -3   2       1906.56       1960.55        21.83 o                         
   0  -3   2        248.02        266.73         3.77 o                         
   1  -3   2        976.19       1049.69         9.85 o                         
   2  -3   2       2990.38       2917.94        23.85 o                         
   3  -3   2        502.48        536.59         5.82 o                         
   4  -3   2        630.44        701.46         6.98 o                         
   5  -3   2        340.15        356.07         4.67 o                         
   6  -3   2        332.95        333.07         5.55 o                         
   7  -3   2         18.48         16.97         0.88 o                         
   8  -3   2         58.56         57.47         1.38 o                         
   9  -3   2          7.68          8.28         0.51 o                         
  10  -3   2        233.98        234.19         3.49 o                         
  11  -3   2         44.64         41.78         1.36 o                         
  12  -3   2         40.09         46.37         1.81 o                         
  13  -3   2          1.12          0.74         0.27 o                         
 -15  -2   2         22.28         24.22         0.69 o                         
 -14  -2   2         15.27         15.12         0.50 o                         
 -13  -2   2         98.29         89.87         1.19 o                         
 -12  -2   2          6.99          8.39         0.36 o                         
 -11  -2   2         88.12         93.70         1.43 o                         
 -10  -2   2         68.83         68.92         1.31 o                         
  -9  -2   2         45.45         37.40         0.77 o                         
  -8  -2   2        116.75        110.92         3.87 o                         
  -7  -2   2         11.52         15.02         0.97 o                         
  -6  -2   2        682.00        741.68         8.11 o                         
  -5  -2   2        146.33        144.13         2.33 o                         
  -4  -2   2        233.23        242.86         2.45 o                         
  -3  -2   2        412.23        386.31         3.04 o                         
  -2  -2   2       7907.35       7328.37        72.76 o                         
  -1  -2   2       2542.40       2402.01        22.33 o                         
   0  -2   2       4336.23       4217.37        42.19 o                         
   1  -2   2       1413.77       1280.44         9.55 o                         
   2  -2   2       1768.45       1860.87        13.68 o                         
   3  -2   2       3878.33       3790.25        24.88 o                         
   4  -2   2        358.06        353.87         3.71 o                         
   5  -2   2        243.29        274.33         4.36 o                         
   6  -2   2       1443.85       1423.42        15.00 o                         
   7  -2   2        523.12        560.32        10.50 o                         
   8  -2   2        269.19        251.89         3.63 o                         
   9  -2   2        283.33        279.14         4.64 o                         
  10  -2   2          8.17          8.02         0.44 o                         
  11  -2   2         12.57         14.87         0.58 o                         
  12  -2   2          3.92          4.39         0.34 o                         
  13  -2   2          6.64          5.63         0.45 o                         
  14  -2   2          0.07          0.54         0.25 o                         
 -15  -1   2          3.18          5.20         0.24 o                         
 -14  -1   2         19.20         20.08         0.50 o                         
 -13  -1   2          2.07          2.36         0.24 o                         
 -12  -1   2        156.06        163.39         1.88 o                         
 -11  -1   2         94.31         81.30         1.18 o                         
 -10  -1   2         10.38         10.12         0.57 o                         
  -9  -1   2         88.52         83.76         1.21 o                         
  -8  -1   2        359.21        349.29         5.87 o                         
  -7  -1   2        568.18        533.05         6.85 o                         
  -6  -1   2         94.00         97.88         1.92 o                         
  -5  -1   2       1246.21       1181.94        15.48 o                         
  -4  -1   2        198.42        221.43         2.97 o                         
  -3  -1   2         13.16          9.48         0.52 o                         
  -2  -1   2       5989.99       5619.77        33.27 o                         
  -1  -1   2       6137.11       5317.90        35.45 o                         
   0  -1   2       2104.11       1848.87        11.95 o                         
   1  -1   2       5235.77       4985.00        30.63 o                         
   2  -1   2       1437.98       1377.28        10.17 o                         
   3  -1   2        184.53        192.67         2.30 o                         
   4  -1   2       2919.22       2932.39        25.65 o                         
   5  -1   2        306.39        337.06         4.24 o                         
   6  -1   2       1418.53       1472.81        16.83 o                         
   7  -1   2        596.31        599.62        11.07 o                         
   8  -1   2        111.39        108.89         2.35 o                         
   9  -1   2         72.64         75.40         1.15 o                         
  10  -1   2         35.36         31.95         0.85 o                         
  11  -1   2        108.80        123.53         1.94 o                         
  12  -1   2         10.31          9.15         0.46 o                         
  13  -1   2        147.77        156.47         2.13 o                         
  14  -1   2         54.16         55.44         1.03 o                         
 -15   0   2         44.51         48.86         1.10 o                         
 -14   0   2          4.82          2.32         0.22 o                         
 -13   0   2          0.41          0.86         0.20 o                         
 -12   0   2          5.82          4.17         0.30 o                         
 -11   0   2        251.32        223.19         2.37 o                         
 -10   0   2        133.35        142.47         1.71 o                         
  -9   0   2        418.06        382.48         3.08 o                         
  -8   0   2        977.15       1016.12        17.78 o                         
  -7   0   2        496.14        491.69         7.94 o                         
  -6   0   2       3233.12       3222.36        30.63 o                         
  -5   0   2       1539.65       1443.82        13.26 o                         
  -4   0   2        628.75        657.23         4.88 o                         
  -3   0   2       9069.02       8178.42        61.42 o                         
  -2   0   2        744.40        621.87         4.34 o                         
  -1   0   2       1201.93       1118.71         8.48 o                         
   0   0   2       5695.12       4901.70        36.07 o                         
   1   0   2        343.35        387.46         3.43 o                         
   2   0   2         99.14        115.14         1.43 o                         
   3   0   2       1581.09       1449.12        12.98 o                         
   4   0   2          0.42          3.38         0.32 o                         
   5   0   2        325.71        323.45         5.50 o                         
   6   0   2         31.20         26.94         1.60 o                         
   7   0   2         49.84         42.34         2.22 o                         
   8   0   2        152.70        143.94         1.42 o                         
   9   0   2         44.81         35.46         0.67 o                         
  10   0   2        154.04        151.94         1.91 o                         
  11   0   2        689.48        685.79         6.59 o                         
  12   0   2          5.30          4.16         0.30 o                         
  13   0   2         23.00         27.91         0.66 o                         
  14   0   2         30.35         31.72         0.73 o                         
 -15   1   2          3.15          5.16         0.24 o                         
 -14   1   2         19.31         20.88         0.47 o                         
 -13   1   2          2.27          2.82         0.22 o                         
 -12   1   2        157.49        166.11         1.54 o                         
 -11   1   2         94.83         82.55         0.92 o                         
 -10   1   2         10.82         10.60         0.32 o                         
  -9   1   2         88.05         80.97         0.93 o                         
  -8   1   2        356.43        353.99         6.73 o                         
  -7   1   2        570.55        523.77         8.36 o                         
  -6   1   2         94.46         92.28         2.53 o                         
  -5   1   2       1255.02       1168.89        11.99 o                         
  -4   1   2        199.45        220.77         2.63 o                         
  -3   1   2         13.19         10.42         0.73 o                         
  -2   1   2       6033.79       5631.94        37.77 o                         
  -1   1   2       6080.73       5278.28        38.98 o                         
   0   1   2       2116.69       1895.98        16.75 o                         
   1   1   2       5223.76       4975.90        34.82 o                         
   2   1   2       1445.54       1392.70         9.74 o                         
   3   1   2        181.47        187.68         2.44 o                         
   4   1   2       2923.16       2930.74        27.71 o                         
   5   1   2        309.83        333.94         5.05 o                         
   6   1   2       1416.45       1487.24        19.05 o                         
   7   1   2        593.74        591.22         9.45 o                         
   8   1   2        113.76        110.09         1.00 o                         
   9   1   2         73.09         74.45         0.83 o                         
  10   1   2         35.08         29.72         0.55 o                         
  11   1   2        108.15        121.69         1.64 o                         
  12   1   2         10.41          9.10         0.33 o                         
  13   1   2        149.23        157.03         1.84 o                         
  14   1   2         54.14         57.74         1.09 o                         
 -15   2   2         22.66         26.73         0.64 o                         
 -14   2   2         15.07         14.96         0.41 o                         
 -13   2   2         99.01         93.93         1.17 o                         
 -12   2   2          6.90          8.60         0.31 o                         
 -11   2   2         88.79         94.70         1.01 o                         
 -10   2   2         69.96         66.74         0.87 o                         
  -9   2   2         46.29         37.77         0.62 o                         
  -8   2   2        114.95        108.02         3.81 o                         
  -7   2   2         11.68         15.33         1.13 o                         
  -6   2   2        685.94        745.06         8.61 o                         
  -5   2   2        148.17        147.62         2.57 o                         
  -4   2   2        232.95        243.21         3.35 o                         
  -3   2   2        411.33        374.17         3.22 o                         
  -2   2   2       7920.30       7322.81        45.07 o                         
  -1   2   2       2543.03       2409.22        14.65 o                         
   0   2   2       4315.02       4234.43        23.02 o                         
   1   2   2       1399.99       1268.27         7.24 o                         
   2   2   2       1758.67       1834.23        11.86 o                         
   3   2   2       3890.25       3746.90        25.76 o                         
   4   2   2        352.27        341.09         3.29 o                         
   5   2   2        247.67        266.49         4.31 o                         
   6   2   2       1436.03       1410.04        18.24 o                         
   7   2   2        523.85        535.56         9.24 o                         
   8   2   2        267.77        249.89         2.06 o                         
   9   2   2        284.04        288.94         3.34 o                         
  10   2   2          8.37          8.66         0.30 o                         
  11   2   2         12.10         14.00         0.39 o                         
  12   2   2          3.80          4.10         0.23 o                         
  13   2   2          6.63          6.48         0.26 o                         
  14   2   2          0.07          0.72         0.26 o                         
 -14   3   2         29.03         28.48         0.79 o                         
 -13   3   2          2.91          2.44         0.26 o                         
 -12   3   2        182.65        179.63         2.12 o                         
 -11   3   2         40.70         40.08         0.77 o                         
 -10   3   2        225.76        217.43         2.16 o                         
  -9   3   2        133.38        142.91         1.46 o                         
  -8   3   2        556.34        533.15         4.09 o                         
  -7   3   2        496.97        509.54         9.92 o                         
  -6   3   2          4.26          6.20         0.88 o                         
  -5   3   2        113.53        126.26         5.48 o                         
  -4   3   2       1195.56       1225.67        17.99 o                         
  -3   3   2       2030.08       2010.88        18.05 o                         
  -2   3   2        556.85        595.27         6.63 o                         
  -1   3   2       1907.94       1951.64        13.25 o                         
   0   3   2        243.88        250.80         2.78 o                         
   1   3   2        979.69       1049.89         8.39 o                         
   2   3   2       3006.19       2957.50        21.73 o                         
   3   3   2        505.96        528.29         5.93 o                         
   4   3   2        620.00        659.52         7.26 o                         
   5   3   2        338.84        336.85         6.09 o                         
   6   3   2        334.38        333.34         6.35 o                         
   7   3   2         18.79         17.32         0.36 o                         
   8   3   2         59.50         59.76         0.83 o                         
   9   3   2          7.84          8.15         0.33 o                         
  10   3   2        232.97        237.00         2.39 o                         
  11   3   2         44.81         44.32         0.73 o                         
  12   3   2         39.96         47.59         0.75 o                         
  13   3   2          1.07          0.72         0.17 o                         
 -14   4   2         20.80         23.79         0.70 o                         
 -13   4   2         67.83         82.90         1.53 o                         
 -12   4   2         31.94         34.22         0.84 o                         
 -11   4   2        156.71        150.82         2.93 o                         
 -10   4   2        164.75        187.19         2.61 o                         
  -9   4   2        154.98        151.48         2.87 o                         
  -8   4   2          7.14          8.65         0.43 o                         
  -7   4   2         61.29         63.13         1.26 o                         
  -6   4   2        332.52        338.07         6.49 o                         
  -5   4   2          9.61          6.27         0.75 o                         
  -4   4   2         27.29         17.98         0.92 o                         
  -3   4   2        934.91        958.89         9.69 o                         
  -2   4   2        724.04        720.00         8.19 o                         
  -1   4   2        923.84        941.59        10.25 o                         
   0   4   2        317.48        292.19         3.90 o                         
   1   4   2        951.48       1022.73         8.56 o                         
   2   4   2        187.98        195.04         2.55 o                         
   3   4   2        966.44       1020.57         9.83 o                         
   4   4   2        220.58        223.15         3.94 o                         
   5   4   2        231.12        220.59         5.03 o                         
   6   4   2         63.18         64.33         0.94 o                         
   7   4   2         28.71         26.01         0.83 o                         
   8   4   2         33.19         27.98         0.56 o                         
   9   4   2          7.44          7.59         0.32 o                         
  10   4   2         57.93         63.03         1.39 o                         
  11   4   2         25.06         23.73         0.53 o                         
  12   4   2          1.66          2.49         0.21 o                         
  13   4   2          2.96          2.99         0.38 o                         
 -13   5   2         12.07         11.51         0.91 o                         
 -12   5   2          5.23          7.31         0.86 o                         
 -11   5   2          5.40          6.32         0.63 o                         
 -10   5   2         83.98         88.89         2.48 o                         
  -9   5   2         21.46         21.77         0.79 o                         
  -8   5   2         70.62         71.77         1.51 o                         
  -7   5   2        141.46        139.09         1.84 o                         
  -6   5   2         40.51         47.30         1.33 o                         
  -5   5   2        434.62        459.73        10.21 o                         
  -4   5   2        593.23        583.80         8.34 o                         
  -3   5   2        110.00        116.40         2.86 o                         
  -2   5   2        192.67        190.19         4.30 o                         
  -1   5   2       1135.64       1193.31        13.06 o                         
   0   5   2         35.39         28.43         1.22 o                         
   1   5   2        154.42        150.64         4.35 o                         
   2   5   2        313.15        311.15         4.26 o                         
   3   5   2        200.02        210.56         4.00 o                         
   4   5   2        583.16        551.93         7.68 o                         
   5   5   2        144.50        157.42         1.62 o                         
   6   5   2         32.50         36.53         0.85 o                         
   7   5   2         57.08         55.93         1.16 o                         
   8   5   2         61.94         70.44         1.25 o                         
   9   5   2         93.02         87.14         1.57 o                         
  10   5   2        142.47        130.98         2.16 o                         
  11   5   2         30.43         28.94         0.59 o                         
  12   5   2         20.83         23.05         0.83 o                         
 -12   6   2         59.04         69.60         2.55 o                         
 -11   6   2         20.36         18.89         1.33 o                         
 -10   6   2         87.61         89.01         3.57 o                         
  -9   6   2         81.25         84.62         1.70 o                         
  -8   6   2         15.76         18.60         0.74 o                         
  -7   6   2        282.25        290.50         3.67 o                         
  -6   6   2        162.90        155.05         2.50 o                         
  -5   6   2        134.00        132.26         1.99 o                         
  -4   6   2         15.57         14.75         0.50 o                         
  -3   6   2         99.31        109.12         1.57 o                         
  -2   6   2          0.66          0.47         0.28 o                         
  -1   6   2         81.21         84.75         2.98 o                         
   0   6   2        990.50       1044.61        14.93 o                         
   1   6   2        130.09        133.45         1.81 o                         
   2   6   2        152.77        144.99         1.65 o                         
   3   6   2        184.49        181.79         2.53 o                         
   4   6   2         12.30         11.12         0.44 o                         
   5   6   2        272.29        259.53         3.68 o                         
   6   6   2         54.20         54.19         1.29 o                         
   7   6   2         12.99         14.43         0.60 o                         
   8   6   2         92.71         89.46         1.59 o                         
   9   6   2         21.69         21.19         0.77 o                         
  10   6   2         30.84         31.38         0.89 o                         
  11   6   2         67.06         74.84         1.37 o                         
  12   6   2          1.31          1.18         0.36 o                         
 -11   7   2         28.34         30.54         1.50 o                         
 -10   7   2         76.44         77.64         2.05 o                         
  -9   7   2          8.34          8.71         0.60 o                         
  -8   7   2         22.39         22.66         0.99 o                         
  -7   7   2         27.15         26.26         0.88 o                         
  -6   7   2        176.17        198.66         5.04 o                         
  -5   7   2        110.29        104.73         1.95 o                         
  -4   7   2        154.75        150.32         3.14 o                         
  -3   7   2         84.66         87.17         2.01 o                         
  -2   7   2         18.02         18.49         0.69 o                         
  -1   7   2        206.33        210.46         3.26 o                         
   0   7   2        399.91        387.90         4.72 o                         
   1   7   2        230.75        229.02         3.50 o                         
   2   7   2         17.90         15.65         0.80 o                         
   3   7   2         61.86         54.90         1.29 o                         
   4   7   2         46.48         45.42         1.10 o                         
   5   7   2         72.52         78.94         1.47 o                         
   6   7   2          9.36          8.62         0.53 o                         
   7   7   2         50.09         54.94         1.52 o                         
   8   7   2         43.43         38.72         1.29 o                         
   9   7   2         82.54         84.11         1.84 o                         
  10   7   2         41.39         41.57         3.68 o                         
  11   7   2         14.37         13.08         0.87 o                         
 -10   8   2          1.16          1.49         0.42 o                         
  -9   8   2          0.20          0.05         0.24 o                         
  -8   8   2         81.12         78.55         2.56 o                         
  -7   8   2         98.23        104.74         2.43 o                         
  -6   8   2         32.10         29.35         0.92 o                         
  -5   8   2         56.82         68.59         1.50 o                         
  -4   8   2        149.19        152.74         2.89 o                         
  -3   8   2        206.95        186.79         2.64 o                         
  -2   8   2         25.58         27.03         0.89 o                         
  -1   8   2        105.83        101.74         2.22 o                         
   0   8   2         45.03         40.56         1.28 o                         
   1   8   2        264.38        301.28         4.90 o                         
   2   8   2        128.98        113.60         3.37 o                         
   3   8   2         40.89         37.32         1.36 o                         
   4   8   2         24.16         26.90         1.02 o                         
   5   8   2         47.20         37.40         1.19 o                         
   6   8   2         57.14         60.72         1.90 o                         
   7   8   2          3.12          4.34         0.75 o                         
   8   8   2         35.95         38.90         1.87 o                         
   9   8   2          7.05          6.45         0.71 o                         
  -9   9   2          6.83          5.20         0.58 o                         
  -8   9   2         50.99         56.72         1.27 o                         
  -7   9   2          0.37          1.22         0.36 o                         
  -6   9   2         17.69         22.49         0.84 o                         
  -5   9   2          7.84          7.05         0.52 o                         
  -4   9   2        131.28        132.81         3.85 o                         
  -3   9   2         49.96         49.14         1.27 o                         
  -2   9   2         70.50         67.07         1.31 o                         
  -1   9   2         36.38         40.79         1.26 o                         
   0   9   2         28.46         28.22         1.04 o                         
   1   9   2         56.86         55.30         1.50 o                         
   2   9   2         72.48         72.69         3.67 o                         
   3   9   2         94.89         84.66         1.91 o                         
   4   9   2          3.90          4.63         0.44 o                         
   5   9   2         16.83         15.65         0.70 o                         
   6   9   2          6.31          7.32         0.80 o                         
   7   9   2         14.86         16.22         1.07 o                         
   8   9   2          2.55          3.49         0.51 o                         
  -6  10   2          0.30          0.36         0.25 o                         
  -5  10   2          7.15          6.59         0.42 o                         
  -4  10   2         15.11         14.11         0.62 o                         
  -3  10   2         13.82         12.54         0.88 o                         
  -2  10   2         23.19         17.02         0.72 o                         
  -1  10   2         12.57         15.60         0.61 o                         
   0  10   2         14.53         17.53         0.93 o                         
   1  10   2         40.91         44.22         1.51 o                         
   2  10   2         15.61         15.00         0.84 o                         
   3  10   2          1.11          2.39         0.40 o                         
   4  10   2          0.79          1.58         0.34 o                         
   5  10   2         18.96         23.43         0.86 o                         
  -2  11   2          6.38          6.64         0.65 o                         
  -1  11   2          8.96          7.44         0.48 o                         
   0  11   2         23.51         32.74         1.59 o                         
   1  11   2         30.57         36.67         2.28 o                         
  -1 -11   3          6.63          3.83         0.51 o                         
  -6 -10   3         19.60         16.66         0.37 o                         
  -5 -10   3         17.40         16.54         0.62 o                         
  -4 -10   3         32.34         31.22         1.10 o                         
  -3 -10   3         35.03         38.92         1.04 o                         
  -2 -10   3         32.23         26.33         1.49 o                         
  -1 -10   3         45.49         50.06         2.09 o                         
   5 -10   3          0.00          0.17         0.21 o                         
  -9  -9   3          6.12          5.82         0.26 o                         
  -8  -9   3          9.05          9.34         0.36 o                         
  -7  -9   3         23.76         21.95         0.50 o                         
  -6  -9   3          0.86          0.16         0.19 o                         
  -5  -9   3         13.18         10.69         0.52 o                         
  -4  -9   3         12.84          9.47         1.04 o                         
   5  -9   3         36.04         34.34         1.78 o                         
   6  -9   3         29.54         31.71         1.60 o                         
   7  -9   3         30.32         29.71         0.92 o                         
 -10  -8   3          7.66          9.98         0.36 o                         
  -9  -8   3         95.31         99.88         1.36 o                         
  -8  -8   3         15.36         15.65         0.50 o                         
  -7  -8   3         38.05         30.72         0.73 o                         
  -6  -8   3          0.10          0.86         0.26 o                         
  -5  -8   3         45.87         38.17         0.93 o                         
  -4  -8   3         30.56         30.42         1.05 o                         
   6  -8   3         18.81         19.55         1.00 o                         
   7  -8   3          7.74          7.26         0.63 o                         
   8  -8   3         73.93         75.59         1.68 o                         
   9  -8   3          8.92          6.52         0.42 o                         
 -12  -7   3         20.82         22.36         1.08 o                         
 -11  -7   3         28.96         33.95         0.72 o                         
 -10  -7   3         24.03         22.32         0.57 o                         
  -9  -7   3        109.15        107.49         1.33 o                         
  -8  -7   3         61.33         60.24         0.95 o                         
  -7  -7   3         77.57         85.72         1.29 o                         
  -6  -7   3        691.42        668.60         6.78 o                         
  -5  -7   3        245.94        238.66         4.03 o                         
  -4  -7   3         68.75         72.40         2.11 o                         
  -2  -7   3         74.60         71.24         4.31 o                         
  -1  -7   3        460.69        456.93         7.06 o                         
   0  -7   3        281.46        282.84         5.21 o                         
   1  -7   3        187.21        178.00         7.20 o                         
   6  -7   3         92.14         93.44         3.56 o                         
   7  -7   3        173.12        160.33        11.01 o                         
   8  -7   3         32.72         27.06         0.74 o                         
   9  -7   3          1.11          0.72         0.22 o                         
  10  -7   3         94.81         97.01         1.62 o                         
 -13  -6   3          6.63          4.54         0.51 o                         
 -12  -6   3          9.45          9.70         0.36 o                         
 -11  -6   3         72.28         75.19         1.18 o                         
 -10  -6   3         18.31         21.30         0.61 o                         
  -9  -6   3        162.85        155.39         1.91 o                         
  -8  -6   3        222.53        200.86         2.16 o                         
  -7  -6   3        296.29        314.83         3.07 o                         
  -6  -6   3         83.26         86.70         1.89 o                         
  -5  -6   3        255.92        255.95         4.33 o                         
  -4  -6   3         97.01         96.30         2.35 o                         
  -3  -6   3         82.45         93.30         3.14 o                         
  -2  -6   3          8.26          8.20         0.95 o                         
  -1  -6   3         45.18         50.58         1.84 o                         
   0  -6   3        220.01        189.37         6.08 o                         
   1  -6   3         78.58         79.57         2.54 o                         
   2  -6   3        188.01        199.18         5.53 o                         
   3  -6   3         13.49         15.05         1.43 o                         
   4  -6   3         71.82         66.67         3.81 o                         
   6  -6   3        108.73         99.35         3.83 o                         
   7  -6   3         46.22         42.56         3.09 o                         
   8  -6   3        213.64        217.83         4.50 o                         
   9  -6   3        118.42        120.33         1.85 o                         
  10  -6   3         15.76         19.93         0.60 o                         
  11  -6   3         72.89         75.72         1.53 o                         
 -13  -5   3         11.84         10.37         0.39 o                         
 -12  -5   3         38.15         37.71         0.77 o                         
 -11  -5   3         26.96         24.79         0.66 o                         
 -10  -5   3         83.60         80.33         1.33 o                         
  -9  -5   3         27.41         24.18         0.62 o                         
  -8  -5   3        543.93        544.92         4.86 o                         
  -7  -5   3        150.90        154.23         1.65 o                         
  -6  -5   3        364.09        353.04         3.47 o                         
  -5  -5   3        231.71        229.35         4.03 o                         
  -4  -5   3        154.48        138.18         3.68 o                         
  -3  -5   3         33.55         39.02         2.10 o                         
  -2  -5   3        775.67        856.88        12.30 o                         
  -1  -5   3        821.98        815.55        10.51 o                         
   0  -5   3        156.47        131.91         5.43 o                         
   1  -5   3         81.39         96.29         2.13 o                         
   2  -5   3         89.04         82.16         2.15 o                         
   3  -5   3        287.37        281.44         5.25 o                         
   4  -5   3        248.29        252.37         5.34 o                         
   5  -5   3        191.47        183.16         5.21 o                         
   6  -5   3        204.90        202.86         4.54 o                         
   7  -5   3         27.55         31.47         1.35 o                         
   8  -5   3         38.84         38.34         0.95 o                         
   9  -5   3          2.91          3.35         0.41 o                         
  10  -5   3         19.26         20.01         0.96 o                         
  11  -5   3          4.75          4.07         0.41 o                         
  12  -5   3          1.37          2.95         0.31 o                         
 -14  -4   3         17.84         16.27         0.60 o                         
 -13  -4   3          3.22          1.92         0.24 o                         
 -12  -4   3         14.41         13.88         0.50 o                         
 -11  -4   3         14.31         14.36         0.48 o                         
 -10  -4   3        354.40        345.67         3.56 o                         
  -9  -4   3         31.98         30.96         0.69 o                         
  -8  -4   3         78.61         77.51         1.06 o                         
  -7  -4   3         13.49         12.21         0.46 o                         
  -6  -4   3         47.64         45.43         1.86 o                         
  -5  -4   3        156.91        163.74         3.54 o                         
  -4  -4   3        615.46        614.28         8.22 o                         
  -3  -4   3         15.06         23.59         1.10 o                         
  -2  -4   3       1206.43       1267.30        17.67 o                         
  -1  -4   3        994.90       1024.39        10.09 o                         
   0  -4   3        477.32        527.04         6.95 o                         
   1  -4   3        178.91        165.02         2.85 o                         
   2  -4   3        293.24        322.82         4.57 o                         
   3  -4   3       1123.11       1130.35        13.35 o                         
   4  -4   3       1085.78       1162.66        15.57 o                         
   5  -4   3        266.26        278.99         5.60 o                         
   6  -4   3         21.94         27.02         1.21 o                         
   7  -4   3         13.73         16.11         1.05 o                         
   8  -4   3         22.10         24.70         0.84 o                         
   9  -4   3        558.01        525.77         7.95 o                         
  10  -4   3        138.33        121.21         1.90 o                         
  11  -4   3         44.03         54.94         1.62 o                         
  12  -4   3          3.65          3.40         0.47 o                         
  13  -4   3          0.07          0.26         0.18 o                         
 -14  -3   3          9.74          9.40         0.44 o                         
 -13  -3   3         13.32          9.30         0.44 o                         
 -12  -3   3          3.46          2.71         0.29 o                         
 -11  -3   3         96.44        105.70         1.60 o                         
 -10  -3   3         97.21        101.33         1.42 o                         
  -9  -3   3         18.87         18.88         0.56 o                         
  -8  -3   3        300.77        281.99         2.56 o                         
  -7  -3   3        454.46        443.50         7.00 o                         
  -6  -3   3        408.94        429.61         5.97 o                         
  -5  -3   3        142.67        165.67         3.70 o                         
  -4  -3   3        446.73        404.07         5.76 o                         
  -3  -3   3       1286.25       1155.29        12.99 o                         
  -2  -3   3        702.76        707.35         9.46 o                         
  -1  -3   3       1381.05       1414.95        13.41 o                         
   0  -3   3         26.81         28.48         0.90 o                         
   1  -3   3        740.78        688.49         7.51 o                         
   2  -3   3        157.74        167.08         2.70 o                         
   3  -3   3       1183.50       1310.00        13.50 o                         
   4  -3   3        699.42        757.52        10.65 o                         
   5  -3   3         77.89         77.63         3.10 o                         
   6  -3   3        411.27        425.32         7.04 o                         
   7  -3   3        183.83        169.52         2.37 o                         
   8  -3   3         22.30         25.54         1.15 o                         
   9  -3   3         70.53         63.06         1.39 o                         
  10  -3   3         29.75         33.49         1.16 o                         
  11  -3   3          7.12          6.83         0.56 o                         
  12  -3   3         10.56         11.50         0.62 o                         
  13  -3   3         11.42         14.23         0.72 o                         
 -15  -2   3          8.51          6.27         0.33 o                         
 -14  -2   3         28.05         27.59         0.78 o                         
 -13  -2   3          8.03          9.13         0.38 o                         
 -12  -2   3         60.01         53.56         0.90 o                         
 -11  -2   3        119.20        122.37         1.78 o                         
 -10  -2   3         56.66         61.29         1.11 o                         
  -9  -2   3        217.86        189.30         2.54 o                         
  -8  -2   3        177.95        177.04         4.57 o                         
  -7  -2   3        262.45        270.13         5.37 o                         
  -6  -2   3        158.97        176.64         3.46 o                         
  -5  -2   3         76.60        109.05         1.86 o                         
  -4  -2   3        135.47        164.91         1.86 o                         
  -3  -2   3        721.72        720.01         5.59 o                         
  -2  -2   3         93.66        114.76         1.83 o                         
  -1  -2   3        639.12        633.99         6.52 o                         
   0  -2   3        214.16        210.26         3.41 o                         
   1  -2   3        675.70        712.32         6.81 o                         
   2  -2   3       2002.69       2024.80        14.93 o                         
   3  -2   3        724.50        738.58         6.20 o                         
   4  -2   3       1675.17       1712.03        15.31 o                         
   5  -2   3       1257.37       1243.17        10.77 o                         
   6  -2   3         26.64         20.70         0.90 o                         
   7  -2   3        141.28        153.22         2.25 o                         
   8  -2   3        218.29        207.71         2.81 o                         
   9  -2   3        263.94        258.85         3.71 o                         
  10  -2   3        335.12        341.98         4.17 o                         
  11  -2   3         58.44         50.93         1.09 o                         
  12  -2   3          8.68          7.88         0.43 o                         
  13  -2   3          9.27         10.37         0.54 o                         
 -15  -1   3         13.95         13.07         0.37 o                         
 -14  -1   3         11.49         12.41         0.40 o                         
 -13  -1   3         12.66         15.13         0.48 o                         
 -12  -1   3         15.36         13.41         0.48 o                         
 -11  -1   3         54.89         57.38         1.21 o                         
 -10  -1   3        127.89        127.60         1.46 o                         
  -9  -1   3         22.86         26.94         0.54 o                         
  -8  -1   3        121.02        105.38         3.98 o                         
  -7  -1   3        317.00        346.88         6.19 o                         
  -6  -1   3        699.82        807.41         9.78 o                         
  -5  -1   3        855.28        852.91        10.66 o                         
  -4  -1   3       1387.59       1399.24        12.86 o                         
  -3  -1   3        927.64        912.77         7.38 o                         
  -2  -1   3        557.67        521.47         4.49 o                         
  -1  -1   3       3012.28       3076.52        21.79 o                         
   0  -1   3       2505.17       2731.31        20.44 o                         
   1  -1   3       3103.54       3012.06        21.43 o                         
   2  -1   3       1919.28       1956.29        14.32 o                         
   3  -1   3       3154.88       3113.09        23.78 o                         
   4  -1   3       1149.64       1242.51        11.77 o                         
   5  -1   3        433.26        446.66         5.32 o                         
   6  -1   3        416.92        469.59         6.34 o                         
   7  -1   3         55.19         58.13         3.78 o                         
   8  -1   3         20.07         22.46         0.78 o                         
   9  -1   3         20.06         19.05         0.64 o                         
  10  -1   3        327.06        342.07         4.18 o                         
  11  -1   3          2.50          2.57         0.31 o                         
  12  -1   3         62.65         66.60         1.24 o                         
  13  -1   3         21.25         19.27         0.56 o                         
  14  -1   3         15.54         13.04         0.38 o                         
 -15   0   3         13.49          9.38         0.46 o                         
 -14   0   3         13.93         14.09         0.43 o                         
 -13   0   3         10.98          8.33         0.38 o                         
 -12   0   3         97.84         93.94         1.15 o                         
 -11   0   3          2.12          2.50         0.26 o                         
 -10   0   3         75.87         54.54         0.77 o                         
  -9   0   3         10.82          6.16         0.26 o                         
  -8   0   3        417.92        454.34         9.22 o                         
  -7   0   3        769.88        648.01        11.37 o                         
  -6   0   3       2184.60       2290.54        40.43 o                         
  -5   0   3          0.82          1.20         0.29 o                         
  -4   0   3        361.53        390.74         5.65 o                         
  -3   0   3         21.21         32.00         0.82 o                         
  -2   0   3        638.03        638.50         5.35 o                         
  -1   0   3      23772.20      20106.79       183.99 o                         
   0   0   3       1813.76       1662.98        12.62 o                         
   1   0   3          0.38          1.29         0.16 o                         
   2   0   3        172.70        151.85         1.83 o                         
   3   0   3        628.33        631.76         8.46 o                         
   4   0   3       4322.55       4310.15        49.32 o                         
   5   0   3        534.73        565.99        11.33 o                         
   6   0   3         75.51         59.94         2.22 o                         
   7   0   3         21.00         15.72         1.42 o                         
   8   0   3          2.10          1.46         0.17 o                         
   9   0   3         18.87         21.85         0.63 o                         
  10   0   3         29.15         30.27         0.84 o                         
  11   0   3         62.76         60.28         1.91 o                         
  12   0   3        144.45        150.61         2.16 o                         
  13   0   3        123.43        132.56         1.86 o                         
  14   0   3         84.82        111.99         1.60 o                         
 -15   1   3         13.53         13.84         0.43 o                         
 -14   1   3         11.37         13.23         0.36 o                         
 -13   1   3         13.20         15.65         0.37 o                         
 -12   1   3         15.03         12.97         0.36 o                         
 -11   1   3         55.95         57.11         0.84 o                         
 -10   1   3        130.26        130.01         1.34 o                         
  -9   1   3         23.18         26.70         0.49 o                         
  -8   1   3        122.09        110.48         3.84 o                         
  -7   1   3        317.94        334.80         6.10 o                         
  -6   1   3        689.74        793.04         8.92 o                         
  -5   1   3        849.21        837.14         9.32 o                         
  -4   1   3       1383.66       1371.71        13.84 o                         
  -3   1   3        935.36        911.39         8.55 o                         
  -2   1   3        555.14        519.74         6.59 o                         
  -1   1   3       3016.26       3106.75        24.62 o                         
   0   1   3       2523.58       2773.10        23.54 o                         
   1   1   3       3114.76       3004.07        25.56 o                         
   2   1   3       1923.97       1930.59        14.90 o                         
   3   1   3       3154.01       3101.41        29.08 o                         
   4   1   3       1147.89       1193.55        12.29 o                         
   5   1   3        430.88        439.36         7.03 o                         
   6   1   3        423.67        465.22         6.94 o                         
   7   1   3         53.61         58.06         2.36 o                         
   8   1   3         20.06         23.50         0.43 o                         
   9   1   3         19.85         18.82         0.47 o                         
  10   1   3        324.44        348.37         5.04 o                         
  11   1   3          2.67          2.98         0.26 o                         
  12   1   3         62.31         67.19         1.14 o                         
  13   1   3         21.14         18.69         0.75 o                         
  14   1   3         16.10         13.50         0.38 o                         
 -15   2   3          8.32          6.54         0.37 o                         
 -14   2   3         28.06         27.31         0.52 o                         
 -13   2   3          7.80          8.97         0.32 o                         
 -12   2   3         58.88         50.43         0.71 o                         
 -11   2   3        119.14        120.57         1.36 o                         
 -10   2   3         54.63         59.29         0.85 o                         
  -9   2   3        217.57        186.52         2.17 o                         
  -8   2   3        176.81        168.86         4.25 o                         
  -7   2   3        261.28        264.71         4.27 o                         
  -6   2   3        157.45        172.00         3.05 o                         
  -5   2   3         75.80        110.82         2.18 o                         
  -4   2   3        134.68        161.36         2.44 o                         
  -3   2   3        718.52        714.43         5.91 o                         
  -2   2   3         91.21        112.42         1.47 o                         
  -1   2   3        641.84        658.67         4.60 o                         
   0   2   3        211.27        212.50         2.02 o                         
   1   2   3        682.58        720.91         5.26 o                         
   2   2   3       1982.90       1995.62        14.14 o                         
   3   2   3        730.03        730.97         6.19 o                         
   4   2   3       1669.30       1665.11        12.33 o                         
   5   2   3       1270.12       1229.80        12.14 o                         
   6   2   3         26.12         20.66         1.28 o                         
   7   2   3        143.61        157.55         1.44 o                         
   8   2   3        220.75        219.16         2.10 o                         
   9   2   3        262.17        260.26         3.42 o                         
  10   2   3        334.15        342.59         5.03 o                         
  11   2   3         59.60         53.53         0.80 o                         
  12   2   3          8.63          7.65         0.29 o                         
  13   2   3          9.00         10.43         0.37 o                         
 -14   3   3          9.66          9.58         0.38 o                         
 -13   3   3         13.07          9.18         0.43 o                         
 -12   3   3          3.75          2.72         0.29 o                         
 -11   3   3         94.85        104.19         1.56 o                         
 -10   3   3         97.32         96.97         1.36 o                         
  -9   3   3         19.48         19.57         0.48 o                         
  -8   3   3        304.46        275.75         2.71 o                         
  -7   3   3        451.78        458.09        11.23 o                         
  -6   3   3        407.54        419.96        10.16 o                         
  -5   3   3        143.29        159.81         5.16 o                         
  -4   3   3        447.90        413.14         7.43 o                         
  -3   3   3       1284.56       1165.67        12.03 o                         
  -2   3   3        694.24        693.70         6.62 o                         
  -1   3   3       1381.91       1413.21         9.52 o                         
   0   3   3         27.15         29.48         0.86 o                         
   1   3   3        745.23        700.81         7.87 o                         
   2   3   3        159.27        166.16         2.46 o                         
   3   3   3       1182.18       1303.33        13.73 o                         
   4   3   3        701.52        739.32         8.80 o                         
   5   3   3         76.98         76.86         4.25 o                         
   6   3   3        408.06        392.75        10.34 o                         
   7   3   3        184.87        170.75         1.52 o                         
   8   3   3         21.69         24.95         0.50 o                         
   9   3   3         69.62         62.84         0.87 o                         
  10   3   3         29.91         33.24         0.76 o                         
  11   3   3          7.06          6.71         0.30 o                         
  12   3   3         10.77         11.27         0.51 o                         
  13   3   3         11.43         13.64         0.51 o                         
 -14   4   3         17.79         18.39         0.80 o                         
 -13   4   3          3.31          1.80         0.27 o                         
 -12   4   3         14.59         16.50         0.82 o                         
 -11   4   3         14.06         13.88         0.63 o                         
 -10   4   3        354.57        346.36         4.91 o                         
  -9   4   3         32.32         33.74         1.13 o                         
  -8   4   3         78.75         79.08         1.56 o                         
  -7   4   3         13.10         11.43         0.54 o                         
  -6   4   3         47.12         47.54         2.09 o                         
  -5   4   3        156.17        161.65         4.57 o                         
  -4   4   3        620.42        653.82        11.28 o                         
  -3   4   3         13.33         22.13         0.99 o                         
  -2   4   3       1212.18       1253.18        13.10 o                         
  -1   4   3        994.50       1010.08        10.17 o                         
   0   4   3        480.23        528.96         5.70 o                         
   1   4   3        177.15        164.76         3.08 o                         
   2   4   3        285.68        316.15         3.63 o                         
   3   4   3       1121.42       1114.24        12.50 o                         
   4   4   3       1099.99       1142.01        12.97 o                         
   5   4   3        268.44        258.40         6.55 o                         
   6   4   3         22.00         26.38         0.52 o                         
   7   4   3         13.89         16.21         0.41 o                         
   8   4   3         22.05         25.91         0.55 o                         
   9   4   3        559.02        563.39         7.48 o                         
  10   4   3        139.31        124.91         1.55 o                         
  11   4   3         43.53         53.63         0.82 o                         
  12   4   3          3.73          3.62         0.25 o                         
  13   4   3          0.05          0.02         0.16 o                         
 -13   5   3         11.62         10.70         0.87 o                         
 -12   5   3         38.19         33.78         1.77 o                         
 -11   5   3         27.12         25.53         1.63 o                         
 -10   5   3         82.49         82.00         2.80 o                         
  -9   5   3         27.85         26.59         1.25 o                         
  -8   5   3        541.59        541.79         9.78 o                         
  -7   5   3        152.29        158.47         2.70 o                         
  -6   5   3        361.75        354.12         5.74 o                         
  -5   5   3        232.59        231.24         5.88 o                         
  -4   5   3        153.00        138.35         3.27 o                         
  -3   5   3         33.15         38.72         2.02 o                         
  -2   5   3        780.39        867.14        12.52 o                         
  -1   5   3        824.24        809.57        10.60 o                         
   0   5   3        154.85        130.54         2.90 o                         
   1   5   3         83.21        102.24         2.75 o                         
   2   5   3         87.84         82.60         2.00 o                         
   3   5   3        284.76        277.33         4.85 o                         
   4   5   3        249.99        246.89         2.29 o                         
   5   5   3        189.90        175.17         2.27 o                         
   6   5   3        200.66        197.59         2.33 o                         
   7   5   3         26.48         31.03         0.72 o                         
   8   5   3         38.39         39.44         0.99 o                         
   9   5   3          2.93          3.54         0.41 o                         
  10   5   3         19.73         21.39         0.57 o                         
  11   5   3          5.00          4.51         0.38 o                         
  12   5   3          1.36          3.56         0.28 o                         
 -13   6   3          6.58          6.11         0.59 o                         
 -12   6   3          9.51         11.10         0.93 o                         
 -11   6   3         72.79         80.93         3.09 o                         
 -10   6   3         18.99         22.75         0.90 o                         
  -9   6   3        159.92        157.60         3.01 o                         
  -8   6   3        223.78        209.28         3.72 o                         
  -7   6   3        295.24        319.60         4.46 o                         
  -6   6   3         85.05         88.96         1.47 o                         
  -5   6   3        253.65        250.85         3.08 o                         
  -4   6   3         95.44         94.31         1.32 o                         
  -3   6   3         81.05         92.19         1.38 o                         
  -2   6   3          8.14          9.20         0.43 o                         
  -1   6   3         45.25         46.92         1.26 o                         
   0   6   3        218.41        196.00         2.21 o                         
   1   6   3         77.89         77.53         1.66 o                         
   2   6   3        190.37        197.95         2.33 o                         
   3   6   3         13.54         16.52         0.72 o                         
   4   6   3         73.55         79.18         1.16 o                         
   5   6   3         51.93         43.24         0.92 o                         
   6   6   3        106.36        105.42         1.62 o                         
   7   6   3         45.52         45.42         1.05 o                         
   8   6   3        214.90        227.97         3.41 o                         
   9   6   3        116.63        120.18         2.10 o                         
  10   6   3         15.82         20.32         0.70 o                         
  11   6   3         71.88         75.59         1.34 o                         
 -11   7   3         28.67         30.77         1.54 o                         
 -10   7   3         23.71         21.56         1.00 o                         
  -9   7   3        109.67        110.51         3.91 o                         
  -8   7   3         59.65         59.63         1.36 o                         
  -7   7   3         76.69         86.99         1.83 o                         
  -6   7   3        693.17        688.93         8.82 o                         
  -5   7   3        246.99        246.26         3.29 o                         
  -4   7   3         68.90         76.25         1.29 o                         
  -3   7   3         41.84         36.68         0.94 o                         
  -2   7   3         74.81         74.12         1.41 o                         
  -1   7   3        459.73        479.74         5.32 o                         
   0   7   3        281.38        283.98         3.61 o                         
   1   7   3        187.69        203.80         3.23 o                         
   2   7   3         50.21         55.52         1.36 o                         
   3   7   3        291.92        291.82         6.44 o                         
   4   7   3         17.23         21.99         0.86 o                         
   5   7   3         10.02         12.41         0.56 o                         
   6   7   3         91.96         94.52         1.64 o                         
   7   7   3        174.58        168.69         3.42 o                         
   8   7   3         32.16         27.43         1.05 o                         
   9   7   3          1.06          1.01         0.30 o                         
  10   7   3         93.24         96.98         2.24 o                         
 -10   8   3          7.90         10.82         0.88 o                         
  -9   8   3         95.39        104.86         5.92 o                         
  -8   8   3         15.39         15.71         0.73 o                         
  -7   8   3         37.07         31.69         1.17 o                         
  -6   8   3          0.07          1.17         0.30 o                         
  -5   8   3         45.37         39.76         1.10 o                         
  -4   8   3         30.55         31.68         0.79 o                         
  -3   8   3          9.69         13.20         0.52 o                         
  -2   8   3         47.15         35.87         1.04 o                         
  -1   8   3        289.96        287.18         4.71 o                         
   0   8   3        366.59        351.13         5.55 o                         
   1   8   3        203.03        192.67         3.48 o                         
   2   8   3         10.35          7.38         0.73 o                         
   3   8   3         43.24         43.57         1.64 o                         
   4   8   3          6.36          3.15         0.53 o                         
   5   8   3          7.04          8.65         1.55 o                         
   6   8   3         18.34         19.82         1.01 o                         
   7   8   3          7.87          7.99         0.64 o                         
   8   8   3         73.17         75.39         2.73 o                         
   9   8   3          9.28          7.67         0.71 o                         
  -9   9   3          6.35          6.46         0.64 o                         
  -8   9   3          9.05          8.42         0.54 o                         
  -7   9   3         24.00         21.03         0.93 o                         
  -6   9   3          0.79          0.49         0.24 o                         
  -5   9   3         13.73         12.45         0.57 o                         
  -4   9   3         13.13         11.19         0.60 o                         
  -3   9   3         38.31         33.67         0.87 o                         
  -2   9   3         37.37         36.92         1.03 o                         
  -1   9   3         33.22         33.46         1.13 o                         
   0   9   3         51.03         52.06         1.46 o                         
   1   9   3         67.81         65.53         2.05 o                         
   2   9   3         44.68         42.06         1.56 o                         
   3   9   3          7.85          9.81         0.75 o                         
   4   9   3          8.46          7.69         0.66 o                         
   5   9   3         36.61         35.19         1.88 o                         
   6   9   3         29.86         30.36         1.62 o                         
   7   9   3         29.98         31.68         1.44 o                         
  -6  10   3         19.29         17.18         0.74 o                         
  -5  10   3         17.60         18.05         0.66 o                         
  -4  10   3         31.53         32.22         0.93 o                         
  -3  10   3         35.34         42.18         1.72 o                         
  -2  10   3         33.40         32.86         1.00 o                         
  -1  10   3         45.76         50.87         1.13 o                         
   0  10   3          8.84          7.77         0.52 o                         
   1  10   3         47.75         46.06         1.52 o                         
   2  10   3         43.71         42.10         1.41 o                         
   3  10   3          5.58          5.45         0.87 o                         
   4  10   3         13.42         11.64         0.65 o                         
   5  10   3          0.00          0.17         0.32 o                         
  -1  11   3          6.32          5.13         0.58 o                         
   0  11   3          9.75         12.80         0.85 o                         
  -6 -10   4          8.16         10.07         0.37 o                         
  -5 -10   4         26.40         23.39         0.56 o                         
  -4 -10   4         29.61         32.31         0.78 o                         
  -3 -10   4         40.81         38.23         1.01 o                         
  -2 -10   4         64.74         57.19         1.62 o                         
  -1 -10   4         85.09         89.53         3.02 o                         
   1 -10   4         55.37         54.69         2.12 o                         
   2 -10   4         37.54         32.07         1.51 o                         
   3 -10   4         18.00         19.10         1.09 o                         
   4 -10   4          1.14          0.98         0.25 o                         
  -9  -9   4          2.04          2.08         0.40 o                         
  -8  -9   4          0.27          0.29         0.14 o                         
  -7  -9   4         55.81         56.11         0.84 o                         
  -6  -9   4         64.35         56.59         0.96 o                         
  -5  -9   4          5.38          7.22         0.38 o                         
  -4  -9   4         17.11         13.36         0.81 o                         
  -3  -9   4         43.83         40.43         2.05 o                         
  -2  -9   4         26.55         29.66         1.73 o                         
  -1  -9   4         28.38         24.72         1.53 o                         
   6  -9   4         14.09         14.17         0.70 o                         
   7  -9   4         17.78         14.75         0.77 o                         
 -10  -8   4          7.40          7.57         0.46 o                         
  -9  -8   4          7.79          8.09         0.31 o                         
  -8  -8   4         15.51         15.40         0.46 o                         
  -7  -8   4          2.67          2.23         0.24 o                         
  -6  -8   4          7.75          7.84         0.40 o                         
  -5  -8   4          8.40         10.74         0.46 o                         
  -4  -8   4         62.31         62.41         1.58 o                         
  -3  -8   4         85.60         82.18         3.23 o                         
  -2  -8   4         33.70         37.93         1.99 o                         
   6  -8   4        135.09        125.36         4.21 o                         
   7  -8   4         55.97         67.22         1.50 o                         
   8  -8   4         40.42         44.26         1.55 o                         
   9  -8   4         36.44         39.14         1.17 o                         
 -12  -7   4          5.20          4.13         0.35 o                         
 -11  -7   4        110.37        106.20         1.51 o                         
 -10  -7   4         60.60         59.74         0.99 o                         
  -9  -7   4         47.12         52.12         0.83 o                         
  -8  -7   4          9.94          9.00         0.42 o                         
  -7  -7   4        212.97        203.17         2.19 o                         
  -6  -7   4         49.57         52.94         0.96 o                         
  -5  -7   4        115.20        130.53         1.83 o                         
  -4  -7   4        150.10        137.80         2.66 o                         
  -3  -7   4        109.88        110.01         3.82 o                         
  -2  -7   4         71.95         68.36         1.96 o                         
  -1  -7   4        420.21        429.99        11.49 o                         
   6  -7   4         29.45         37.10         2.02 o                         
   7  -7   4         17.35         14.90         0.64 o                         
   8  -7   4         10.96         11.36         0.53 o                         
   9  -7   4         37.53         34.71         0.77 o                         
  10  -7   4          1.77          1.91         0.18 o                         
 -13  -6   4          3.27          2.09         0.29 o                         
 -12  -6   4         70.88         76.06         1.21 o                         
 -11  -6   4          3.48          5.51         0.32 o                         
 -10  -6   4          5.75          5.24         0.31 o                         
  -9  -6   4        132.34        129.64         1.59 o                         
  -8  -6   4        173.06        164.87         1.76 o                         
  -7  -6   4        270.57        279.43         2.63 o                         
  -6  -6   4        107.00         97.96         1.38 o                         
  -5  -6   4        235.32        235.13         2.84 o                         
  -4  -6   4        129.34        138.13         1.89 o                         
  -3  -6   4         20.35         17.91         0.52 o                         
  -2  -6   4         14.38         14.42         1.71 o                         
  -1  -6   4         58.90         61.08         3.45 o                         
   0  -6   4        219.73        218.26         5.40 o                         
   1  -6   4        106.94        107.50         3.61 o                         
   2  -6   4        105.87        107.25         4.00 o                         
   3  -6   4        351.78        343.47        14.58 o                         
   4  -6   4        290.02        270.40        12.78 o                         
   6  -6   4         34.42         37.34         2.04 o                         
   7  -6   4        109.08         90.75         2.55 o                         
   8  -6   4         55.70         53.53         1.29 o                         
   9  -6   4         19.30         20.95         0.65 o                         
  10  -6   4         20.93         23.53         0.57 o                         
  11  -6   4          0.59          0.52         0.16 o                         
 -13  -5   4         48.51         52.83         0.93 o                         
 -12  -5   4        113.55        110.69         1.52 o                         
 -11  -5   4          8.83          8.55         0.37 o                         
 -10  -5   4        208.24        211.09         2.40 o                         
  -9  -5   4        479.16        489.35         4.76 o                         
  -8  -5   4        207.60        206.68         2.19 o                         
  -7  -5   4        123.28        110.33         1.41 o                         
  -6  -5   4        106.22        102.56         1.20 o                         
  -5  -5   4        138.47        134.38         1.59 o                         
  -4  -5   4        206.24        193.63         5.35 o                         
  -3  -5   4        236.77        196.68         5.20 o                         
  -2  -5   4         92.75         95.63         2.56 o                         
  -1  -5   4         22.77         21.62         1.13 o                         
   0  -5   4         60.71         71.88         3.14 o                         
   1  -5   4        206.96        243.56         5.00 o                         
   2  -5   4         23.43         27.61         2.50 o                         
   3  -5   4         86.88         86.45         2.87 o                         
   4  -5   4        471.33        482.72         9.63 o                         
   5  -5   4         22.47         19.94         1.69 o                         
   6  -5   4        603.45        559.79        13.99 o                         
   7  -5   4        101.39        111.17         3.08 o                         
   8  -5   4        150.57        146.35         3.50 o                         
   9  -5   4         34.06         32.75         0.87 o                         
  10  -5   4          5.60          6.96         0.45 o                         
  11  -5   4          8.88          7.72         0.37 o                         
  12  -5   4         21.10         21.75         0.89 o                         
 -14  -4   4          3.63          1.89         0.20 o                         
 -13  -4   4         63.39         69.70         1.20 o                         
 -12  -4   4         13.47         12.50         0.47 o                         
 -11  -4   4         20.51         19.96         0.61 o                         
 -10  -4   4         42.72         39.38         0.88 o                         
  -9  -4   4          9.06          9.59         0.44 o                         
  -8  -4   4        604.14        572.61         4.89 o                         
  -7  -4   4        234.39        242.04         2.16 o                         
  -6  -4   4         33.08         40.62         1.62 o                         
  -5  -4   4        214.29        208.15         4.10 o                         
  -4  -4   4        288.80        265.67         5.22 o                         
  -3  -4   4        268.87        224.36         3.99 o                         
  -2  -4   4        202.40        212.23         3.78 o                         
  -1  -4   4        312.58        341.03         4.69 o                         
   0  -4   4       1431.42       1499.17        19.22 o                         
   1  -4   4        648.54        622.61         9.14 o                         
   2  -4   4         55.33         62.65         2.20 o                         
   3  -4   4        279.33        265.52         5.14 o                         
   4  -4   4         89.13         99.57         3.40 o                         
   5  -4   4         35.54         30.97         2.38 o                         
   6  -4   4         40.86         40.93         1.28 o                         
   7  -4   4         94.26        111.69         2.28 o                         
   8  -4   4        219.20        200.73         3.49 o                         
   9  -4   4         12.92         19.91         0.79 o                         
  10  -4   4        182.70        180.63         3.74 o                         
  11  -4   4          0.04          0.13         0.24 o                         
  12  -4   4         13.46         10.64         0.52 o                         
 -14  -3   4         38.68         38.20         0.89 o                         
 -13  -3   4         15.31         13.54         0.59 o                         
 -12  -3   4         30.69         36.21         0.90 o                         
 -11  -3   4        244.49        244.58         2.92 o                         
 -10  -3   4        198.29        188.39         2.38 o                         
  -9  -3   4         89.03         80.38         1.15 o                         
  -8  -3   4        469.06        443.44         3.49 o                         
  -7  -3   4        494.00        489.36         8.38 o                         
  -6  -3   4        443.69        446.02         6.76 o                         
  -5  -3   4         51.56         54.05         1.48 o                         
  -4  -3   4        716.86        642.85        11.63 o                         
  -3  -3   4       2118.67       2181.47        21.19 o                         
  -2  -3   4        837.48        823.35        10.88 o                         
  -1  -3   4       1033.90       1102.85        11.30 o                         
   0  -3   4        423.72        352.31         5.44 o                         
   1  -3   4        375.73        375.04         5.84 o                         
   2  -3   4       1175.50       1124.39        12.90 o                         
   3  -3   4        962.91       1036.01        13.68 o                         
   4  -3   4        605.70        637.68        12.84 o                         
   5  -3   4         48.05         54.47         2.98 o                         
   6  -3   4        140.72        146.79         2.65 o                         
   7  -3   4         58.43         56.14         1.17 o                         
   8  -3   4         73.54         67.49         1.72 o                         
   9  -3   4         95.47         96.51         1.90 o                         
  10  -3   4         53.08         59.07         1.58 o                         
  11  -3   4         29.13         37.32         1.17 o                         
  12  -3   4         23.09         22.14         1.01 o                         
  13  -3   4          2.47          2.57         0.44 o                         
 -15  -2   4         26.84         26.47         0.67 o                         
 -14  -2   4         16.19         18.97         0.64 o                         
 -13  -2   4         56.01         58.45         1.18 o                         
 -12  -2   4         34.90         35.72         0.77 o                         
 -11  -2   4         17.11         17.12         0.51 o                         
 -10  -2   4         46.76         43.23         0.78 o                         
  -9  -2   4         91.00         81.20         1.02 o                         
  -8  -2   4         29.48         28.69         0.54 o                         
  -7  -2   4         54.37         69.16         3.45 o                         
  -6  -2   4       1334.45       1298.38        12.69 o                         
  -5  -2   4       1200.73       1302.05        17.41 o                         
  -4  -2   4        596.69        609.38         5.12 o                         
  -3  -2   4        345.06        363.73         5.22 o                         
  -2  -2   4        106.72        118.91         1.48 o                         
  -1  -2   4       1493.71       1456.14        11.08 o                         
   0  -2   4        449.74        454.52         4.67 o                         
   1  -2   4       2695.40       2809.94        21.47 o                         
   2  -2   4        528.66        528.51         5.21 o                         
   3  -2   4         20.93         19.86         1.65 o                         
   4  -2   4        700.98        737.30         8.42 o                         
   5  -2   4        485.18        466.52         6.18 o                         
   6  -2   4        697.79        743.22        15.62 o                         
   7  -2   4         32.74         31.05         1.01 o                         
   8  -2   4        376.94        345.68         4.22 o                         
   9  -2   4        285.44        276.12         3.49 o                         
  10  -2   4          7.88          8.81         0.47 o                         
  11  -2   4         11.14         15.23         0.73 o                         
  12  -2   4          9.83         14.33         0.56 o                         
  13  -2   4         17.37         13.69         0.94 o                         
 -15  -1   4          5.75          7.54         0.29 o                         
 -14  -1   4         31.24         32.98         0.65 o                         
 -13  -1   4         53.39         55.64         0.96 o                         
 -12  -1   4         65.52         66.40         1.04 o                         
 -11  -1   4          5.66          5.67         0.32 o                         
 -10  -1   4         24.76         24.83         0.56 o                         
  -9  -1   4        207.81        210.35         2.03 o                         
  -8  -1   4        105.01        109.00         3.26 o                         
  -7  -1   4         97.67        102.83         3.60 o                         
  -6  -1   4        321.74        332.00         5.77 o                         
  -5  -1   4        955.96        945.53        14.26 o                         
  -4  -1   4        243.24        199.61         3.81 o                         
  -3  -1   4       1105.58       1103.31         9.72 o                         
  -2  -1   4        483.92        474.89         7.91 o                         
  -1  -1   4        374.78        375.44         3.42 o                         
   0  -1   4        748.71        683.36         5.72 o                         
   1  -1   4       1465.37       1489.87        13.29 o                         
   2  -1   4        224.11        263.84         2.97 o                         
   3  -1   4       1731.77       1885.52        16.97 o                         
   4  -1   4        575.52        575.83         7.07 o                         
   5  -1   4        945.45        984.24        10.91 o                         
   6  -1   4        232.37        255.29         5.32 o                         
   7  -1   4        380.10        376.03         4.16 o                         
   8  -1   4        423.31        416.00         3.75 o                         
   9  -1   4        684.83        650.34         6.59 o                         
  10  -1   4         10.90         11.94         0.54 o                         
  11  -1   4         57.38         52.93         1.12 o                         
  12  -1   4         17.74         22.94         0.66 o                         
  13  -1   4         45.60         46.23         0.98 o                         
 -15   0   4          7.18          6.67         0.25 o                         
 -14   0   4         59.07         60.81         0.83 o                         
 -13   0   4         40.48         37.22         0.64 o                         
 -12   0   4         18.81         14.99         0.48 o                         
 -11   0   4         30.12         26.42         0.55 o                         
 -10   0   4        149.71        141.72         1.42 o                         
  -9   0   4        161.76        156.70         1.65 o                         
  -8   0   4        467.24        442.29         9.07 o                         
  -7   0   4        226.68        190.39         4.95 o                         
  -6   0   4       1013.23        989.21        12.42 o                         
  -5   0   4        455.76        433.31         6.02 o                         
  -4   0   4        257.49        242.02         3.36 o                         
  -3   0   4       1925.83       1874.96        16.66 o                         
  -2   0   4         66.89         72.50         1.23 o                         
  -1   0   4        694.04        649.02         6.10 o                         
   0   0   4        142.43        107.99         1.32 o                         
   1   0   4        270.08        330.67         3.11 o                         
   2   0   4       2182.48       2372.82        22.42 o                         
   3   0   4        652.68        725.35         7.88 o                         
   4   0   4        360.74        284.59         5.15 o                         
   5   0   4       1255.70       1318.31        17.19 o                         
   6   0   4        511.07        455.53         7.81 o                         
   7   0   4         94.43         91.59         1.11 o                         
   8   0   4       1025.55       1037.80         7.76 o                         
   9   0   4         24.19         20.44         0.66 o                         
  10   0   4        150.17        158.32         1.96 o                         
  11   0   4          3.94          6.69         0.42 o                         
  12   0   4          4.68          4.40         0.33 o                         
  13   0   4          2.77          4.22         0.28 o                         
 -15   1   4          5.79          7.39         0.32 o                         
 -14   1   4         31.25         33.55         0.52 o                         
 -13   1   4         52.88         54.11         0.72 o                         
 -12   1   4         66.14         65.65         1.04 o                         
 -11   1   4          5.80          5.64         0.30 o                         
 -10   1   4         25.18         25.12         0.56 o                         
  -9   1   4        205.42        201.11         2.73 o                         
  -8   1   4        104.38        103.71         3.73 o                         
  -7   1   4         98.61         99.93         3.40 o                         
  -6   1   4        329.22        336.26         5.55 o                         
  -5   1   4        958.11        963.51        12.13 o                         
  -4   1   4        247.47        198.68         3.35 o                         
  -3   1   4       1110.31       1085.87        14.20 o                         
  -2   1   4        483.75        455.09         5.60 o                         
  -1   1   4        375.73        377.85         3.66 o                         
   0   1   4        752.91        692.87         6.56 o                         
   1   1   4       1464.27       1477.43        14.24 o                         
   2   1   4        224.92        263.36         2.95 o                         
   3   1   4       1729.01       1866.83        18.27 o                         
   4   1   4        581.70        594.85         8.65 o                         
   5   1   4        948.13        988.73        15.37 o                         
   6   1   4        236.48        252.80         4.73 o                         
   7   1   4        380.40        385.98         5.17 o                         
   8   1   4        427.94        430.52         5.83 o                         
   9   1   4        689.55        673.53        12.47 o                         
  10   1   4         11.01         12.15         0.43 o                         
  11   1   4         57.38         55.75         1.18 o                         
  12   1   4         17.85         24.93         0.69 o                         
  13   1   4         46.31         45.90         0.79 o                         
 -15   2   4         26.92         26.78         0.81 o                         
 -14   2   4         16.19         19.29         0.44 o                         
 -13   2   4         56.15         57.50         0.89 o                         
 -12   2   4         34.85         34.70         0.63 o                         
 -11   2   4         16.82         17.31         0.55 o                         
 -10   2   4         46.27         43.94         0.86 o                         
  -9   2   4         89.07         75.57         1.15 o                         
  -8   2   4         27.64         26.13         0.58 o                         
  -7   2   4         53.88         64.76         2.26 o                         
  -6   2   4       1341.64       1302.19        17.22 o                         
  -5   2   4       1205.59       1261.96        13.91 o                         
  -4   2   4        595.97        596.44         6.74 o                         
  -3   2   4        341.70        368.76         4.35 o                         
  -2   2   4        108.09        125.16         2.17 o                         
  -1   2   4       1500.03       1487.18        13.24 o                         
   0   2   4        452.52        451.64         5.55 o                         
   1   2   4       2696.30       2799.11        21.43 o                         
   2   2   4        526.69        516.20         5.95 o                         
   3   2   4         22.18         18.39         0.69 o                         
   4   2   4        703.64        741.89         7.01 o                         
   5   2   4        477.82        458.18         7.45 o                         
   6   2   4        695.54        698.14        10.69 o                         
   7   2   4         31.73         30.81         0.63 o                         
   8   2   4        374.57        352.05         5.59 o                         
   9   2   4        286.50        279.12         4.33 o                         
  10   2   4          8.26          9.69         0.39 o                         
  11   2   4         11.26         14.57         0.45 o                         
  12   2   4         10.19         12.45         0.40 o                         
  13   2   4         17.70         15.93         0.54 o                         
 -14   3   4         39.19         45.26         1.36 o                         
 -13   3   4         15.13         13.24         0.65 o                         
 -12   3   4         30.76         36.19         0.81 o                         
 -11   3   4        245.86        245.13         2.73 o                         
 -10   3   4        199.47        186.66         2.39 o                         
  -9   3   4         90.63         81.62         1.32 o                         
  -8   3   4        466.01        432.88         6.57 o                         
  -7   3   4        498.27        524.33        12.43 o                         
  -6   3   4        446.68        453.06        10.82 o                         
  -5   3   4         52.27         54.50         2.87 o                         
  -4   3   4        721.64        669.44         9.66 o                         
  -3   3   4       2122.33       2235.65        21.78 o                         
  -2   3   4        839.69        850.27        13.81 o                         
  -1   3   4       1028.89       1111.23        10.60 o                         
   0   3   4        421.14        359.27         5.90 o                         
   1   3   4        377.91        387.57         4.74 o                         
   2   3   4       1170.86       1131.44        12.19 o                         
   3   3   4        963.39       1033.80        11.52 o                         
   4   3   4        601.62        619.18         8.75 o                         
   5   3   4         48.30         57.98         3.37 o                         
   6   3   4        138.56        142.36         2.05 o                         
   7   3   4         57.78         55.25         0.98 o                         
   8   3   4         73.18         70.01         1.18 o                         
   9   3   4         95.36        103.75         1.81 o                         
  10   3   4         53.83         58.83         1.12 o                         
  11   3   4         29.74         38.90         0.79 o                         
  12   3   4         23.01         22.22         0.63 o                         
  13   3   4          2.49          2.55         0.24 o                         
 -14   4   4          3.64          2.03         0.25 o                         
 -13   4   4         63.68         70.42         1.68 o                         
 -12   4   4         13.35         12.02         0.54 o                         
 -11   4   4         20.71         19.48         0.72 o                         
 -10   4   4         41.95         36.52         1.41 o                         
  -9   4   4          8.75          9.40         0.65 o                         
  -8   4   4        602.08        569.19         5.62 o                         
  -7   4   4        234.68        226.88         4.44 o                         
  -6   4   4         33.20         37.95         2.33 o                         
  -5   4   4        211.84        215.85         5.50 o                         
  -4   4   4        287.20        275.89         5.34 o                         
  -3   4   4        269.36        226.55         3.21 o                         
  -2   4   4        201.61        214.99         3.56 o                         
  -1   4   4        313.37        345.86         7.35 o                         
   0   4   4       1429.89       1507.67        13.62 o                         
   1   4   4        645.13        602.66         7.67 o                         
   2   4   4         54.25         63.75         1.94 o                         
   3   4   4        276.12        246.27         4.36 o                         
   4   4   4         87.94         93.85         2.58 o                         
   5   4   4         35.14         36.15         0.70 o                         
   6   4   4         42.32         40.16         0.72 o                         
   7   4   4         94.45        110.04         2.06 o                         
   8   4   4        220.66        203.76         3.01 o                         
   9   4   4         13.33         21.54         0.61 o                         
  10   4   4        181.51        187.80         3.03 o                         
  11   4   4          0.04          0.32         0.22 o                         
  12   4   4         13.20         11.28         0.42 o                         
 -13   5   4         48.63         50.11         1.98 o                         
 -12   5   4        113.93        110.74         3.71 o                         
 -11   5   4          8.80          7.49         0.69 o                         
 -10   5   4        207.94        203.46         4.40 o                         
  -9   5   4        480.31        496.34         9.08 o                         
  -8   5   4        208.39        199.75         4.36 o                         
  -7   5   4        125.80        113.68         2.07 o                         
  -6   5   4        106.39        102.29         1.92 o                         
  -5   5   4        139.90        136.13         1.97 o                         
  -4   5   4        207.27        205.72         5.43 o                         
  -3   5   4        239.95        199.93         4.62 o                         
  -2   5   4         92.43         96.17         3.48 o                         
  -1   5   4         23.49         21.67         1.60 o                         
   0   5   4         60.75         69.71         2.13 o                         
   1   5   4        205.54        243.35         3.78 o                         
   2   5   4         23.13         22.87         1.29 o                         
   3   5   4         86.90         86.86         1.17 o                         
   4   5   4        467.01        470.27         3.84 o                         
   5   5   4         23.77         23.68         0.76 o                         
   6   5   4        604.32        566.16         5.07 o                         
   7   5   4        100.07        109.14         1.53 o                         
   8   5   4        149.01        145.07         2.01 o                         
   9   5   4         33.87         32.04         1.12 o                         
  10   5   4          5.48          6.40         0.39 o                         
  11   5   4          9.12          7.91         0.38 o                         
  12   5   4         21.06         22.43         1.04 o                         
 -13   6   4          3.31          2.27         0.42 o                         
 -12   6   4         70.67         79.59         2.81 o                         
 -11   6   4          3.47          4.95         0.54 o                         
 -10   6   4          5.84          4.90         0.48 o                         
  -9   6   4        132.36        130.98         2.64 o                         
  -8   6   4        173.92        166.63         3.16 o                         
  -7   6   4        271.06        285.11         4.64 o                         
  -6   6   4        109.64         99.40         1.68 o                         
  -5   6   4        234.99        229.45         2.92 o                         
  -4   6   4        131.82        138.45         2.73 o                         
  -3   6   4         20.55         18.28         0.80 o                         
  -2   6   4         16.03         15.49         0.56 o                         
  -1   6   4         58.33         64.48         1.44 o                         
   0   6   4        219.79        235.00         3.41 o                         
   1   6   4        108.17        111.37         2.54 o                         
   2   6   4        105.20        106.22         1.91 o                         
   3   6   4        353.30        370.95         3.76 o                         
   4   6   4        292.48        294.58         3.73 o                         
   5   6   4         13.10         21.10         0.65 o                         
   6   6   4         36.40         43.03         1.04 o                         
   7   6   4        107.86         96.69         1.53 o                         
   8   6   4         57.24         56.21         1.17 o                         
   9   6   4         19.42         21.42         0.74 o                         
  10   6   4         21.06         23.58         0.72 o                         
  11   6   4          0.63          0.57         0.18 o                         
 -11   7   4        110.40        110.09         2.49 o                         
 -10   7   4         60.22         59.71         1.58 o                         
  -9   7   4         46.08         55.78         1.73 o                         
  -8   7   4          9.81          8.20         0.60 o                         
  -7   7   4        210.77        202.42         3.14 o                         
  -6   7   4         49.23         56.62         1.54 o                         
  -5   7   4        117.47        133.37         2.31 o                         
  -4   7   4        150.76        139.95         2.06 o                         
  -3   7   4        110.43        110.22         1.79 o                         
  -2   7   4         72.22         74.14         1.55 o                         
  -1   7   4        419.35        447.99         5.84 o                         
   0   7   4        262.52        280.06         3.96 o                         
   1   7   4          7.42          7.76         0.48 o                         
   2   7   4         95.20         88.75         1.76 o                         
   3   7   4         51.26         50.75         2.00 o                         
   4   7   4        130.42        130.36         2.67 o                         
   5   7   4          4.69          6.49         0.48 o                         
   6   7   4         29.45         36.12         1.08 o                         
   7   7   4         17.89         16.95         0.61 o                         
   8   7   4         11.14         11.76         0.50 o                         
   9   7   4         37.44         35.26         0.88 o                         
  10   7   4          1.82          1.61         0.40 o                         
 -10   8   4          7.65          7.99         0.77 o                         
  -9   8   4          7.79          8.63         0.86 o                         
  -8   8   4         16.12         16.14         1.41 o                         
  -7   8   4          2.78          1.68         0.45 o                         
  -6   8   4          7.22          7.83         0.59 o                         
  -5   8   4          8.81         11.68         0.78 o                         
  -4   8   4         62.32         64.43         1.18 o                         
  -3   8   4         85.65         86.51         1.56 o                         
  -2   8   4         34.18         38.21         1.07 o                         
  -1   8   4         25.66         28.68         0.93 o                         
   0   8   4        121.58        131.19         2.30 o                         
   1   8   4         71.90         72.93         1.88 o                         
   2   8   4        182.56        173.23         3.95 o                         
   3   8   4         16.43         15.55         1.40 o                         
   4   8   4         13.97         12.98         1.30 o                         
   5   8   4         12.43         12.04         0.86 o                         
   6   8   4        134.72        148.64         4.85 o                         
   7   8   4         56.48         63.46         2.62 o                         
   8   8   4         40.46         42.14         1.88 o                         
  -9   9   4          2.10          1.46         0.40 o                         
  -8   9   4          0.27          0.35         0.27 o                         
  -7   9   4         55.67         58.87         1.70 o                         
  -6   9   4         64.31         62.56         2.04 o                         
  -5   9   4          5.48          7.84         0.42 o                         
  -4   9   4         17.07         15.02         0.63 o                         
  -3   9   4         45.11         44.40         1.13 o                         
  -2   9   4         26.97         29.80         0.82 o                         
  -1   9   4         28.27         27.59         0.87 o                         
   0   9   4         89.87         88.29         1.98 o                         
   1   9   4         47.18         42.31         1.57 o                         
   2   9   4         46.32         43.65         1.57 o                         
   3   9   4         85.35         78.64         2.20 o                         
   4   9   4          4.37          3.10         0.67 o                         
   5   9   4          3.65          2.32         0.60 o                         
   6   9   4         14.39         15.99         1.12 o                         
   7   9   4         18.28         17.50         1.06 o                         
  -6  10   4          8.07          9.92         0.77 o                         
  -5  10   4         26.00         24.98         1.95 o                         
  -4  10   4         29.15         32.62         0.92 o                         
  -3  10   4         41.15         39.22         1.06 o                         
  -2  10   4         63.37         61.35         2.12 o                         
  -1  10   4         84.59         90.13         2.29 o                         
   0  10   4         18.53         15.80         0.81 o                         
   1  10   4         55.67         58.73         1.39 o                         
   2  10   4         36.96         37.90         1.28 o                         
   3  10   4         18.13         20.60         0.88 o                         
   4  10   4          1.28          1.14         0.41 o                         
  -6 -10   5          9.56          9.07         0.40 o                         
  -5 -10   5          0.37          0.06         0.15 o                         
  -4 -10   5          2.70          2.32         0.20 o                         
  -3 -10   5         58.24         59.78         1.02 o                         
  -2 -10   5         70.90         71.45         1.72 o                         
  -1 -10   5         15.72         14.53         0.59 o                         
   0 -10   5          4.10          4.65         0.36 o                         
   1 -10   5         24.54         19.18         0.81 o                         
   2 -10   5         10.09          9.39         0.39 o                         
   3 -10   5         42.46         41.28         0.82 o                         
   4 -10   5         15.49         12.92         0.59 o                         
  -8  -9   5         19.52         19.72         0.50 o                         
  -7  -9   5         27.01         31.89         0.65 o                         
  -6  -9   5          2.99          3.13         0.21 o                         
  -5  -9   5         61.17         67.85         1.01 o                         
  -4  -9   5         50.56         51.40         0.94 o                         
  -3  -9   5        104.73         97.16         1.74 o                         
  -2  -9   5         34.18         32.90         0.89 o                         
  -1  -9   5         13.05         12.35         0.78 o                         
   0  -9   5         52.52         47.94         1.27 o                         
   1  -9   5        104.87        100.44         2.15 o                         
   2  -9   5          7.75          8.87         0.93 o                         
   3  -9   5         21.21         23.26         1.42 o                         
   4  -9   5          8.67          7.44         0.55 o                         
   5  -9   5         11.65          8.20         0.55 o                         
   6  -9   5          9.59          8.20         0.41 o                         
 -10  -8   5          2.57          2.36         0.28 o                         
  -9  -8   5          6.11          5.86         0.29 o                         
  -8  -8   5          3.42          2.09         0.22 o                         
  -7  -8   5          1.82          3.44         0.23 o                         
  -6  -8   5         10.32         10.00         0.40 o                         
  -5  -8   5         99.38         93.60         1.83 o                         
  -4  -8   5         61.99         55.29         1.22 o                         
  -3  -8   5          5.49          5.68         0.61 o                         
  -2  -8   5         59.37         56.66         1.28 o                         
  -1  -8   5        277.65        267.92         4.35 o                         
   0  -8   5        404.91        380.94        10.09 o                         
   3  -8   5         85.54         87.16         3.25 o                         
   4  -8   5         51.05         47.19         1.56 o                         
   5  -8   5         32.26         35.52         1.85 o                         
   6  -8   5          2.70          2.21         0.30 o                         
   7  -8   5          2.36          1.70         0.25 o                         
   8  -8   5          9.74         10.57         0.41 o                         
 -11  -7   5         73.67         76.79         1.33 o                         
 -10  -7   5          8.34          7.86         0.35 o                         
  -9  -7   5         35.81         36.33         0.74 o                         
  -8  -7   5         15.82         16.22         0.56 o                         
  -7  -7   5         44.50         39.65         0.81 o                         
  -6  -7   5         95.01         94.32         1.37 o                         
  -5  -7   5         49.54         49.21         0.91 o                         
  -4  -7   5         19.94         14.87         0.52 o                         
  -3  -7   5          3.47          4.79         0.45 o                         
  -2  -7   5         76.96         62.49         2.05 o                         
  -1  -7   5        164.37        155.54         4.96 o                         
   6  -7   5         98.19         91.09         3.35 o                         
   7  -7   5         11.58         12.50         0.70 o                         
   8  -7   5          0.57          0.42         0.20 o                         
   9  -7   5         14.20         14.15         0.45 o                         
 -12  -6   5         23.48         23.80         0.54 o                         
 -11  -6   5          0.60          1.08         0.21 o                         
 -10  -6   5          7.08          8.03         0.36 o                         
  -9  -6   5         13.66         13.66         0.51 o                         
  -8  -6   5        121.38        120.52         1.49 o                         
  -7  -6   5         40.94         39.29         0.75 o                         
  -6  -6   5          1.52          1.58         0.22 o                         
  -5  -6   5        146.13        153.69         1.68 o                         
  -4  -6   5        127.95        114.17         1.42 o                         
  -3  -6   5         14.67         10.86         0.44 o                         
  -2  -6   5        132.72        142.38         5.78 o                         
  -1  -6   5        462.99        448.84         9.71 o                         
   0  -6   5         69.06         64.98         2.71 o                         
   1  -6   5        158.53        153.99         3.47 o                         
   2  -6   5        112.85        107.46         3.18 o                         
   3  -6   5         19.94         22.26         1.87 o                         
   5  -6   5        170.80        193.56         5.73 o                         
   6  -6   5        100.80        100.40         5.23 o                         
   7  -6   5          7.82          4.53         0.41 o                         
   8  -6   5        132.83        131.24         3.19 o                         
   9  -6   5         73.48         69.77         1.11 o                         
  10  -6   5          4.45          3.84         0.27 o                         
 -13  -5   5          7.91          7.40         0.30 o                         
 -12  -5   5          2.80          3.77         0.28 o                         
 -11  -5   5         25.94         26.06         0.67 o                         
 -10  -5   5        385.87        370.80         4.05 o                         
  -9  -5   5         92.00         88.75         1.31 o                         
  -8  -5   5        530.15        539.17         4.30 o                         
  -7  -5   5        251.27        251.53         2.00 o                         
  -6  -5   5        129.43        128.21         1.27 o                         
  -5  -5   5         93.09        103.69         1.20 o                         
  -4  -5   5        131.43        129.30         1.43 o                         
  -3  -5   5        405.38        395.45         7.19 o                         
  -2  -5   5        324.40        321.05         5.52 o                         
  -1  -5   5         11.21         12.23         0.95 o                         
   0  -5   5         34.32         42.20         1.71 o                         
   1  -5   5        460.05        477.54        13.24 o                         
   2  -5   5         80.31         74.85         3.06 o                         
   3  -5   5         59.51         50.17         1.64 o                         
   4  -5   5         44.41         42.12         2.96 o                         
   5  -5   5        138.16        134.57         5.60 o                         
   6  -5   5         19.73         18.42         1.40 o                         
   7  -5   5         35.69         38.11         1.04 o                         
   8  -5   5         21.68         19.55         0.80 o                         
   9  -5   5         81.78         64.35         1.39 o                         
  10  -5   5          0.56          0.50         0.21 o                         
  11  -5   5          0.28          0.17         0.16 o                         
 -14  -4   5          1.55          1.07         0.17 o                         
 -13  -4   5         19.04         20.95         0.54 o                         
 -12  -4   5         43.67         41.41         0.85 o                         
 -11  -4   5        188.78        188.32         2.59 o                         
 -10  -4   5        244.59        241.91         2.67 o                         
  -9  -4   5        194.16        218.51         2.16 o                         
  -8  -4   5        236.58        215.17         2.30 o                         
  -7  -4   5        155.92        160.45         1.37 o                         
  -6  -4   5          1.63          1.63         0.15 o                         
  -5  -4   5        220.86        218.82         6.16 o                         
  -4  -4   5        265.54        285.58         5.77 o                         
  -3  -4   5        208.79        231.04         4.72 o                         
  -2  -4   5        187.68        203.74         4.27 o                         
  -1  -4   5         82.35         96.82         2.69 o                         
   0  -4   5        100.81        100.46         3.20 o                         
   1  -4   5        188.41        210.04         5.08 o                         
   2  -4   5        261.78        271.16         6.30 o                         
   3  -4   5         25.50         25.94         1.72 o                         
   4  -4   5        112.89        109.97         3.55 o                         
   5  -4   5        404.73        424.30        11.94 o                         
   6  -4   5         68.17         68.32         2.21 o                         
   7  -4   5        107.80         91.23         1.74 o                         
   8  -4   5        105.13        110.12         2.47 o                         
   9  -4   5         15.20         11.80         0.62 o                         
  10  -4   5         31.73         27.27         0.85 o                         
  11  -4   5          2.73          2.88         0.30 o                         
  12  -4   5          3.97          4.72         0.45 o                         
 -14  -3   5         23.75         24.39         0.68 o                         
 -13  -3   5         44.44         43.16         0.93 o                         
 -12  -3   5         64.47         68.26         1.30 o                         
 -11  -3   5         55.62         59.59         1.12 o                         
 -10  -3   5        143.95        137.97         1.55 o                         
  -9  -3   5        209.36        216.83         2.05 o                         
  -8  -3   5        122.22        129.31         1.39 o                         
  -7  -3   5        121.76        130.68         1.54 o                         
  -6  -3   5         68.55         67.27         9.60 o                         
  -5  -3   5        464.40        462.14         7.00 o                         
  -4  -3   5         83.50         90.92         2.29 o                         
  -3  -3   5        337.35        362.54         5.95 o                         
  -2  -3   5        223.38        230.68         3.79 o                         
  -1  -3   5         42.07         50.27         1.94 o                         
   0  -3   5        127.64        153.33         3.72 o                         
   1  -3   5        583.13        633.47         9.07 o                         
   2  -3   5        545.56        589.38         8.73 o                         
   3  -3   5        741.42        769.44        12.67 o                         
   4  -3   5        354.42        388.51         9.49 o                         
   5  -3   5         61.28         76.68         3.70 o                         
   6  -3   5        289.15        294.97         4.07 o                         
   7  -3   5         13.61         15.67         0.61 o                         
   8  -3   5         36.96         42.95         1.13 o                         
   9  -3   5        149.95        141.21         3.49 o                         
  10  -3   5         89.89         81.37         1.89 o                         
  11  -3   5          3.86          2.81         0.38 o                         
  12  -3   5         81.45         84.67         2.09 o                         
 -15  -2   5          0.23          0.14         0.16 o                         
 -14  -2   5          6.44          6.50         0.40 o                         
 -13  -2   5         15.47         16.67         0.47 o                         
 -12  -2   5          0.54          1.34         0.22 o                         
 -11  -2   5         30.62         32.85         0.65 o                         
 -10  -2   5        104.69        104.83         1.27 o                         
  -9  -2   5        308.45        316.64         2.88 o                         
  -8  -2   5        243.31        233.22         2.42 o                         
  -7  -2   5        154.89        162.45         5.52 o                         
  -6  -2   5        261.68        283.39         4.46 o                         
  -5  -2   5        182.80        189.20         3.74 o                         
  -4  -2   5       1397.18       1335.92        28.30 o                         
  -3  -2   5       1977.43       2041.01        40.84 o                         
  -2  -2   5        649.89        641.99         5.71 o                         
  -1  -2   5        565.08        616.96         5.48 o                         
   0  -2   5        959.74        956.24         8.03 o                         
   1  -2   5         64.63         58.53         1.20 o                         
   2  -2   5       1036.46       1101.29        11.19 o                         
   3  -2   5        409.64        421.30         5.00 o                         
   4  -2   5        269.82        298.50         4.43 o                         
   5  -2   5        614.30        651.42        10.08 o                         
   6  -2   5         15.67         15.03         0.84 o                         
   7  -2   5        101.23         98.46         1.79 o                         
   8  -2   5        104.46         94.67         1.81 o                         
   9  -2   5        181.55        175.89         2.26 o                         
  10  -2   5         68.04         61.38         1.11 o                         
  11  -2   5         30.51         27.66         0.74 o                         
  12  -2   5          1.64          2.03         0.42 o                         
  13  -2   5          8.56          9.64         0.55 o                         
 -15  -1   5          1.08          2.56         0.16 o                         
 -14  -1   5         13.75         21.30         0.43 o                         
 -13  -1   5         61.20         54.69         0.79 o                         
 -12  -1   5          7.84          6.32         0.34 o                         
 -11  -1   5          6.00          4.05         0.28 o                         
 -10  -1   5         20.80         20.18         0.56 o                         
  -9  -1   5         56.72         67.44         1.16 o                         
  -8  -1   5          6.14         11.97         1.31 o                         
  -7  -1   5        220.39        221.22         5.52 o                         
  -6  -1   5         87.79         88.22         2.15 o                         
  -5  -1   5        441.00        422.53        14.42 o                         
  -4  -1   5       1480.69       1518.05        26.70 o                         
  -3  -1   5        599.37        627.99        11.43 o                         
  -2  -1   5       1821.59       1809.71        14.20 o                         
  -1  -1   5       1102.69       1044.69         8.11 o                         
   0  -1   5        880.64        996.57         8.22 o                         
   1  -1   5       1079.30       1063.49         8.80 o                         
   2  -1   5         54.88         66.69         1.23 o                         
   3  -1   5        755.57        801.85         8.81 o                         
   4  -1   5         50.33         57.40         2.03 o                         
   5  -1   5        704.92        766.01        12.84 o                         
   6  -1   5        107.12        100.11         2.40 o                         
   7  -1   5        134.44        127.35         1.48 o                         
   8  -1   5          6.92          7.94         0.42 o                         
   9  -1   5        127.68        128.27         1.70 o                         
  10  -1   5        138.53        133.89         1.87 o                         
  11  -1   5         44.29         46.94         1.03 o                         
  12  -1   5         21.04         19.43         0.64 o                         
  13  -1   5         58.55         70.80         1.20 o                         
 -15   0   5        127.83        128.84         4.01 o                         
 -14   0   5         13.55         14.56         0.36 o                         
 -13   0   5          8.13          8.36         0.33 o                         
 -12   0   5         45.82         41.75         1.01 o                         
 -11   0   5         14.47         18.57         0.56 o                         
 -10   0   5        143.69        139.94         1.89 o                         
  -9   0   5         48.97         33.90         0.86 o                         
  -8   0   5         44.29         52.30         3.57 o                         
  -7   0   5        227.71        240.89         7.83 o                         
  -6   0   5       1236.67       1169.94        17.53 o                         
  -5   0   5       1106.90        940.09        13.76 o                         
  -4   0   5        353.67        276.02         4.57 o                         
  -3   0   5         25.85         35.81         1.31 o                         
  -2   0   5        217.93        210.10         2.34 o                         
  -1   0   5         24.65         38.31         0.85 o                         
   0   0   5          6.31          9.05         0.45 o                         
   1   0   5        550.28        580.69         5.94 o                         
   2   0   5        565.35        568.35         6.47 o                         
   3   0   5         11.11          8.31         0.56 o                         
   4   0   5       1047.05       1049.28        15.69 o                         
   5   0   5        109.36        120.17         3.29 o                         
   6   0   5        496.69        537.40        10.79 o                         
   7   0   5        253.02        232.72         2.99 o                         
   8   0   5        492.07        444.65         5.72 o                         
   9   0   5        114.07        115.50         1.59 o                         
  10   0   5        490.61        523.34         5.47 o                         
  11   0   5         94.76        106.63         1.56 o                         
  12   0   5         22.25         22.79         0.70 o                         
  13   0   5          0.81          0.53         0.17 o                         
 -15   1   5          1.09          2.40         0.19 o                         
 -14   1   5         13.47         20.42         0.42 o                         
 -13   1   5         61.02         55.60         0.84 o                         
 -12   1   5          8.05          6.27         0.36 o                         
 -11   1   5          6.12          4.24         0.32 o                         
 -10   1   5         21.28         19.83         0.53 o                         
  -9   1   5         56.82         64.14         0.92 o                         
  -8   1   5          6.95         13.43         1.50 o                         
  -7   1   5        221.20        212.05         7.29 o                         
  -6   1   5         86.58         82.63         2.30 o                         
  -5   1   5        444.95        418.30         5.55 o                         
  -4   1   5       1490.12       1458.16        18.40 o                         
  -3   1   5        592.52        622.68         9.48 o                         
  -2   1   5       1838.37       1833.30        18.39 o                         
  -1   1   5       1097.21       1066.24         9.92 o                         
   0   1   5        881.77       1021.66        10.33 o                         
   1   1   5       1088.26       1067.03        10.01 o                         
   2   1   5         52.57         64.94         1.30 o                         
   3   1   5        750.75        784.01         8.76 o                         
   4   1   5         50.02         52.34         1.92 o                         
   5   1   5        700.40        768.79        11.33 o                         
   6   1   5        105.38        102.38         1.98 o                         
   7   1   5        132.38        127.83         2.07 o                         
   8   1   5          6.41          7.99         0.38 o                         
   9   1   5        126.52        130.04         2.54 o                         
  10   1   5        136.04        132.19         1.73 o                         
  11   1   5         44.25         48.39         1.14 o                         
  12   1   5         21.30         20.27         0.59 o                         
  13   1   5         58.11         68.44         1.06 o                         
 -15   2   5          0.28          0.39         0.18 o                         
 -14   2   5          6.59          6.68         0.29 o                         
 -13   2   5         15.14         16.80         0.41 o                         
 -12   2   5          0.55          1.58         0.22 o                         
 -11   2   5         31.05         31.75         0.80 o                         
 -10   2   5        106.03        103.80         1.47 o                         
  -9   2   5        307.60        300.03         3.14 o                         
  -8   2   5        241.26        218.93         2.29 o                         
  -7   2   5        154.92        152.40         4.90 o                         
  -6   2   5        262.35        290.08         5.48 o                         
  -5   2   5        179.45        187.41         2.80 o                         
  -4   2   5       1404.57       1345.29        32.43 o                         
  -3   2   5       1982.15       1971.31        24.15 o                         
  -2   2   5        653.69        665.46         6.72 o                         
  -1   2   5        555.75        620.23         6.81 o                         
   0   2   5        959.27        984.25        10.09 o                         
   1   2   5         64.22         58.10         1.20 o                         
   2   2   5       1043.02       1095.51        11.48 o                         
   3   2   5        410.88        432.28         5.22 o                         
   4   2   5        272.42        300.33         3.96 o                         
   5   2   5        617.60        640.98         9.87 o                         
   6   2   5         15.51         15.43         0.34 o                         
   7   2   5        100.90        102.43         2.17 o                         
   8   2   5        103.49         94.69         1.45 o                         
   9   2   5        179.84        177.67         2.61 o                         
  10   2   5         67.31         62.33         1.14 o                         
  11   2   5         30.56         27.79         0.68 o                         
  12   2   5          1.50          1.61         0.20 o                         
  13   2   5          8.17          8.95         0.47 o                         
 -14   3   5         23.95         27.80         1.01 o                         
 -13   3   5         44.89         43.83         1.19 o                         
 -12   3   5         63.76         63.61         1.38 o                         
 -11   3   5         56.06         58.37         1.10 o                         
 -10   3   5        143.67        131.92         1.72 o                         
  -9   3   5        211.29        212.64         2.60 o                         
  -8   3   5        122.69        122.63         1.53 o                         
  -7   3   5        122.99        125.91         2.33 o                         
  -6   3   5         68.70         75.18         3.67 o                         
  -5   3   5        466.83        476.74         9.70 o                         
  -4   3   5         82.72         95.40         2.95 o                         
  -3   3   5        340.60        391.53         6.08 o                         
  -2   3   5        220.09        236.27         7.37 o                         
  -1   3   5         43.65         51.70         1.53 o                         
   0   3   5        124.99        149.46         3.03 o                         
   1   3   5        581.91        626.49         7.63 o                         
   2   3   5        542.58        586.07         8.18 o                         
   3   3   5        730.22        749.10        10.12 o                         
   4   3   5        351.51        363.30         6.24 o                         
   5   3   5         62.36         76.82         1.57 o                         
   6   3   5        288.37        291.75         4.97 o                         
   7   3   5         13.29         15.01         0.52 o                         
   8   3   5         37.65         43.71         1.09 o                         
   9   3   5        150.82        143.13         3.01 o                         
  10   3   5         90.59         81.26         1.17 o                         
  11   3   5          3.85          3.12         0.31 o                         
  12   3   5         81.39         82.68         1.45 o                         
 -14   4   5          1.61          1.50         0.22 o                         
 -13   4   5         18.96         19.54         0.68 o                         
 -12   4   5         44.21         41.75         1.12 o                         
 -11   4   5        187.37        180.46         2.77 o                         
 -10   4   5        243.33        234.69         3.69 o                         
  -9   4   5        194.60        217.32         3.70 o                         
  -8   4   5        234.69        208.23         4.68 o                         
  -7   4   5        156.34        160.91         4.62 o                         
  -6   4   5          1.34          1.05         0.21 o                         
  -5   4   5        221.77        233.91         5.88 o                         
  -4   4   5        259.19        292.20         8.44 o                         
  -3   4   5        206.36        240.11         4.35 o                         
  -2   4   5        184.22        207.02         5.84 o                         
  -1   4   5         84.16        107.35         2.88 o                         
   0   4   5        101.02         99.70         2.45 o                         
   1   4   5        191.84        203.95         3.81 o                         
   2   4   5        258.01        266.61         4.61 o                         
   3   4   5         25.75         25.89         1.53 o                         
   4   4   5        114.45        107.44         1.68 o                         
   5   4   5        406.01        393.15         3.70 o                         
   6   4   5         67.09         64.42         1.30 o                         
   7   4   5        107.53         91.70         1.40 o                         
   8   4   5        104.61        112.66         1.83 o                         
   9   4   5         15.63         12.92         0.48 o                         
  10   4   5         31.72         28.59         0.78 o                         
  11   4   5          2.60          1.68         0.24 o                         
  12   4   5          3.83          4.22         0.29 o                         
 -13   5   5          7.96          7.22         0.72 o                         
 -12   5   5          2.76          3.65         0.66 o                         
 -11   5   5         25.29         22.41         1.52 o                         
 -10   5   5        382.22        356.76         6.80 o                         
  -9   5   5         91.18         85.34         2.42 o                         
  -8   5   5        530.24        512.54         9.31 o                         
  -7   5   5        252.43        252.20         5.58 o                         
  -6   5   5        131.23        129.19         1.96 o                         
  -5   5   5         89.80        100.93         2.15 o                         
  -4   5   5        130.08        125.65         3.11 o                         
  -3   5   5        408.00        414.82         9.92 o                         
  -2   5   5        324.75        338.02         7.62 o                         
  -1   5   5         11.33         13.16         1.35 o                         
   0   5   5         34.44         40.24         2.10 o                         
   1   5   5        458.97        463.59         9.05 o                         
   2   5   5         79.90         69.85         1.50 o                         
   3   5   5         59.16         51.82         0.98 o                         
   4   5   5         46.19         41.65         0.88 o                         
   5   5   5        136.23        129.64         2.14 o                         
   6   5   5         19.34         19.69         0.58 o                         
   7   5   5         36.46         39.63         0.84 o                         
   8   5   5         21.23         19.25         0.57 o                         
   9   5   5         81.67         65.72         1.27 o                         
  10   5   5          0.53          0.73         0.23 o                         
  11   5   5          0.23          0.35         0.19 o                         
 -12   6   5         23.96         24.71         1.03 o                         
 -11   6   5          0.64          1.27         0.59 o                         
 -10   6   5          7.11          8.02         0.57 o                         
  -9   6   5         13.06         12.25         0.73 o                         
  -8   6   5        122.54        122.52         2.55 o                         
  -7   6   5         42.46         39.59         1.10 o                         
  -6   6   5          1.68          1.67         0.28 o                         
  -5   6   5        145.97        149.16         2.43 o                         
  -4   6   5        129.40        117.19         2.07 o                         
  -3   6   5         14.82         10.13         0.49 o                         
  -2   6   5        132.58        150.83         3.50 o                         
  -1   6   5        460.73        473.09        13.45 o                         
   0   6   5         67.78         67.20         1.30 o                         
   1   6   5        159.54        159.40         2.35 o                         
   2   6   5        113.27        114.15         2.33 o                         
   3   6   5         18.86         18.91         0.61 o                         
   4   6   5         16.97         20.95         0.65 o                         
   5   6   5        171.34        189.72         2.46 o                         
   6   6   5        100.97        104.53         1.67 o                         
   7   6   5          7.83          4.98         0.36 o                         
   8   6   5        133.14        135.93         2.05 o                         
   9   6   5         72.94         73.40         1.44 o                         
  10   6   5          4.63          3.77         0.27 o                         
 -11   7   5         73.43         76.03         1.91 o                         
 -10   7   5          8.56          7.53         0.50 o                         
  -9   7   5         35.80         36.64         1.15 o                         
  -8   7   5         15.35         16.38         0.80 o                         
  -7   7   5         44.53         37.91         1.07 o                         
  -6   7   5         94.21         91.65         1.62 o                         
  -5   7   5         49.80         48.62         1.26 o                         
  -4   7   5         20.60         15.35         0.79 o                         
  -3   7   5          3.30          4.01         0.61 o                         
  -2   7   5         77.51         62.23         1.64 o                         
  -1   7   5        162.57        144.83         2.42 o                         
   0   7   5        364.44        349.24         4.75 o                         
   1   7   5         12.05         12.22         0.54 o                         
   2   7   5        121.49        119.43         2.52 o                         
   3   7   5        158.55        151.17         3.06 o                         
   4   7   5        142.03        152.93         3.09 o                         
   5   7   5         26.39         40.15         1.12 o                         
   6   7   5         98.35        101.53         1.90 o                         
   7   7   5         11.48         12.84         0.60 o                         
   8   7   5          0.61          0.50         0.23 o                         
   9   7   5         13.65         14.74         0.76 o                         
 -10   8   5          2.41          2.42         0.69 o                         
  -9   8   5          5.84          5.93         0.44 o                         
  -8   8   5          3.46          1.99         0.43 o                         
  -7   8   5          1.98          3.34         0.52 o                         
  -6   8   5         10.75         10.29         0.55 o                         
  -5   8   5         98.58         93.75         2.00 o                         
  -4   8   5         61.42         57.79         1.58 o                         
  -3   8   5          5.62          6.03         0.47 o                         
  -2   8   5         59.57         60.12         1.24 o                         
  -1   8   5        276.64        267.17         3.87 o                         
   0   8   5        405.88        392.83         5.28 o                         
   1   8   5         38.04         36.02         1.21 o                         
   2   8   5          2.14          3.00         0.81 o                         
   3   8   5         84.83         86.87         2.50 o                         
   4   8   5         51.38         48.28         2.45 o                         
   5   8   5         31.47         37.72         1.46 o                         
   6   8   5          2.75          2.42         0.44 o                         
   7   8   5          2.52          2.42         0.59 o                         
   8   8   5          9.54         10.34         0.87 o                         
  -8   9   5         18.84         20.19         0.85 o                         
  -7   9   5         26.85         33.16         1.18 o                         
  -6   9   5          2.86          3.52         0.92 o                         
  -5   9   5         60.80         70.20         1.65 o                         
  -4   9   5         50.83         52.85         1.41 o                         
  -3   9   5        103.99        105.47         2.12 o                         
  -2   9   5         34.03         34.99         0.87 o                         
  -1   9   5         12.52         10.73         0.49 o                         
   0   9   5         52.30         49.98         1.70 o                         
   1   9   5        104.58        103.05         2.64 o                         
   2   9   5          7.69          8.45         0.68 o                         
   3   9   5         21.74         22.10         1.52 o                         
   4   9   5          8.41          7.41         0.88 o                         
   5   9   5         11.37          9.16         0.91 o                         
   6   9   5          9.43          6.81         0.72 o                         
  -5  10   5          0.37         -0.33         0.38 o                         
  -4  10   5          2.76          2.83         0.32 o                         
  -3  10   5         57.49         63.47         1.40 o                         
  -2  10   5         70.18         73.93         4.31 o                         
  -1  10   5         15.72         15.88         0.66 o                         
   0  10   5          4.27          4.22         0.48 o                         
   1  10   5         24.17         21.80         0.93 o                         
   2  10   5          9.68          9.39         0.59 o                         
   3  10   5         41.99         44.58         1.90 o                         
   4  10   5         15.59         16.41         1.00 o                         
  -5 -10   6         28.59         25.41         0.54 o                         
  -4 -10   6         24.58         22.41         0.48 o                         
  -3 -10   6         14.97         15.14         0.37 o                         
  -2 -10   6          0.72          0.61         0.14 o                         
  -1 -10   6         16.88         16.76         0.40 o                         
   0 -10   6         16.73         18.31         0.39 o                         
   1 -10   6         77.05         72.11         1.00 o                         
   2 -10   6          9.75         12.03         0.37 o                         
   3 -10   6          9.23          5.67         0.34 o                         
  -8  -9   6          7.91         10.06         0.34 o                         
  -7  -9   6         20.45         21.46         0.46 o                         
  -6  -9   6         38.89         37.02         0.61 o                         
  -5  -9   6          6.85          5.89         0.27 o                         
  -4  -9   6         10.03          9.42         0.36 o                         
  -3  -9   6          2.76          2.33         0.27 o                         
  -2  -9   6         25.94         27.00         0.71 o                         
  -1  -9   6          6.09          5.13         0.31 o                         
   0  -9   6         34.87         36.93         1.15 o                         
   1  -9   6         34.71         31.98         0.76 o                         
   2  -9   6         89.89         99.21         2.43 o                         
   3  -9   6         31.97         35.60         1.62 o                         
   4  -9   6         81.49         84.00         2.01 o                         
   5  -9   6         12.15         12.76         0.52 o                         
   6  -9   6         27.58         20.37         1.05 o                         
 -10  -8   6         51.03         51.13         0.84 o                         
  -9  -8   6         55.37         61.99         0.95 o                         
  -8  -8   6         37.46         35.06         0.72 o                         
  -7  -8   6         15.07         15.97         0.43 o                         
  -6  -8   6         41.02         47.80         0.75 o                         
  -5  -8   6         74.13         74.21         1.00 o                         
  -4  -8   6         20.02         20.43         0.56 o                         
  -3  -8   6         52.28         46.42         0.93 o                         
  -2  -8   6         35.99         39.90         0.94 o                         
  -1  -8   6         31.87         30.67         0.81 o                         
   0  -8   6         72.14         70.70         2.91 o                         
   1  -8   6          5.14          4.96         0.79 o                         
   2  -8   6        216.96        235.51         4.80 o                         
   3  -8   6         20.85         21.53         0.73 o                         
   4  -8   6          6.24          5.33         0.45 o                         
   5  -8   6         48.92         49.57         1.10 o                         
   6  -8   6         90.05         89.81         1.78 o                         
   7  -8   6         12.80         12.02         0.45 o                         
 -11  -7   6         72.85         73.65         1.14 o                         
 -10  -7   6         18.98         16.50         0.52 o                         
  -9  -7   6         36.65         39.36         0.74 o                         
  -8  -7   6         20.83         21.38         0.56 o                         
  -7  -7   6        143.54        147.74         1.71 o                         
  -6  -7   6        158.29        150.24         1.49 o                         
  -5  -7   6         46.59         46.37         0.78 o                         
  -4  -7   6        212.87        191.80         2.22 o                         
  -3  -7   6         30.14         28.25         0.88 o                         
  -2  -7   6         58.10         61.03         1.34 o                         
  -1  -7   6         40.84         37.38         1.43 o                         
   0  -7   6         58.50         62.11         2.70 o                         
   1  -7   6        152.84        168.28         5.37 o                         
   2  -7   6        275.27        265.01         5.31 o                         
   3  -7   6         70.89         64.42         1.96 o                         
   4  -7   6         18.57         26.27         1.68 o                         
   5  -7   6        195.76        188.67         5.66 o                         
   6  -7   6        134.59        141.23         5.83 o                         
   7  -7   6         85.97         74.18         2.34 o                         
   8  -7   6         57.87         60.06         1.26 o                         
   9  -7   6          7.60          7.20         0.27 o                         
 -12  -6   6          0.63          0.12         0.15 o                         
 -11  -6   6         24.07         23.02         0.57 o                         
 -10  -6   6          7.90          7.06         0.36 o                         
  -9  -6   6         10.30          9.58         0.34 o                         
  -8  -6   6         34.94         34.96         0.59 o                         
  -7  -6   6         71.46         74.15         0.98 o                         
  -6  -6   6        172.82        175.11         1.74 o                         
  -5  -6   6        123.58        125.26         1.52 o                         
  -4  -6   6          7.24          6.75         0.36 o                         
  -3  -6   6         60.05         66.28         1.80 o                         
  -2  -6   6         73.49         61.45         1.31 o                         
  -1  -6   6         78.33         69.91         1.50 o                         
   0  -6   6         87.57         86.10         1.90 o                         
   1  -6   6         15.82         17.61         0.87 o                         
   2  -6   6         76.50         78.97         3.09 o                         
   3  -6   6         12.52         10.35         1.07 o                         
   4  -6   6         14.68         18.66         0.79 o                         
   5  -6   6         12.12         14.54         1.23 o                         
   6  -6   6        158.33        154.98         4.58 o                         
   7  -6   6         24.38         25.89         0.90 o                         
   8  -6   6         68.82         68.36         1.29 o                         
   9  -6   6         32.10         33.45         0.92 o                         
  10  -6   6         29.66         33.33         0.85 o                         
 -13  -5   6         25.80         26.68         0.55 o                         
 -12  -5   6          6.41          6.34         0.41 o                         
 -11  -5   6          4.87          6.82         0.36 o                         
 -10  -5   6         11.13         12.60         0.45 o                         
  -9  -5   6         28.40         29.54         0.57 o                         
  -8  -5   6         93.24        104.40         1.10 o                         
  -7  -5   6         88.15         99.38         1.10 o                         
  -6  -5   6        392.88        377.90         3.31 o                         
  -5  -5   6        118.65        117.36         1.31 o                         
  -4  -5   6        295.93        292.60         2.68 o                         
  -3  -5   6        134.83        150.86         1.83 o                         
  -2  -5   6        556.58        581.00         6.47 o                         
  -1  -5   6        388.58        382.69         4.20 o                         
   0  -5   6        199.04        170.43         2.30 o                         
   1  -5   6        579.49        557.95        12.09 o                         
   2  -5   6        151.45        171.79         3.09 o                         
   3  -5   6        686.36        713.57         8.42 o                         
   4  -5   6        465.94        468.02         5.96 o                         
   5  -5   6         58.49         64.38         1.91 o                         
   6  -5   6          7.16          5.26         0.49 o                         
   7  -5   6         14.49         10.80         0.56 o                         
   8  -5   6        202.57        194.28         3.97 o                         
   9  -5   6         33.44         31.04         0.88 o                         
  10  -5   6         18.71         17.45         0.59 o                         
  11  -5   6         23.62         22.70         0.71 o                         
 -14  -4   6         24.29         22.56         0.52 o                         
 -13  -4   6         43.51         44.92         0.89 o                         
 -12  -4   6          9.79          8.83         0.39 o                         
 -11  -4   6          9.28          5.87         0.30 o                         
 -10  -4   6        158.10        160.11         1.72 o                         
  -9  -4   6        101.51        102.44         1.26 o                         
  -8  -4   6          2.29          2.71         0.22 o                         
  -7  -4   6        196.18        187.87         1.64 o                         
  -6  -4   6         73.84         87.74         0.95 o                         
  -5  -4   6        482.77        525.45         4.69 o                         
  -4  -4   6         61.91         69.40         2.21 o                         
  -3  -4   6       1635.71       1616.31        18.55 o                         
  -2  -4   6         27.61         40.34         1.59 o                         
  -1  -4   6        185.02        200.72         4.59 o                         
   0  -4   6        875.45        881.69        18.55 o                         
   1  -4   6        179.94        214.46         5.39 o                         
   2  -4   6         37.84         29.04         1.87 o                         
   3  -4   6         25.00         26.39         0.86 o                         
   4  -4   6        267.79        266.40         4.32 o                         
   5  -4   6         66.20         73.98         3.03 o                         
   6  -4   6         13.59         14.27         1.04 o                         
   7  -4   6        231.63        227.00         4.24 o                         
   8  -4   6        123.65        119.32         3.80 o                         
   9  -4   6         62.20         61.37         1.21 o                         
  10  -4   6         36.22         33.98         0.80 o                         
  11  -4   6          3.74          3.90         0.30 o                         
 -14  -3   6          7.76          7.11         0.43 o                         
 -13  -3   6         58.98         54.01         0.82 o                         
 -12  -3   6          6.95          5.61         0.28 o                         
 -11  -3   6        323.74        314.24         2.90 o                         
 -10  -3   6        110.95        106.82         1.38 o                         
  -9  -3   6        192.25        176.16         1.94 o                         
  -8  -3   6        193.63        192.01         2.12 o                         
  -7  -3   6        243.09        227.75         2.60 o                         
  -6  -3   6        488.09        532.41        51.83 o                         
  -5  -3   6        389.35        365.54         7.82 o                         
  -4  -3   6        343.53        290.90         7.29 o                         
  -3  -3   6        752.11        792.48        15.85 o                         
  -2  -3   6         48.09         60.00         1.78 o                         
  -1  -3   6         20.68         25.04         1.12 o                         
   0  -3   6        402.91        448.34         6.26 o                         
   1  -3   6         40.82         36.02         1.29 o                         
   2  -3   6         45.70         70.47         3.11 o                         
   3  -3   6        129.79        117.29         3.68 o                         
   4  -3   6         67.46         77.82         2.24 o                         
   5  -3   6        350.27        369.45         4.82 o                         
   6  -3   6        253.47        266.16         4.45 o                         
   7  -3   6         40.00         42.34         1.28 o                         
   8  -3   6         58.56         44.32         1.35 o                         
   9  -3   6          5.26          6.09         0.47 o                         
  10  -3   6        133.54        137.23         2.27 o                         
  11  -3   6          8.20          8.11         0.51 o                         
  12  -3   6          1.23          0.67         0.22 o                         
 -15  -2   6         78.99         78.49         2.53 o                         
 -14  -2   6          5.00          4.63         0.28 o                         
 -13  -2   6          4.09          3.33         0.23 o                         
 -12  -2   6          2.93          3.89         0.30 o                         
 -11  -2   6         81.78         85.92         1.30 o                         
 -10  -2   6         20.43         22.10         0.59 o                         
  -9  -2   6        255.36        237.84         2.79 o                         
  -8  -2   6         78.08         59.83         1.02 o                         
  -7  -2   6         50.92         49.48         4.30 o                         
  -6  -2   6        182.78        183.04         8.37 o                         
  -5  -2   6         83.69        108.44         2.02 o                         
  -4  -2   6         53.74         54.78         1.45 o                         
  -3  -2   6        456.06        411.16         6.65 o                         
  -2  -2   6        230.73        221.15         2.83 o                         
  -1  -2   6        276.50        282.69         3.14 o                         
   0  -2   6       1531.76       1767.95        14.23 o                         
   1  -2   6        379.79        433.31         4.22 o                         
   2  -2   6        316.25        345.02         3.68 o                         
   3  -2   6        154.94        151.71         2.86 o                         
   4  -2   6        109.69        109.12         3.11 o                         
   5  -2   6         99.31        101.82         1.91 o                         
   6  -2   6         26.56         24.28         0.99 o                         
   7  -2   6        333.29        328.19         5.19 o                         
   8  -2   6        158.36        151.39         1.89 o                         
   9  -2   6         92.14         99.36         1.52 o                         
  10  -2   6         32.22         31.55         0.75 o                         
  11  -2   6         52.24         58.86         1.00 o                         
  12  -2   6         24.17         22.58         0.75 o                         
 -15  -1   6          6.70          5.65         0.21 o                         
 -14  -1   6         12.45         15.22         0.40 o                         
 -13  -1   6         12.57         11.77         0.51 o                         
 -12  -1   6         55.87         62.14         1.26 o                         
 -11  -1   6         89.93         94.08         1.66 o                         
 -10  -1   6        263.67        240.28         3.16 o                         
  -9  -1   6          5.72          6.19         0.28 o                         
  -8  -1   6        326.10        315.86         3.32 o                         
  -7  -1   6         78.77         68.07         2.27 o                         
  -6  -1   6        570.52        564.98         8.14 o                         
  -5  -1   6         85.76         73.48         3.40 o                         
  -4  -1   6        552.45        587.67         7.82 o                         
  -3  -1   6        578.00        615.79         6.17 o                         
  -2  -1   6        623.97        563.85         4.97 o                         
  -1  -1   6        262.67        294.80         3.16 o                         
   0  -1   6         15.47         23.10         0.70 o                         
   1  -1   6        668.87        718.58         7.41 o                         
   2  -1   6         19.07         22.51         0.89 o                         
   3  -1   6       1501.50       1635.24        16.76 o                         
   4  -1   6         22.23         22.01         1.08 o                         
   5  -1   6        357.18        357.96         6.80 o                         
   6  -1   6          3.83          5.37         0.34 o                         
   7  -1   6        580.07        569.30         5.06 o                         
   8  -1   6         63.79         69.13         1.13 o                         
   9  -1   6        214.16        233.23         2.63 o                         
  10  -1   6         80.43         79.08         1.30 o                         
  11  -1   6         13.79         12.22         0.45 o                         
  12  -1   6          0.69          0.48         0.18 o                         
 -15   0   6          0.83          0.80         0.18 o                         
 -14   0   6         33.49         37.58         0.64 o                         
 -13   0   6         26.19         30.55         0.73 o                         
 -12   0   6        104.35        103.87         2.16 o                         
 -11   0   6        164.34        174.24         2.12 o                         
 -10   0   6          0.21          0.18         0.18 o                         
  -9   0   6         61.81         55.97         0.81 o                         
  -8   0   6        145.64        100.67         1.46 o                         
  -7   0   6          0.19          1.72         0.46 o                         
  -6   0   6        177.64        236.89         4.45 o                         
  -5   0   6         15.48         15.95         1.33 o                         
  -4   0   6       1139.33       1249.52        18.01 o                         
  -3   0   6        981.99        876.19         8.14 o                         
  -2   0   6        526.85        566.71         5.59 o                         
  -1   0   6          8.68         16.38         0.66 o                         
   0   0   6         74.18         63.36         1.36 o                         
   1   0   6       2898.88       2964.50        26.06 o                         
   2   0   6        191.52        196.19         3.14 o                         
   3   0   6         80.37         84.72         2.09 o                         
   4   0   6        157.62        164.44         3.91 o                         
   5   0   6        324.53        306.59         6.11 o                         
   6   0   6       1051.55       1024.13         7.45 o                         
   7   0   6       1578.52       1563.74        12.14 o                         
   8   0   6        651.99        678.60         6.37 o                         
   9   0   6         83.63         77.41         1.23 o                         
  10   0   6         34.25         30.91         0.76 o                         
  11   0   6         56.25         64.87         1.19 o                         
  12   0   6        171.27        172.78         2.71 o                         
 -15   1   6          6.81          6.10         0.24 o                         
 -14   1   6         12.70         15.88         0.42 o                         
 -13   1   6         12.12         11.00         0.39 o                         
 -12   1   6         54.93         58.97         1.03 o                         
 -11   1   6         90.56         92.66         1.30 o                         
 -10   1   6        262.86        232.76         2.45 o                         
  -9   1   6          5.82          6.24         0.29 o                         
  -8   1   6        325.21        305.67         3.36 o                         
  -7   1   6         81.11         69.43         2.30 o                         
  -6   1   6        571.58        557.24         9.11 o                         
  -5   1   6         84.53         72.87         2.59 o                         
  -4   1   6        561.58        614.73         8.03 o                         
  -3   1   6        580.43        618.29         9.90 o                         
  -2   1   6        625.58        577.68         6.14 o                         
  -1   1   6        265.46        302.68         4.53 o                         
   0   1   6         16.08         23.27         0.88 o                         
   1   1   6        674.91        721.12         7.99 o                         
   2   1   6         19.17         24.41         1.04 o                         
   3   1   6       1504.50       1595.98        20.13 o                         
   4   1   6         22.28         22.09         1.33 o                         
   5   1   6        358.32        351.48         6.69 o                         
   6   1   6          3.91          5.61         0.23 o                         
   7   1   6        575.26        570.92         5.73 o                         
   8   1   6         65.49         72.22         1.09 o                         
   9   1   6        214.51        228.05         2.44 o                         
  10   1   6         79.80         76.87         1.28 o                         
  11   1   6         13.86         12.05         0.45 o                         
  12   1   6          0.72          0.66         0.17 o                         
 -15   2   6         79.48         83.63         1.81 o                         
 -14   2   6          5.09          4.96         0.23 o                         
 -13   2   6          4.13          3.65         0.24 o                         
 -12   2   6          3.09          3.66         0.29 o                         
 -11   2   6         82.58         86.54         1.31 o                         
 -10   2   6         20.77         21.01         0.52 o                         
  -9   2   6        256.66        232.70         2.40 o                         
  -8   2   6         76.89         57.39         1.16 o                         
  -7   2   6         51.82         45.58         2.39 o                         
  -6   2   6        185.86        179.70         3.20 o                         
  -5   2   6         80.59        101.47         2.17 o                         
  -4   2   6         54.13         56.87         1.78 o                         
  -3   2   6        455.91        400.78         5.49 o                         
  -2   2   6        234.12        231.28         3.16 o                         
  -1   2   6        277.27        288.52         3.96 o                         
   0   2   6       1525.45       1751.86        17.29 o                         
   1   2   6        384.34        427.74         4.69 o                         
   2   2   6        316.89        347.60         4.83 o                         
   3   2   6        155.07        157.24         3.02 o                         
   4   2   6        108.47        106.26         2.22 o                         
   5   2   6         98.61        100.57         1.23 o                         
   6   2   6         26.81         25.22         0.78 o                         
   7   2   6        332.40        330.35         4.74 o                         
   8   2   6        156.69        149.43         1.78 o                         
   9   2   6         89.54         93.77         1.37 o                         
  10   2   6         31.89         29.84         0.73 o                         
  11   2   6         52.24         57.67         1.03 o                         
  12   2   6         24.03         23.09         0.66 o                         
 -14   3   6          7.69          8.38         0.45 o                         
 -13   3   6         57.86         53.13         1.75 o                         
 -12   3   6          6.63          5.72         0.45 o                         
 -11   3   6        323.36        310.58         3.60 o                         
 -10   3   6        109.72        104.37         1.58 o                         
  -9   3   6        191.66        171.18         2.43 o                         
  -8   3   6        192.91        177.70         2.49 o                         
  -7   3   6        242.04        215.10         5.84 o                         
  -6   3   6        487.28        467.54        11.81 o                         
  -5   3   6        390.15        361.78         9.65 o                         
  -4   3   6        345.14        296.99         8.21 o                         
  -3   3   6        757.02        795.84        16.29 o                         
  -2   3   6         49.07         62.53         3.58 o                         
  -1   3   6         21.50         27.60         1.14 o                         
   0   3   6        406.03        434.95         6.43 o                         
   1   3   6         41.50         35.14         1.60 o                         
   2   3   6         44.79         49.89         1.91 o                         
   3   3   6        130.83        116.67         3.17 o                         
   4   3   6         65.72         71.84         1.24 o                         
   5   3   6        350.70        363.20         5.59 o                         
   6   3   6        254.67        261.97         4.18 o                         
   7   3   6         40.36         42.83         1.27 o                         
   8   3   6         56.28         42.59         1.06 o                         
   9   3   6          5.69          5.49         0.42 o                         
  10   3   6        133.23        139.67         2.40 o                         
  11   3   6          8.01          8.78         0.41 o                         
  12   3   6          1.25          0.96         0.20 o                         
 -14   4   6         24.01         22.78         0.65 o                         
 -13   4   6         43.57         44.40         1.11 o                         
 -12   4   6          9.90          9.68         0.48 o                         
 -11   4   6          8.98          5.08         0.41 o                         
 -10   4   6        159.18        155.50         3.46 o                         
  -9   4   6        100.98         98.77         7.73 o                         
  -8   4   6          2.23          2.88         0.60 o                         
  -7   4   6        194.51        179.70         5.66 o                         
  -6   4   6         72.50         87.94         1.63 o                         
  -5   4   6        483.34        546.45        11.72 o                         
  -4   4   6         60.69         66.43         3.00 o                         
  -3   4   6       1645.95       1574.05        23.94 o                         
  -2   4   6         26.69         33.57         2.00 o                         
  -1   4   6        186.36        195.18         3.69 o                         
   0   4   6        879.41        865.86        10.45 o                         
   1   4   6        179.53        215.22         4.53 o                         
   2   4   6         37.25         28.21         1.59 o                         
   3   4   6         25.51         25.18         0.70 o                         
   4   4   6        265.45        251.33         3.01 o                         
   5   4   6         64.29         67.33         1.26 o                         
   6   4   6         12.98         13.22         0.45 o                         
   7   4   6        232.03        225.45         2.68 o                         
   8   4   6        123.45        117.69         1.77 o                         
   9   4   6         62.05         63.89         1.28 o                         
  10   4   6         35.48         33.13         0.92 o                         
  11   4   6          3.83          4.61         0.38 o                         
 -13   5   6         26.43         27.20         1.30 o                         
 -12   5   6          6.18          6.35         0.55 o                         
 -11   5   6          4.80          7.98         0.91 o                         
 -10   5   6         10.93         13.40         1.27 o                         
  -9   5   6         28.73         30.42         1.91 o                         
  -8   5   6         94.14        104.04         3.99 o                         
  -7   5   6         85.49         89.03         3.91 o                         
  -6   5   6        394.37        385.34         4.81 o                         
  -5   5   6        118.49        123.10         2.28 o                         
  -4   5   6        297.06        287.17         6.44 o                         
  -3   5   6        132.79        152.14         2.78 o                         
  -2   5   6        556.93        559.50         8.06 o                         
  -1   5   6        389.89        385.91         6.49 o                         
   0   5   6        197.89        168.59         2.90 o                         
   1   5   6        577.36        559.01         6.62 o                         
   2   5   6        150.61        165.60         2.31 o                         
   3   5   6        689.92        691.69         8.07 o                         
   4   5   6        466.45        447.05         4.79 o                         
   5   5   6         58.82         61.07         1.43 o                         
   6   5   6          7.04          6.01         0.41 o                         
   7   5   6         15.06         10.77         0.49 o                         
   8   5   6        201.71        192.91         2.46 o                         
   9   5   6         33.25         33.49         0.84 o                         
  10   5   6         18.78         18.44         0.56 o                         
  11   5   6         23.66         24.40         0.68 o                         
 -12   6   6          0.55         -0.02         0.26 o                         
 -11   6   6         24.12         21.46         0.99 o                         
 -10   6   6          7.97          7.12         0.52 o                         
  -9   6   6         10.49          9.75         0.63 o                         
  -8   6   6         35.02         34.60         1.23 o                         
  -7   6   6         70.97         71.43         1.55 o                         
  -6   6   6        173.11        169.94         2.71 o                         
  -5   6   6        123.58        121.99         2.88 o                         
  -4   6   6          7.37          6.09         0.44 o                         
  -3   6   6         59.61         65.67         1.62 o                         
  -2   6   6         75.66         66.30         1.68 o                         
  -1   6   6         78.12         72.84         2.02 o                         
   0   6   6         87.15         84.59         4.68 o                         
   1   6   6         16.22         19.14         0.77 o                         
   2   6   6         75.78         75.75         1.43 o                         
   3   6   6         12.38         10.81         1.00 o                         
   4   6   6         15.12         19.81         0.71 o                         
   5   6   6         11.72         11.89         0.57 o                         
   6   6   6        160.14        153.92         2.11 o                         
   7   6   6         24.75         27.31         0.72 o                         
   8   6   6         68.84         71.42         1.30 o                         
   9   6   6         31.34         33.76         0.77 o                         
  10   6   6         29.70         32.05         0.87 o                         
 -11   7   6         72.36         76.52         1.89 o                         
 -10   7   6         19.01         15.95         0.69 o                         
  -9   7   6         35.85         36.84         1.14 o                         
  -8   7   6         20.86         22.44         0.91 o                         
  -7   7   6        143.29        145.12         2.94 o                         
  -6   7   6        156.98        147.63         2.46 o                         
  -5   7   6         45.95         46.98         1.50 o                         
  -4   7   6        212.29        194.10         4.35 o                         
  -3   7   6         30.18         27.26         2.83 o                         
  -2   7   6         57.97         63.89         2.07 o                         
  -1   7   6         41.43         36.54         1.49 o                         
   0   7   6         59.51         60.33         1.61 o                         
   1   7   6        153.68        166.53         3.17 o                         
   2   7   6        272.40        264.78         5.12 o                         
   3   7   6         70.93         62.24         1.68 o                         
   4   7   6         18.55         23.75         1.00 o                         
   5   7   6        197.26        189.36         2.96 o                         
   6   7   6        135.15        143.30         2.38 o                         
   7   7   6         84.24         75.70         1.49 o                         
   8   7   6         59.35         66.50         1.28 o                         
   9   7   6          7.25          7.11         0.69 o                         
 -10   8   6         51.36         51.84         1.76 o                         
  -9   8   6         55.59         62.06         2.09 o                         
  -8   8   6         36.76         35.38         1.45 o                         
  -7   8   6         15.18         15.00         0.72 o                         
  -6   8   6         41.34         49.95         1.38 o                         
  -5   8   6         72.79         75.54         1.83 o                         
  -4   8   6         19.52         20.39         1.08 o                         
  -3   8   6         52.10         43.20         1.74 o                         
  -2   8   6         35.74         40.32         1.59 o                         
  -1   8   6         32.48         31.36         1.16 o                         
   0   8   6         73.47         72.43         1.80 o                         
   1   8   6          5.10          4.82         0.61 o                         
   2   8   6        217.38        222.00         4.78 o                         
   3   8   6         20.73         19.75         1.69 o                         
   4   8   6          6.44          5.62         0.63 o                         
   5   8   6         48.71         48.57         1.33 o                         
   6   8   6         90.29         85.95         3.18 o                         
   7   8   6         12.15         10.78         0.92 o                         
  -8   9   6          8.08         10.88         1.60 o                         
  -7   9   6         20.21         21.35         1.74 o                         
  -6   9   6         38.49         35.35         1.84 o                         
  -5   9   6          6.65          5.74         0.47 o                         
  -4   9   6          9.69          9.64         0.58 o                         
  -3   9   6          2.94          2.84         0.39 o                         
  -2   9   6         26.05         29.15         1.01 o                         
  -1   9   6          5.74          5.36         0.48 o                         
   0   9   6         35.01         35.66         1.12 o                         
   1   9   6         34.29         31.01         1.28 o                         
   2   9   6         91.55        100.24         2.54 o                         
   3   9   6         32.15         30.74         1.74 o                         
   4   9   6         81.90         87.07         3.10 o                         
   5   9   6         12.53         13.32         1.01 o                         
   6   9   6         27.42         25.13         1.25 o                         
  -5  10   6         27.45         27.53         1.36 o                         
  -4  10   6         24.91         24.08         0.92 o                         
  -3  10   6         14.74         15.93         0.80 o                         
  -2  10   6          0.76          1.50         0.33 o                         
  -1  10   6         16.71         17.53         0.66 o                         
   0  10   6         16.44         17.71         0.80 o                         
   1  10   6         77.89         75.34         2.67 o                         
   2  10   6          9.87         12.64         0.92 o                         
   3  10   6          8.88          5.84         0.61 o                         
  -4 -10   7          5.29          5.16         0.33 o                         
  -3 -10   7         17.04         17.22         0.31 o                         
  -2 -10   7         10.42          9.30         0.31 o                         
  -1 -10   7         31.31         26.55         0.39 o                         
   0 -10   7          8.63          7.73         0.23 o                         
   1 -10   7          2.50          2.09         0.17 o                         
  -7  -9   7         30.26         31.22         0.54 o                         
  -6  -9   7         18.52         15.38         0.39 o                         
  -5  -9   7         59.24         53.47         0.82 o                         
  -4  -9   7         28.71         27.62         0.48 o                         
  -3  -9   7          0.32          0.69         0.15 o                         
  -2  -9   7         12.36         10.34         0.39 o                         
  -1  -9   7         35.54         39.61         0.73 o                         
   0  -9   7         22.37         20.69         0.55 o                         
   1  -9   7         16.69         15.32         0.43 o                         
   2  -9   7         10.11          9.27         0.40 o                         
   3  -9   7         51.33         46.70         1.13 o                         
   4  -9   7         18.12         19.47         0.68 o                         
   5  -9   7         43.68         41.24         2.94 o                         
  -9  -8   7          9.55          9.25         0.32 o                         
  -8  -8   7          6.04          4.86         0.28 o                         
  -7  -8   7         16.93         18.99         0.46 o                         
  -6  -8   7         70.31         74.75         0.92 o                         
  -5  -8   7        109.76        117.54         1.21 o                         
  -4  -8   7         42.11         44.71         0.74 o                         
  -3  -8   7         96.65         91.55         1.41 o                         
  -2  -8   7         78.32         71.21         1.11 o                         
  -1  -8   7         57.10         55.30         1.02 o                         
   0  -8   7         55.03         51.94         1.08 o                         
   1  -8   7         42.59         39.47         1.02 o                         
   2  -8   7         16.14         14.35         0.57 o                         
   3  -8   7         21.24         21.10         0.71 o                         
   4  -8   7        122.76        124.73         2.85 o                         
   5  -8   7         90.80         90.12         1.55 o                         
   6  -8   7         59.36         56.36         1.39 o                         
   7  -8   7         35.13         30.92         0.80 o                         
 -11  -7   7         25.90         29.53         0.61 o                         
 -10  -7   7         13.52         16.12         0.56 o                         
  -9  -7   7         31.73         30.36         0.62 o                         
  -8  -7   7         37.85         38.36         0.66 o                         
  -7  -7   7         83.26         75.63         1.02 o                         
  -6  -7   7          8.52          9.43         0.33 o                         
  -5  -7   7        101.59         97.09         1.15 o                         
  -4  -7   7         83.75         82.81         1.16 o                         
  -3  -7   7         64.97         67.59         1.19 o                         
  -2  -7   7         59.17         56.59         1.16 o                         
  -1  -7   7         15.78         13.55         0.62 o                         
   0  -7   7        209.89        212.08         3.15 o                         
   1  -7   7         29.56         29.54         0.90 o                         
   2  -7   7         10.55         10.55         0.55 o                         
   3  -7   7         42.53         38.02         1.11 o                         
   4  -7   7         49.53         54.02         1.42 o                         
   5  -7   7          4.36          5.84         0.41 o                         
   6  -7   7         34.84         38.86         0.92 o                         
   7  -7   7         37.86         34.68         1.13 o                         
   8  -7   7         27.72         27.00         1.20 o                         
 -12  -6   7         25.24         24.62         0.70 o                         
 -11  -6   7          7.77          9.15         0.41 o                         
 -10  -6   7         34.32         31.36         0.71 o                         
  -9  -6   7         12.63         14.51         0.41 o                         
  -8  -6   7          4.36          4.85         0.27 o                         
  -7  -6   7        118.61        121.67         1.42 o                         
  -6  -6   7        368.82        381.34         3.22 o                         
  -5  -6   7         66.59         63.95         0.88 o                         
  -4  -6   7        193.73        183.05         1.87 o                         
  -3  -6   7        118.56        120.91         1.86 o                         
  -2  -6   7         56.21         57.74         1.08 o                         
  -1  -6   7        166.45        175.01         2.67 o                         
   0  -6   7        145.55        152.01         2.16 o                         
   1  -6   7        190.40        182.81         2.50 o                         
   2  -6   7          3.08          3.58         0.52 o                         
   3  -6   7        451.27        444.74         5.15 o                         
   4  -6   7        146.84        139.36         2.66 o                         
   5  -6   7         26.72         28.92         0.88 o                         
   6  -6   7          4.49          3.57         0.42 o                         
   7  -6   7        100.68        102.36         1.90 o                         
   8  -6   7         22.24         16.37         0.87 o                         
   9  -6   7          5.98          6.94         0.49 o                         
 -13  -5   7          4.25          3.47         0.38 o                         
 -12  -5   7          2.38          2.30         0.24 o                         
 -11  -5   7         18.94         22.05         0.51 o                         
 -10  -5   7        145.99        152.50         1.74 o                         
  -9  -5   7         20.64         18.20         0.50 o                         
  -8  -5   7         17.64         14.12         0.43 o                         
  -7  -5   7        162.63        160.33         1.71 o                         
  -6  -5   7         18.96         19.01         0.50 o                         
  -5  -5   7         15.65         14.69         0.41 o                         
  -4  -5   7          1.21          1.77         0.17 o                         
  -3  -5   7         65.29         66.27         0.84 o                         
  -2  -5   7        183.94        174.52         1.88 o                         
  -1  -5   7         63.47         63.87         1.12 o                         
   0  -5   7        110.45         94.84         1.32 o                         
   1  -5   7        660.66        657.73         7.33 o                         
   2  -5   7        108.04        106.09         1.68 o                         
   3  -5   7        215.09        223.60         3.24 o                         
   4  -5   7        115.41        113.17         2.28 o                         
   5  -5   7         35.59         35.41         0.88 o                         
   6  -5   7        163.51        174.51         2.73 o                         
   7  -5   7          9.22          8.94         0.59 o                         
   8  -5   7          2.15          1.52         0.29 o                         
   9  -5   7         42.42         36.50         1.24 o                         
  10  -5   7          7.12          8.34         0.38 o                         
 -14  -4   7         22.23         20.67         1.11 o                         
 -13  -4   7         18.80         19.11         0.49 o                         
 -12  -4   7         59.55         60.88         0.89 o                         
 -11  -4   7         86.17         85.75         1.17 o                         
 -10  -4   7         44.47         39.82         0.75 o                         
  -9  -4   7         21.79         22.01         0.59 o                         
  -8  -4   7        142.15        145.28         1.68 o                         
  -7  -4   7        128.18        135.75         1.38 o                         
  -6  -4   7         59.31         64.18         0.98 o                         
  -5  -4   7         27.79         27.23         0.56 o                         
  -4  -4   7        811.41        802.17         5.54 o                         
  -3  -4   7        115.61        135.83         4.27 o                         
  -2  -4   7        523.97        586.25        10.81 o                         
  -1  -4   7        238.61        217.06         4.44 o                         
   0  -4   7        106.35        116.05         3.56 o                         
   1  -4   7        129.99        137.88         1.83 o                         
   2  -4   7         31.85         27.27         0.62 o                         
   3  -4   7         12.55         14.26         0.50 o                         
   4  -4   7         36.14         32.41         0.98 o                         
   5  -4   7         33.20         29.68         0.79 o                         
   6  -4   7        116.94        110.90         2.13 o                         
   7  -4   7        167.97        171.41         3.13 o                         
   8  -4   7         36.45         38.74         1.19 o                         
   9  -4   7         36.61         36.90         0.90 o                         
  10  -4   7         34.10         31.30         0.81 o                         
  11  -4   7         34.10         31.92         1.35 o                         
 -14  -3   7         45.56         50.74         1.00 o                         
 -13  -3   7         21.90         19.25         0.53 o                         
 -12  -3   7         13.01         11.56         0.57 o                         
 -11  -3   7         86.27         85.34         1.27 o                         
 -10  -3   7        173.64        171.39         2.23 o                         
  -9  -3   7        153.42        151.24         2.02 o                         
  -8  -3   7         19.46         22.69         0.62 o                         
  -7  -3   7        117.79        119.78         2.64 o                         
  -6  -3   7          2.98          2.65         0.18 o                         
  -5  -3   7        556.66        550.10        10.69 o                         
  -4  -3   7        315.58        371.57         9.38 o                         
  -3  -3   7       1151.05       1175.64        26.79 o                         
  -2  -3   7        770.23        854.53        13.91 o                         
  -1  -3   7        823.52        872.20        14.08 o                         
   0  -3   7        262.18        237.04         3.87 o                         
   1  -3   7         47.69         46.45         1.57 o                         
   2  -3   7         27.93         23.92         1.59 o                         
   3  -3   7        150.34        153.29         2.98 o                         
   4  -3   7        428.24        439.84         5.09 o                         
   5  -3   7        105.80        103.94         1.44 o                         
   6  -3   7         91.10         88.88         1.69 o                         
   7  -3   7        129.23        133.97         2.62 o                         
   8  -3   7        150.95        154.61         2.91 o                         
   9  -3   7         74.03         66.54         1.66 o                         
  10  -3   7          4.55          5.76         0.47 o                         
  11  -3   7         29.15         32.56         1.24 o                         
 -14  -2   7          8.02          7.82         0.40 o                         
 -13  -2   7          1.41          2.40         0.25 o                         
 -12  -2   7          1.43          2.75         0.26 o                         
 -11  -2   7         98.99        102.45         1.44 o                         
 -10  -2   7        210.79        194.72         2.26 o                         
  -9  -2   7         61.71         63.49         1.11 o                         
  -8  -2   7         40.80         42.70         0.93 o                         
  -7  -2   7        226.43        218.13         2.28 o                         
  -6  -2   7        869.61        883.43        25.93 o                         
  -5  -2   7        159.33        166.11         4.06 o                         
  -4  -2   7        163.68        179.52         4.69 o                         
  -3  -2   7         67.78         80.16         1.90 o                         
  -2  -2   7        127.18        125.39         2.27 o                         
  -1  -2   7        202.61        220.94         2.82 o                         
   0  -2   7        602.11        642.02         6.16 o                         
   1  -2   7        214.22        244.16         2.97 o                         
   2  -2   7        165.23        172.31         3.87 o                         
   3  -2   7        175.03        197.61         6.99 o                         
   4  -2   7        146.71        153.95         1.96 o                         
   5  -2   7        124.49        125.09         3.20 o                         
   6  -2   7        117.41        105.77         1.91 o                         
   7  -2   7        358.46        347.00         4.22 o                         
   8  -2   7         18.57         15.53         0.60 o                         
   9  -2   7         11.66         12.96         0.59 o                         
  10  -2   7         90.58         96.15         1.55 o                         
  11  -2   7          7.00          6.54         0.46 o                         
 -15  -1   7          4.82          4.78         0.22 o                         
 -14  -1   7         13.76         15.91         0.39 o                         
 -13  -1   7         65.18         72.97         1.19 o                         
 -12  -1   7         22.85         19.84         0.68 o                         
 -11  -1   7         19.38         18.67         0.68 o                         
 -10  -1   7          3.89          4.43         0.36 o                         
  -9  -1   7        222.74        214.74         2.15 o                         
  -8  -1   7         41.68         43.32         0.89 o                         
  -7  -1   7         41.83         34.29         1.65 o                         
  -6  -1   7        689.57        625.16        12.78 o                         
  -5  -1   7        286.55        293.55         6.72 o                         
  -4  -1   7       1049.89       1085.72        19.32 o                         
  -3  -1   7        428.07        425.05         4.98 o                         
  -2  -1   7        891.80        946.38         9.46 o                         
  -1  -1   7       1152.95       1245.94        11.96 o                         
   0  -1   7        820.51        944.29         9.48 o                         
   1  -1   7        106.91        122.63         2.28 o                         
   2  -1   7       1087.38       1238.42        13.24 o                         
   3  -1   7        174.75        186.97         3.44 o                         
   4  -1   7         18.40         19.25         1.10 o                         
   5  -1   7         23.77         20.34         0.48 o                         
   6  -1   7        302.15        285.78         2.57 o                         
   7  -1   7        395.87        393.95         4.70 o                         
   8  -1   7        334.92        356.59         4.36 o                         
   9  -1   7        270.92        256.19         3.04 o                         
  10  -1   7         74.20         72.97         1.20 o                         
  11  -1   7         48.47         45.25         0.83 o                         
  12  -1   7         13.09         13.54         0.37 o                         
 -15   0   7          1.32          0.96         0.14 o                         
 -14   0   7          2.00          1.64         0.18 o                         
 -13   0   7          0.26          0.04         0.22 o                         
 -12   0   7          1.10         -0.18         0.22 o                         
 -11   0   7        173.90        160.13         2.21 o                         
 -10   0   7         23.15         20.03         0.54 o                         
  -9   0   7          0.42          0.58         0.16 o                         
  -8   0   7         15.08         16.72         0.42 o                         
  -7   0   7        470.92        455.67         8.51 o                         
  -6   0   7        247.35        238.02         6.97 o                         
  -5   0   7         99.37        109.04         4.53 o                         
  -4   0   7        380.26        445.58         8.81 o                         
  -3   0   7         47.08         56.56         1.36 o                         
  -2   0   7        813.67        890.96         8.39 o                         
  -1   0   7        776.58        829.01         8.42 o                         
   0   0   7       1259.24       1215.34        11.74 o                         
   1   0   7        348.15        378.80         4.70 o                         
   2   0   7         80.69         72.41         1.87 o                         
   3   0   7        113.10        140.38         2.86 o                         
   4   0   7        353.31        383.12         7.06 o                         
   5   0   7        537.34        559.70         4.58 o                         
   6   0   7          0.23          0.45         0.17 o                         
   7   0   7         48.86         47.88         0.85 o                         
   8   0   7        135.27        144.02         2.18 o                         
   9   0   7        706.42        688.15         6.98 o                         
  10   0   7        170.86        166.84         2.13 o                         
  11   0   7          6.01          7.33         0.34 o                         
  12   0   7         11.47         10.02         0.31 o                         
 -15   1   7          4.94          4.70         0.27 o                         
 -14   1   7         13.82         15.85         0.38 o                         
 -13   1   7         65.27         70.40         1.00 o                         
 -12   1   7         22.69         19.36         0.65 o                         
 -11   1   7         19.20         17.15         0.48 o                         
 -10   1   7          3.73          4.55         0.28 o                         
  -9   1   7        221.62        212.42         3.47 o                         
  -8   1   7         41.22         42.25         0.76 o                         
  -7   1   7         42.57         34.12         2.07 o                         
  -6   1   7        688.75        638.81        10.37 o                         
  -5   1   7        285.07        312.62         5.36 o                         
  -4   1   7       1044.11       1093.10        18.72 o                         
  -3   1   7        429.71        430.49         5.19 o                         
  -2   1   7        901.38        952.98        10.35 o                         
  -1   1   7       1159.78       1250.01        13.00 o                         
   0   1   7        812.60        910.08         9.95 o                         
   1   1   7        105.64        121.43         2.42 o                         
   2   1   7       1080.78       1202.19        11.16 o                         
   3   1   7        172.92        187.76         4.25 o                         
   4   1   7         18.83         15.80         1.23 o                         
   5   1   7         24.80         21.33         0.47 o                         
   6   1   7        304.83        291.25         3.09 o                         
   7   1   7        394.51        383.32         3.95 o                         
   8   1   7        341.36        356.91         4.01 o                         
   9   1   7        270.94        250.81         2.60 o                         
  10   1   7         73.10         69.75         1.17 o                         
  11   1   7         47.97         45.64         0.84 o                         
  12   1   7         12.99         13.42         0.37 o                         
 -14   2   7          7.80          7.46         0.29 o                         
 -13   2   7          1.43          2.61         0.22 o                         
 -12   2   7          1.52          2.64         0.24 o                         
 -11   2   7         99.33         98.65         1.33 o                         
 -10   2   7        211.32        193.96         2.02 o                         
  -9   2   7         61.52         60.95         1.13 o                         
  -8   2   7         40.33         38.65         0.91 o                         
  -7   2   7        225.93        211.14         2.66 o                         
  -6   2   7        866.47        862.94        10.66 o                         
  -5   2   7        157.48        164.80         2.62 o                         
  -4   2   7        161.14        181.14         3.72 o                         
  -3   2   7         67.33         77.61         1.77 o                         
  -2   2   7        124.30        125.43         2.49 o                         
  -1   2   7        199.07        215.20         3.46 o                         
   0   2   7        599.42        620.72         7.41 o                         
   1   2   7        212.11        238.99         3.85 o                         
   2   2   7        165.84        171.41         3.23 o                         
   3   2   7        172.51        175.28         3.41 o                         
   4   2   7        144.76        145.73         2.06 o                         
   5   2   7        125.42        123.57         1.81 o                         
   6   2   7        118.55        104.16         1.29 o                         
   7   2   7        359.30        341.78         3.34 o                         
   8   2   7         18.82         15.98         0.49 o                         
   9   2   7         11.47         12.71         0.45 o                         
  10   2   7         89.76         93.97         1.39 o                         
  11   2   7          6.86          6.65         0.31 o                         
  12   2   7         33.67         35.69         1.09 o                         
 -14   3   7         46.18         54.87         1.19 o                         
 -13   3   7         22.03         18.32         0.73 o                         
 -12   3   7         13.00         11.36         0.45 o                         
 -11   3   7         84.95         83.46         2.35 o                         
 -10   3   7        172.94        158.73         4.55 o                         
  -9   3   7        154.14        145.38         4.03 o                         
  -8   3   7         19.31         20.93         0.67 o                         
  -7   3   7        118.34        115.80         3.03 o                         
  -6   3   7          2.88          2.65         0.44 o                         
  -5   3   7        559.33        567.86        14.10 o                         
  -4   3   7        314.87        353.03         9.61 o                         
  -3   3   7       1147.58       1170.62        29.00 o                         
  -2   3   7        774.20        842.84        17.38 o                         
  -1   3   7        818.64        868.81        10.14 o                         
   0   3   7        264.20        235.22         5.02 o                         
   1   3   7         47.83         46.72         2.12 o                         
   2   3   7         28.02         23.66         1.42 o                         
   3   3   7        148.07        140.57         2.06 o                         
   4   3   7        428.47        426.07         4.76 o                         
   5   3   7        105.66        103.24         1.75 o                         
   6   3   7         90.25         86.09         1.45 o                         
   7   3   7        128.90        128.96         2.10 o                         
   8   3   7        150.43        155.74         3.09 o                         
   9   3   7         74.48         66.81         1.32 o                         
  10   3   7          4.61          5.99         0.42 o                         
  11   3   7         28.63         33.84         0.82 o                         
 -13   4   7         18.84         19.21         0.68 o                         
 -12   4   7         59.19         61.15         1.44 o                         
 -11   4   7         85.09         81.48         1.88 o                         
 -10   4   7         44.75         38.37         2.41 o                         
  -9   4   7         21.67         19.15         1.00 o                         
  -8   4   7        140.98        138.05         8.34 o                         
  -7   4   7        128.00        129.50         3.82 o                         
  -6   4   7         60.18         60.01         2.84 o                         
  -5   4   7         28.30         27.04         1.19 o                         
  -4   4   7        806.65        792.75         9.26 o                         
  -3   4   7        114.77        133.61         4.48 o                         
  -2   4   7        527.44        547.45        18.73 o                         
  -1   4   7        239.05        226.03         5.14 o                         
   0   4   7        106.29        121.19         3.01 o                         
   1   4   7        131.59        138.06         3.72 o                         
   2   4   7         31.91         26.52         0.81 o                         
   3   4   7         12.70         13.10         0.55 o                         
   4   4   7         35.58         29.45         0.83 o                         
   5   4   7         32.78         29.70         0.87 o                         
   6   4   7        117.91        107.36         1.94 o                         
   7   4   7        167.52        166.66         2.70 o                         
   8   4   7         37.10         36.58         0.80 o                         
   9   4   7         37.16         37.05         0.90 o                         
  10   4   7         35.35         31.19         0.82 o                         
  11   4   7         34.35         33.17         0.87 o                         
 -13   5   7          4.08          3.28         0.54 o                         
 -12   5   7          2.37          2.27         0.29 o                         
 -11   5   7         18.42         20.17         1.14 o                         
 -10   5   7        145.12        146.61         4.12 o                         
  -9   5   7         20.58         18.41         0.97 o                         
  -8   5   7         17.78         14.35         1.24 o                         
  -7   5   7        162.47        158.50         3.60 o                         
  -6   5   7         19.38         19.56         1.36 o                         
  -5   5   7         16.11         15.03         1.22 o                         
  -4   5   7          1.16          1.77         0.32 o                         
  -3   5   7         65.38         66.88         2.37 o                         
  -2   5   7        185.16        172.40         4.23 o                         
  -1   5   7         65.51         65.17         2.01 o                         
   0   5   7        109.66         89.82         2.19 o                         
   1   5   7        660.45        630.53         8.56 o                         
   2   5   7        105.94        101.49         1.65 o                         
   3   5   7        215.21        211.86         2.89 o                         
   4   5   7        112.16        104.15         1.79 o                         
   5   5   7         36.94         34.64         0.95 o                         
   6   5   7        162.62        170.14         2.84 o                         
   7   5   7          8.71          9.06         0.45 o                         
   8   5   7          2.20          2.16         0.25 o                         
   9   5   7         43.18         39.92         0.87 o                         
  10   5   7          7.57          8.91         0.36 o                         
 -12   6   7         24.78         24.08         0.90 o                         
 -11   6   7          7.73          7.97         0.87 o                         
 -10   6   7         33.75         30.76         3.30 o                         
  -9   6   7         12.21         13.19         1.18 o                         
  -8   6   7          3.95          3.86         0.45 o                         
  -7   6   7        118.94        114.46         2.92 o                         
  -6   6   7        369.25        375.68         7.12 o                         
  -5   6   7         66.38         65.99         2.53 o                         
  -4   6   7        194.98        179.46         3.33 o                         
  -3   6   7        118.65        120.27         2.51 o                         
  -2   6   7         56.10         60.60         1.82 o                         
  -1   6   7        165.05        166.55         3.89 o                         
   0   6   7        146.07        151.85         3.64 o                         
   1   6   7        190.15        175.99         5.73 o                         
   2   6   7          2.88          3.28         0.38 o                         
   3   6   7        448.76        425.04         5.09 o                         
   4   6   7        146.07        133.64         2.40 o                         
   5   6   7         26.38         26.21         1.05 o                         
   6   6   7          4.39          3.65         0.35 o                         
   7   6   7        100.27        101.40         1.86 o                         
   8   6   7         22.02         17.12         0.55 o                         
   9   6   7          6.27          7.08         0.34 o                         
 -11   7   7         26.38         30.72         1.03 o                         
 -10   7   7         12.81         15.69         0.81 o                         
  -9   7   7         31.81         29.11         0.98 o                         
  -8   7   7         37.70         40.17         1.22 o                         
  -7   7   7         82.63         73.90         1.80 o                         
  -6   7   7          8.92         10.48         0.90 o                         
  -5   7   7        102.62         94.03         1.85 o                         
  -4   7   7         83.53         82.93         2.01 o                         
  -3   7   7         65.98         67.03         1.76 o                         
  -2   7   7         57.12         56.19         1.58 o                         
  -1   7   7         16.32         14.93         1.43 o                         
   0   7   7        207.29        206.23         6.56 o                         
   1   7   7         30.12         28.01         1.32 o                         
   2   7   7         10.29         10.10         0.73 o                         
   3   7   7         42.30         38.50         1.26 o                         
   4   7   7         48.71         51.67         1.47 o                         
   5   7   7          4.22          4.33         0.47 o                         
   6   7   7         35.50         39.73         1.18 o                         
   7   7   7         37.79         37.41         1.19 o                         
   8   7   7         27.12         28.85         0.84 o                         
  -9   8   7          9.60          8.78         0.57 o                         
  -8   8   7          5.84          4.79         0.41 o                         
  -7   8   7         16.44         17.99         1.06 o                         
  -6   8   7         70.39         75.08         2.20 o                         
  -5   8   7        110.05        118.31         2.08 o                         
  -4   8   7         41.81         44.62         1.64 o                         
  -3   8   7         96.57         97.01         2.65 o                         
  -2   8   7         79.33         74.74         6.42 o                         
  -1   8   7         57.14         56.34         1.88 o                         
   0   8   7         54.65         47.35         2.50 o                         
   1   8   7         42.08         39.03         1.54 o                         
   2   8   7         15.95         13.24         0.89 o                         
   3   8   7         20.88         19.58         1.04 o                         
   4   8   7        122.56        127.23         3.03 o                         
   5   8   7         89.94         91.88         4.90 o                         
   6   8   7         58.07         60.22         1.86 o                         
   7   8   7         36.02         36.38         1.59 o                         
  -7   9   7         30.20         37.65         1.72 o                         
  -6   9   7         17.98         14.45         1.11 o                         
  -5   9   7         59.97         58.92         1.73 o                         
  -4   9   7         28.89         29.47         1.18 o                         
  -3   9   7          0.28          1.02         0.47 o                         
  -2   9   7         12.05         10.73         0.75 o                         
  -1   9   7         35.20         37.76         1.37 o                         
   0   9   7         22.71         19.02         1.78 o                         
   1   9   7         16.30         14.62         0.83 o                         
   2   9   7         10.18          8.95         0.71 o                         
   3   9   7         51.55         46.70         1.45 o                         
   4   9   7         18.19         20.47         0.86 o                         
   5   9   7         42.93         44.64         1.78 o                         
  -4  10   7          5.44          5.62         0.63 o                         
  -3  10   7         16.51         16.91         0.73 o                         
  -2  10   7         10.13          9.67         0.57 o                         
  -1  10   7         31.07         27.72         1.01 o                         
   0  10   7          8.87          7.25         0.70 o                         
  -7  -9   8         21.08         19.45         0.46 o                         
  -6  -9   8         79.54         81.58         1.01 o                         
  -5  -9   8         21.59         24.37         0.44 o                         
  -4  -9   8         16.40         17.28         0.36 o                         
  -3  -9   8          3.79          4.06         0.20 o                         
  -2  -9   8          6.09          6.12         0.24 o                         
  -1  -9   8         15.42         16.29         0.38 o                         
   0  -9   8         48.97         51.43         0.76 o                         
   1  -9   8         12.34         12.65         0.37 o                         
   2  -9   8          3.03          3.13         0.22 o                         
   3  -9   8         47.77         48.37         1.55 o                         
   4  -9   8         19.22         21.28         1.73 o                         
  -9  -8   8         20.08         22.99         0.53 o                         
  -8  -8   8          2.05          3.11         0.23 o                         
  -7  -8   8        130.34        139.37         1.57 o                         
  -6  -8   8        110.87        106.31         1.20 o                         
  -5  -8   8         22.51         23.23         0.47 o                         
  -4  -8   8          0.46          0.30         0.17 o                         
  -3  -8   8         20.17         20.65         0.51 o                         
  -2  -8   8         50.44         50.76         0.89 o                         
  -1  -8   8        107.21        106.69         1.33 o                         
   0  -8   8        100.84        106.52         1.25 o                         
   1  -8   8         35.33         37.83         0.65 o                         
   2  -8   8         19.23         21.33         0.53 o                         
   3  -8   8        145.57        150.22         2.30 o                         
   4  -8   8         13.56         14.91         0.49 o                         
   5  -8   8         21.88         21.37         0.89 o                         
   6  -8   8          1.68          1.75         0.21 o                         
 -11  -7   8         10.13          9.86         0.92 o                         
 -10  -7   8          8.12          5.53         0.27 o                         
  -9  -7   8          0.95          1.20         0.17 o                         
  -8  -7   8         70.72         80.47         1.07 o                         
  -7  -7   8         76.02         75.43         1.06 o                         
  -6  -7   8         48.86         46.70         0.76 o                         
  -5  -7   8         46.25         45.20         0.71 o                         
  -4  -7   8         49.56         61.58         0.85 o                         
  -3  -7   8        286.76        290.28         3.07 o                         
  -2  -7   8         18.97         19.89         0.60 o                         
  -1  -7   8        210.37        221.15         2.31 o                         
   0  -7   8         23.38         27.07         0.75 o                         
   1  -7   8         25.40         28.08         0.71 o                         
   2  -7   8        139.01        142.22         2.11 o                         
   3  -7   8         18.53         21.68         1.02 o                         
   4  -7   8         64.42         73.29         1.30 o                         
   5  -7   8         42.81         47.69         0.96 o                         
   6  -7   8         10.44         10.85         0.38 o                         
   7  -7   8         63.96         66.70         2.47 o                         
 -12  -6   8          2.45          2.66         0.23 o                         
 -11  -6   8         29.96         29.15         0.56 o                         
 -10  -6   8          2.02          1.66         0.20 o                         
  -9  -6   8         82.39         85.76         1.14 o                         
  -8  -6   8         55.80         51.98         0.92 o                         
  -7  -6   8        119.49        118.51         1.58 o                         
  -6  -6   8          5.65          4.79         0.29 o                         
  -5  -6   8        271.29        287.75         2.85 o                         
  -4  -6   8        296.99        283.20         2.80 o                         
  -3  -6   8         15.56         15.33         0.70 o                         
  -2  -6   8         57.94         53.06         0.86 o                         
  -1  -6   8        134.34        132.50         1.68 o                         
   0  -6   8        127.85        141.17         1.90 o                         
   1  -6   8         66.44         75.97         1.17 o                         
   2  -6   8         34.56         36.69         0.76 o                         
   3  -6   8        131.57        136.19         1.86 o                         
   4  -6   8        133.83        140.65         1.89 o                         
   5  -6   8         65.31         62.64         1.09 o                         
   6  -6   8         69.98         65.21         1.08 o                         
   7  -6   8         29.23         37.69         1.29 o                         
   8  -6   8         37.39         38.77         1.51 o                         
   9  -6   8        108.02        102.82         3.03 o                         
 -13  -5   8          8.27          7.92         0.38 o                         
 -12  -5   8         15.70         16.25         0.42 o                         
 -11  -5   8         69.81         71.59         1.10 o                         
 -10  -5   8         72.24         72.11         1.10 o                         
  -9  -5   8         37.44         32.55         0.64 o                         
  -8  -5   8        122.95        130.39         1.57 o                         
  -7  -5   8         67.00         61.34         1.03 o                         
  -6  -5   8        143.52        136.92         1.73 o                         
  -5  -5   8        380.00        369.75         3.70 o                         
  -4  -5   8        263.32        266.55         2.26 o                         
  -3  -5   8         10.15         11.98         0.49 o                         
  -2  -5   8         35.26         30.49         0.58 o                         
  -1  -5   8         34.93         37.31         1.29 o                         
   0  -5   8         71.36         74.24         1.29 o                         
   1  -5   8        107.11         95.06         1.15 o                         
   2  -5   8        262.20        253.72         2.72 o                         
   3  -5   8        853.12        858.46         9.22 o                         
   4  -5   8        146.33        152.23         2.20 o                         
   5  -5   8        190.59        193.93         2.64 o                         
   6  -5   8         90.47         96.80         1.80 o                         
   7  -5   8         48.95         56.07         1.54 o                         
   8  -5   8         63.94         65.86         1.48 o                         
   9  -5   8         15.04         15.87         0.54 o                         
 -13  -4   8          0.31          0.35         0.15 o                         
 -12  -4   8         46.81         51.12         0.91 o                         
 -11  -4   8         79.54         77.95         1.25 o                         
 -10  -4   8         56.34         60.20         1.10 o                         
  -9  -4   8        110.93        119.90         1.75 o                         
  -8  -4   8         81.84         73.20         1.06 o                         
  -7  -4   8         80.82         93.43         1.22 o                         
  -6  -4   8        112.28        117.68         2.27 o                         
  -5  -4   8         11.12         10.63         0.41 o                         
  -4  -4   8         39.42         41.69         0.85 o                         
  -3  -4   8         65.89         58.07         0.76 o                         
  -2  -4   8        286.46        302.67         2.63 o                         
  -1  -4   8         33.95         40.01         0.72 o                         
   0  -4   8        604.45        624.68         4.73 o                         
   1  -4   8         14.69         12.61         0.34 o                         
   2  -4   8         86.81         95.04         1.20 o                         
   3  -4   8         27.28         24.66         0.64 o                         
   4  -4   8        172.01        167.85         2.36 o                         
   5  -4   8         34.91         27.00         0.86 o                         
   6  -4   8         25.86         27.99         0.78 o                         
   7  -4   8          7.15          5.97         0.44 o                         
   8  -4   8         33.94         33.63         1.06 o                         
   9  -4   8          2.45          1.86         0.27 o                         
  10  -4   8         36.82         37.16         1.42 o                         
 -14  -3   8          2.52          2.62         0.24 o                         
 -13  -3   8          0.63          0.58         0.18 o                         
 -12  -3   8         42.38         38.38         0.80 o                         
 -11  -3   8        174.35        176.22         2.55 o                         
 -10  -3   8         22.30         24.81         0.68 o                         
  -9  -3   8         12.26         18.11         0.58 o                         
  -8  -3   8        285.08        292.33         3.31 o                         
  -7  -3   8         90.79        108.02         1.32 o                         
  -6  -3   8        123.81        125.29         1.30 o                         
  -5  -3   8         43.62         36.87         0.62 o                         
  -4  -3   8          5.94          5.31         0.42 o                         
  -3  -3   8        556.60        608.09        15.24 o                         
  -2  -3   8        509.62        537.67        10.07 o                         
  -1  -3   8        175.75        176.12         4.80 o                         
   0  -3   8        151.53        160.03         3.22 o                         
   1  -3   8          2.69          1.43         0.19 o                         
   2  -3   8        235.17        234.15         4.31 o                         
   3  -3   8         31.24         33.22         0.84 o                         
   4  -3   8        112.42        101.36         1.55 o                         
   5  -3   8         62.33         61.29         1.20 o                         
   6  -3   8         59.18         59.61         1.20 o                         
   7  -3   8         10.27         11.90         0.59 o                         
   8  -3   8         19.90         18.06         1.03 o                         
   9  -3   8         41.26         37.16         1.41 o                         
  10  -3   8          0.13          0.14         0.29 o                         
  11  -3   8          4.92          3.17         0.34 o                         
 -14  -2   8         23.38         24.35         0.66 o                         
 -13  -2   8         25.67         26.53         0.63 o                         
 -12  -2   8        133.11        129.05         1.52 o                         
 -11  -2   8         20.25         21.53         0.54 o                         
 -10  -2   8        137.07        134.90         1.72 o                         
  -9  -2   8         12.73         10.82         0.56 o                         
  -8  -2   8        182.40        171.42         1.99 o                         
  -7  -2   8        152.30        148.72         1.81 o                         
  -6  -2   8         88.37         85.79         1.01 o                         
  -5  -2   8        501.69        512.40        12.39 o                         
  -4  -2   8        270.61        301.68         8.09 o                         
  -3  -2   8          5.23          5.62         0.53 o                         
  -2  -2   8         52.43         58.15         1.59 o                         
  -1  -2   8        192.97        204.93         3.26 o                         
   0  -2   8        808.71        798.02         8.66 o                         
   1  -2   8        359.91        405.33        10.14 o                         
   2  -2   8        107.89        120.68         4.85 o                         
   3  -2   8         85.21         99.34         1.60 o                         
   4  -2   8        362.25        379.12         5.40 o                         
   5  -2   8        633.25        596.50         7.00 o                         
   6  -2   8        200.44        212.29         3.20 o                         
   7  -2   8        244.64        245.00         4.13 o                         
   8  -2   8        271.99        262.54         3.37 o                         
   9  -2   8          0.47          0.21         0.24 o                         
  10  -2   8          0.30          0.06         0.32 o                         
  11  -2   8          2.74          1.97         0.34 o                         
 -14  -1   8         16.72         17.34         0.44 o                         
 -13  -1   8         64.38         70.65         1.26 o                         
 -12  -1   8         49.39         41.08         0.97 o                         
 -11  -1   8         27.90         24.89         0.76 o                         
 -10  -1   8          7.21          4.33         0.27 o                         
  -9  -1   8         38.84         44.19         0.70 o                         
  -8  -1   8        199.14        195.31         1.62 o                         
  -7  -1   8        284.77        267.38         3.41 o                         
  -6  -1   8         38.68         44.59         2.90 o                         
  -5  -1   8        213.81        210.66         3.90 o                         
  -4  -1   8        215.00        216.44         6.48 o                         
  -3  -1   8         92.60        100.10         2.53 o                         
  -2  -1   8        416.37        479.70         5.74 o                         
  -1  -1   8        394.18        444.92         5.45 o                         
   0  -1   8        482.33        497.27         5.98 o                         
   1  -1   8        277.19        294.69         4.23 o                         
   2  -1   8         56.48         42.22         1.56 o                         
   3  -1   8        336.31        362.60         3.33 o                         
   4  -1   8        124.57        134.98         1.55 o                         
   5  -1   8        385.51        374.04         3.34 o                         
   6  -1   8          9.47         10.83         0.48 o                         
   7  -1   8        172.82        178.43         2.01 o                         
   8  -1   8         96.28         94.18         1.63 o                         
   9  -1   8         52.78         46.34         1.23 o                         
  10  -1   8         37.23         37.21         0.93 o                         
  11  -1   8         18.18         15.82         0.52 o                         
 -14   0   8         40.34         33.50         0.66 o                         
 -13   0   8         36.90         38.22         0.74 o                         
 -12   0   8         11.53          8.72         0.37 o                         
 -11   0   8         37.47         27.65         0.60 o                         
 -10   0   8         95.26        104.53         1.31 o                         
  -9   0   8         20.08         21.01         0.45 o                         
  -8   0   8          6.95          6.64         0.29 o                         
  -7   0   8          3.07          3.93         0.21 o                         
  -6   0   8         50.76         47.77         2.57 o                         
  -5   0   8          8.26          7.04         0.75 o                         
  -4   0   8         16.66         19.36         0.94 o                         
  -3   0   8         59.19         74.52         2.07 o                         
  -2   0   8          1.85          7.16         0.73 o                         
  -1   0   8       1685.25       1951.70        18.16 o                         
   0   0   8          1.02          2.77         0.39 o                         
   1   0   8        290.86        256.44         3.83 o                         
   2   0   8        136.52        154.32         3.11 o                         
   3   0   8        149.83        148.96         3.18 o                         
   4   0   8         13.11          8.11         0.37 o                         
   5   0   8          0.75          1.09         0.18 o                         
   6   0   8        127.58        103.73         1.36 o                         
   7   0   8         22.00         22.20         0.57 o                         
   8   0   8         60.79         70.67         1.37 o                         
   9   0   8          0.41          2.15         0.30 o                         
  10   0   8        107.44        111.81         1.89 o                         
  11   0   8         15.69         20.16         0.62 o                         
 -14   1   8         16.58         17.14         0.51 o                         
 -13   1   8         63.99         67.05         0.96 o                         
 -12   1   8         50.44         43.15         0.73 o                         
 -11   1   8         27.71         24.89         0.54 o                         
 -10   1   8          7.31          4.31         0.29 o                         
  -9   1   8         38.32         42.42         0.79 o                         
  -8   1   8        198.34        192.80         1.99 o                         
  -7   1   8        280.77        264.50         3.85 o                         
  -6   1   8         38.56         45.77         2.87 o                         
  -5   1   8        212.48        205.67         6.08 o                         
  -4   1   8        213.77        215.00         4.81 o                         
  -3   1   8         90.55         98.60         2.14 o                         
  -2   1   8        415.98        469.33         7.45 o                         
  -1   1   8        398.06        437.17         5.87 o                         
   0   1   8        483.42        483.97         6.34 o                         
   1   1   8        280.19        288.74         4.47 o                         
   2   1   8         54.50         41.42         1.35 o                         
   3   1   8        337.23        358.27         3.97 o                         
   4   1   8        124.07        134.48         1.63 o                         
   5   1   8        380.93        364.11         3.12 o                         
   6   1   8          9.51         10.55         0.51 o                         
   7   1   8        169.89        173.82         1.88 o                         
   8   1   8         97.46         94.07         1.31 o                         
   9   1   8         52.08         44.91         1.01 o                         
  10   1   8         37.65         37.65         0.93 o                         
  11   1   8         17.80         15.22         0.58 o                         
 -14   2   8         23.54         25.25         0.66 o                         
 -13   2   8         25.63         24.84         0.52 o                         
 -12   2   8        132.55        128.63         1.63 o                         
 -11   2   8         19.58         20.47         0.54 o                         
 -10   2   8        139.09        134.34         1.93 o                         
  -9   2   8         12.76         11.12         0.56 o                         
  -8   2   8        183.09        164.44         2.40 o                         
  -7   2   8        153.50        142.29         2.11 o                         
  -6   2   8         88.24         85.59         1.71 o                         
  -5   2   8        502.16        568.59        10.58 o                         
  -4   2   8        269.23        293.16         5.30 o                         
  -3   2   8          4.96          5.48         0.61 o                         
  -2   2   8         50.32         55.63         1.71 o                         
  -1   2   8        194.76        204.51         4.06 o                         
   0   2   8        806.28        774.19         9.16 o                         
   1   2   8        359.18        380.92         5.56 o                         
   2   2   8        107.60        112.60         2.70 o                         
   3   2   8         84.32         96.13         1.26 o                         
   4   2   8        363.92        363.98         4.71 o                         
   5   2   8        632.48        578.29         5.15 o                         
   6   2   8        201.46        209.19         2.14 o                         
   7   2   8        248.19        241.05         2.54 o                         
   8   2   8        271.35        260.33         2.68 o                         
   9   2   8          0.42          0.07         0.21 o                         
  10   2   8          0.35          0.21         0.21 o                         
  11   2   8          2.89          2.15         0.43 o                         
 -14   3   8          2.43          2.81         0.27 o                         
 -13   3   8          0.71          0.40         0.24 o                         
 -12   3   8         42.09         39.18         1.16 o                         
 -11   3   8        174.95        172.19         3.15 o                         
 -10   3   8         22.73         25.02         0.87 o                         
  -9   3   8         11.70         15.78         0.61 o                         
  -8   3   8        284.40        280.51         4.14 o                         
  -7   3   8         89.35        101.58         3.10 o                         
  -6   3   8        123.45        126.85         3.30 o                         
  -5   3   8         43.08         39.22         1.56 o                         
  -4   3   8          6.40          5.50         0.59 o                         
  -3   3   8        552.19        584.28        19.76 o                         
  -2   3   8        513.28        525.12        12.66 o                         
  -1   3   8        176.82        171.27         4.28 o                         
   0   3   8        149.82        153.47         4.13 o                         
   1   3   8          2.39          0.80         0.20 o                         
   2   3   8        238.76        228.58         4.11 o                         
   3   3   8         32.25         32.92         0.77 o                         
   4   3   8        112.41         94.82         1.50 o                         
   5   3   8         62.72         56.74         1.24 o                         
   6   3   8         59.10         58.64         1.49 o                         
   7   3   8         10.75         12.42         0.59 o                         
   8   3   8         19.68         15.90         0.64 o                         
   9   3   8         41.55         38.11         1.03 o                         
  10   3   8          0.18          0.21         0.30 o                         
  11   3   8          5.13          3.73         0.31 o                         
 -13   4   8          0.26          0.40         0.20 o                         
 -12   4   8         46.94         50.63         1.52 o                         
 -11   4   8         79.80         81.79         3.03 o                         
 -10   4   8         56.23         58.43         2.53 o                         
  -9   4   8        109.64        114.14         6.20 o                         
  -8   4   8         80.95         73.89         2.10 o                         
  -7   4   8         80.86         86.15         8.17 o                         
  -6   4   8        112.95        113.43         3.34 o                         
  -5   4   8         10.37         10.36         0.76 o                         
  -4   4   8         39.03         41.70         1.52 o                         
  -3   4   8         68.36         60.91         1.57 o                         
  -2   4   8        288.37        304.38         5.32 o                         
  -1   4   8         33.63         36.04         1.64 o                         
   0   4   8        611.01        621.07         7.14 o                         
   1   4   8         15.62         12.00         0.65 o                         
   2   4   8         87.52         89.79         2.49 o                         
   3   4   8         27.43         23.73         0.68 o                         
   4   4   8        169.62        156.50         2.50 o                         
   5   4   8         35.23         25.84         0.97 o                         
   6   4   8         26.07         29.73         1.14 o                         
   7   4   8          7.34          6.15         0.51 o                         
   8   4   8         34.70         33.30         0.88 o                         
   9   4   8          2.38          1.52         0.28 o                         
  10   4   8         37.64         41.33         1.05 o                         
 -13   5   8          8.31          8.48         0.70 o                         
 -12   5   8         15.37         16.50         0.76 o                         
 -11   5   8         68.92         68.96         2.67 o                         
 -10   5   8         71.97         72.65         4.54 o                         
  -9   5   8         36.58         29.18         1.24 o                         
  -8   5   8        123.20        125.67         9.23 o                         
  -7   5   8         65.79         58.27         3.04 o                         
  -6   5   8        141.64        123.07         6.11 o                         
  -5   5   8        378.87        359.56         6.12 o                         
  -4   5   8        263.92        263.83         4.83 o                         
  -3   5   8          9.97         11.37         0.79 o                         
  -2   5   8         35.51         31.92         1.04 o                         
  -1   5   8         34.89         36.32         1.68 o                         
   0   5   8         72.05         70.59         1.47 o                         
   1   5   8        107.34         93.04         1.76 o                         
   2   5   8        259.57        237.50         3.98 o                         
   3   5   8        855.90        816.25         8.94 o                         
   4   5   8        146.78        145.11         2.69 o                         
   5   5   8        191.13        186.81         2.70 o                         
   6   5   8         91.11         94.67         2.54 o                         
   7   5   8         49.03         51.84         1.27 o                         
   8   5   8         63.23         63.13         1.35 o                         
   9   5   8         15.59         16.84         0.66 o                         
 -12   6   8          2.26          2.22         0.31 o                         
 -11   6   8         29.28         29.72         1.09 o                         
 -10   6   8          1.91          1.77         0.40 o                         
  -9   6   8         82.20         87.75         2.59 o                         
  -8   6   8         56.15         48.07         1.71 o                         
  -7   6   8        118.63        121.38         4.53 o                         
  -6   6   8          5.46          4.47         0.62 o                         
  -5   6   8        272.15        290.58         5.76 o                         
  -4   6   8        298.32        273.60         4.60 o                         
  -3   6   8         15.73         15.96         0.81 o                         
  -2   6   8         58.65         50.49         1.86 o                         
  -1   6   8        133.93        130.92         4.28 o                         
   0   6   8        130.75        136.08         3.41 o                         
   1   6   8         66.59         75.92         3.69 o                         
   2   6   8         32.97         33.88         1.20 o                         
   3   6   8        130.02        126.45         2.34 o                         
   4   6   8        134.02        134.39         2.11 o                         
   5   6   8         64.52         58.47         1.44 o                         
   6   6   8         70.88         68.48         2.04 o                         
   7   6   8         28.80         35.12         0.94 o                         
   8   6   8         37.61         38.70         1.05 o                         
 -11   7   8         10.25         10.19         0.54 o                         
 -10   7   8          8.22          5.16         0.47 o                         
  -9   7   8          0.90          0.83         0.33 o                         
  -8   7   8         70.71         77.14         1.75 o                         
  -7   7   8         76.05         74.52         2.21 o                         
  -6   7   8         48.48         46.18         4.97 o                         
  -5   7   8         45.91         44.35         1.85 o                         
  -4   7   8         49.11         63.31         2.04 o                         
  -3   7   8        289.41        288.73         4.81 o                         
  -2   7   8         18.71         18.23         1.11 o                         
  -1   7   8        211.82        212.54         4.71 o                         
   0   7   8         23.97         28.10         1.90 o                         
   1   7   8         24.69         24.29         1.77 o                         
   2   7   8        137.32        132.81         4.71 o                         
   3   7   8         18.93         21.12         0.90 o                         
   4   7   8         64.08         74.25         1.77 o                         
   5   7   8         43.83         46.94         1.31 o                         
   6   7   8         10.60         11.03         0.59 o                         
   7   7   8         64.52         68.21         1.46 o                         
  -9   8   8         20.19         22.88         0.87 o                         
  -8   8   8          1.85          3.31         0.44 o                         
  -7   8   8        130.04        135.59         3.13 o                         
  -6   8   8        112.19        109.11         2.73 o                         
  -5   8   8         22.06         23.16         0.91 o                         
  -4   8   8          0.41          0.08         0.30 o                         
  -3   8   8         20.04         19.96         1.22 o                         
  -2   8   8         50.26         51.75         2.57 o                         
  -1   8   8        108.13        105.58         3.98 o                         
   0   8   8        101.51        104.28         3.91 o                         
   1   8   8         35.21         39.77         2.17 o                         
   2   8   8         19.26         21.26         1.55 o                         
   3   8   8        146.03        147.39         3.93 o                         
   4   8   8         13.29         14.88         1.13 o                         
   5   8   8         21.98         20.17         0.89 o                         
   6   8   8          1.42          1.19         0.36 o                         
  -7   9   8         21.06         20.43         1.14 o                         
  -6   9   8         78.79         84.62         2.90 o                         
  -5   9   8         21.12         22.57         1.35 o                         
  -4   9   8         16.77         18.99         0.89 o                         
  -3   9   8          3.64          4.49         0.49 o                         
  -2   9   8          6.17          5.91         0.66 o                         
  -1   9   8         14.88         14.45         1.17 o                         
   0   9   8         48.75         52.98         2.31 o                         
   1   9   8         12.10         12.42         1.05 o                         
   2   9   8          3.04          2.77         0.58 o                         
   3   9   8         48.30         51.02         1.43 o                         
  -6  -9   9         20.54         19.31         0.51 o                         
  -5  -9   9          2.62          2.45         0.19 o                         
  -4  -9   9         19.00         21.02         0.39 o                         
  -3  -9   9          3.19          4.39         0.20 o                         
  -2  -9   9         36.69         39.53         0.61 o                         
  -1  -9   9          1.88          2.10         0.17 o                         
   0  -9   9          2.31          2.37         0.18 o                         
   1  -9   9         20.02         18.73         0.48 o                         
   2  -9   9         73.09         72.48         1.96 o                         
  -8  -8   9         22.48         26.09         0.49 o                         
  -7  -8   9          6.53          7.46         0.29 o                         
  -6  -8   9          7.25          7.43         0.29 o                         
  -5  -8   9          1.21          1.47         0.20 o                         
  -4  -8   9         31.63         33.40         0.58 o                         
  -3  -8   9         45.31         50.39         0.75 o                         
  -2  -8   9         17.77         18.38         0.44 o                         
  -1  -8   9         31.17         37.88         0.60 o                         
   0  -8   9          6.34          7.37         0.29 o                         
   1  -8   9         39.98         43.44         0.67 o                         
   2  -8   9         12.15         11.74         0.38 o                         
   3  -8   9          0.31          0.83         0.17 o                         
   4  -8   9          0.25          1.01         0.18 o                         
   5  -8   9         11.43          8.89         0.39 o                         
 -10  -7   9          5.03          5.55         0.30 o                         
  -9  -7   9         29.35         30.36         0.65 o                         
  -8  -7   9         30.79         32.24         0.64 o                         
  -7  -7   9         63.53         62.84         1.43 o                         
  -6  -7   9         36.18         34.08         0.66 o                         
  -5  -7   9         69.01         72.51         0.98 o                         
  -4  -7   9         62.30         63.36         0.97 o                         
  -3  -7   9          6.87          7.44         0.33 o                         
  -2  -7   9          2.69          4.17         0.23 o                         
  -1  -7   9         32.78         35.89         0.62 o                         
   0  -7   9        159.95        149.34         1.53 o                         
   1  -7   9         48.88         53.47         0.87 o                         
   2  -7   9         20.53         25.98         0.73 o                         
   3  -7   9          1.56          1.80         0.27 o                         
   4  -7   9          9.14          7.08         0.34 o                         
   5  -7   9        102.74        105.89         1.41 o                         
   6  -7   9         47.98         51.38         1.00 o                         
 -11  -6   9          2.46          3.39         0.24 o                         
 -10  -6   9         13.74         13.79         0.43 o                         
  -9  -6   9          2.24          3.34         0.25 o                         
  -8  -6   9         10.76          8.43         0.37 o                         
  -7  -6   9        114.94        123.56         1.61 o                         
  -6  -6   9         31.51         29.48         0.74 o                         
  -5  -6   9         77.53         73.64         1.15 o                         
  -4  -6   9          9.00          6.84         0.32 o                         
  -3  -6   9        264.09        273.91         2.57 o                         
  -2  -6   9        205.00        203.13         2.04 o                         
  -1  -6   9         95.29        101.45         1.18 o                         
   0  -6   9         30.24         33.67         0.61 o                         
   1  -6   9        121.78        131.19         1.69 o                         
   2  -6   9         15.38         15.89         0.50 o                         
   3  -6   9         51.40         50.23         0.98 o                         
   4  -6   9         51.40         56.65         0.95 o                         
   5  -6   9         31.34         34.38         0.74 o                         
   6  -6   9          6.48          4.35         0.40 o                         
   7  -6   9         44.37         48.67         1.40 o                         
   8  -6   9         14.68         13.52         0.50 o                         
 -12  -5   9         11.10         12.82         0.38 o                         
 -11  -5   9          3.08          1.69         0.21 o                         
 -10  -5   9          9.06          7.38         0.36 o                         
  -9  -5   9        138.45        139.10         1.61 o                         
  -8  -5   9        280.18        276.98         5.59 o                         
  -7  -5   9         15.17         13.81         0.51 o                         
  -6  -5   9        193.54        185.97         2.35 o                         
  -5  -5   9        150.47        150.82         1.63 o                         
  -4  -5   9          8.79         11.85         0.37 o                         
  -3  -5   9        336.34        340.99         2.88 o                         
  -2  -5   9        257.79        253.67         2.54 o                         
  -1  -5   9        485.31        492.59         4.42 o                         
   0  -5   9        156.54        163.48         1.71 o                         
   1  -5   9         93.75         84.52         1.24 o                         
   2  -5   9        118.48        127.07         1.64 o                         
   3  -5   9         24.50         28.71         0.72 o                         
   4  -5   9         21.62         22.08         0.63 o                         
   5  -5   9          6.29          6.55         0.40 o                         
   6  -5   9         33.50         33.61         0.92 o                         
   7  -5   9          4.58          4.97         0.57 o                         
   8  -5   9         21.64         19.01         0.70 o                         
   9  -5   9         35.80         36.30         0.86 o                         
 -13  -4   9         43.19         43.31         0.72 o                         
 -12  -4   9         24.81         22.74         0.56 o                         
 -11  -4   9          4.28          5.19         0.32 o                         
 -10  -4   9         37.71         41.86         0.87 o                         
  -9  -4   9         87.85         93.93         1.45 o                         
  -8  -4   9         18.82         17.76         0.49 o                         
  -7  -4   9         89.89         90.64         1.54 o                         
  -6  -4   9         32.67         36.62         0.75 o                         
  -5  -4   9         24.89         22.90         0.54 o                         
  -4  -4   9        244.52        243.27         3.00 o                         
  -3  -4   9         48.65         46.35         0.73 o                         
  -2  -4   9          0.64          0.66         0.19 o                         
  -1  -4   9        388.82        415.73         3.59 o                         
   0  -4   9        117.28        118.48         1.32 o                         
   1  -4   9         38.61         38.39         0.70 o                         
   2  -4   9        136.25        134.03         1.67 o                         
   3  -4   9        146.30        139.27         2.07 o                         
   4  -4   9        178.05        177.75         2.50 o                         
   5  -4   9         44.48         49.48         1.08 o                         
   6  -4   9         72.04         76.94         1.56 o                         
   7  -4   9         22.98         21.56         0.89 o                         
   8  -4   9         11.79         11.22         0.66 o                         
   9  -4   9         13.86         15.15         0.76 o                         
 -14  -3   9         35.34         37.10         0.88 o                         
 -13  -3   9         25.55         23.33         0.54 o                         
 -12  -3   9          2.98          3.05         0.26 o                         
 -11  -3   9         28.02         33.64         0.84 o                         
 -10  -3   9         32.63         33.74         0.87 o                         
  -9  -3   9         78.75         70.43         1.33 o                         
  -8  -3   9         12.59         15.65         0.50 o                         
  -7  -3   9        129.53        125.08         1.41 o                         
  -6  -3   9         33.61         35.08         0.58 o                         
  -5  -3   9        500.98        485.85         4.85 o                         
  -4  -3   9        331.22        329.87         3.63 o                         
  -3  -3   9        171.25        165.08         1.78 o                         
  -2  -3   9         93.58         85.64         1.03 o                         
  -1  -3   9        446.04        488.30         4.73 o                         
   0  -3   9        290.80        293.01         3.89 o                         
   1  -3   9        106.37         95.97         1.44 o                         
   2  -3   9         16.27         18.25         0.63 o                         
   3  -3   9        243.51        262.46         3.67 o                         
   4  -3   9         69.87         71.15         1.32 o                         
   5  -3   9         81.49         91.62         1.59 o                         
   6  -3   9         92.62         96.05         1.63 o                         
   7  -3   9         77.66         79.09         1.61 o                         
   8  -3   9          5.46          5.74         0.63 o                         
   9  -3   9         35.70         36.07         1.30 o                         
  10  -3   9          1.80          1.08         0.29 o                         
 -14  -2   9          9.06          8.50         0.44 o                         
 -13  -2   9          7.24          8.27         0.51 o                         
 -12  -2   9          3.48          4.85         0.28 o                         
 -11  -2   9         98.14         87.60         1.27 o                         
 -10  -2   9        228.38        212.32         2.74 o                         
  -9  -2   9         91.91         84.64         1.10 o                         
  -8  -2   9         24.64         22.98         0.56 o                         
  -7  -2   9        102.69         99.15         1.34 o                         
  -6  -2   9        295.78        289.18         2.89 o                         
  -5  -2   9        119.79        120.73         1.42 o                         
  -4  -2   9        389.77        406.78         4.43 o                         
  -3  -2   9        350.94        407.63        14.60 o                         
  -2  -2   9         24.48         25.75         3.08 o                         
  -1  -2   9         73.71         77.88         3.05 o                         
   0  -2   9        174.03        178.51         6.85 o                         
   1  -2   9        121.01        130.55         3.32 o                         
   2  -2   9         32.55         28.59         0.76 o                         
   3  -2   9         50.57         55.85         1.16 o                         
   4  -2   9        340.75        318.56         4.38 o                         
   5  -2   9        164.67        156.95         2.07 o                         
   6  -2   9         60.65         67.23         1.04 o                         
   7  -2   9        144.38        156.29         1.82 o                         
   8  -2   9        134.05        125.25         1.75 o                         
   9  -2   9         45.76         46.14         1.04 o                         
  10  -2   9         77.21         69.29         1.82 o                         
 -14  -1   9          5.07          4.44         0.24 o                         
 -13  -1   9         18.63         15.52         0.53 o                         
 -12  -1   9         21.66         25.48         0.73 o                         
 -11  -1   9         36.47         40.47         0.75 o                         
 -10  -1   9         28.92         28.10         0.57 o                         
  -9  -1   9         22.24         19.85         0.44 o                         
  -8  -1   9         52.27         43.00         0.97 o                         
  -7  -1   9        231.00        224.95         4.00 o                         
  -6  -1   9        271.68        263.02         5.85 o                         
  -5  -1   9        193.79        192.31         2.57 o                         
  -4  -1   9        220.25        249.30         7.03 o                         
  -3  -1   9        277.17        296.94         4.38 o                         
  -2  -1   9        262.44        293.63         4.32 o                         
  -1  -1   9        126.13        130.55         2.64 o                         
   0  -1   9        317.40        324.66         4.70 o                         
   1  -1   9        189.40        198.90         3.52 o                         
   2  -1   9        204.63        225.56         2.35 o                         
   3  -1   9         93.76        100.60         1.38 o                         
   4  -1   9         25.04         22.43         0.60 o                         
   5  -1   9         41.82         43.85         0.91 o                         
   6  -1   9         58.50         59.83         1.15 o                         
   7  -1   9         33.15         38.65         0.76 o                         
   8  -1   9         21.55         22.77         0.65 o                         
   9  -1   9         56.30         55.22         1.20 o                         
  10  -1   9         17.34         18.42         0.60 o                         
 -14   0   9          1.18          1.40         0.20 o                         
 -13   0   9          0.66          0.35         0.17 o                         
 -12   0   9         75.55         77.57         1.04 o                         
 -11   0   9         29.56         35.69         0.68 o                         
 -10   0   9          7.20          8.33         0.33 o                         
  -9   0   9         72.87         70.44         1.00 o                         
  -8   0   9         44.44         44.39         0.86 o                         
  -7   0   9        110.68        102.32         2.08 o                         
  -6   0   9        110.27        127.65         3.10 o                         
  -5   0   9        201.91        209.15         3.06 o                         
  -4   0   9        279.14        271.76         5.08 o                         
  -3   0   9         91.02         84.45         2.26 o                         
  -2   0   9         13.83         11.18         0.82 o                         
  -1   0   9        757.59        808.55         9.87 o                         
   0   0   9        861.41        894.37        13.71 o                         
   1   0   9       1047.15       1078.81        12.35 o                         
   2   0   9        464.32        538.20         4.37 o                         
   3   0   9        143.75        158.47         1.92 o                         
   4   0   9         26.98         31.08         0.74 o                         
   5   0   9         88.05         78.23         1.42 o                         
   6   0   9        918.24        943.80         8.04 o                         
   7   0   9         28.32         25.77         0.62 o                         
   8   0   9          0.46          0.63         0.19 o                         
   9   0   9        108.66        108.62         1.88 o                         
  10   0   9         52.41         41.79         0.94 o                         
  11   0   9         12.73         12.67         0.42 o                         
 -14   1   9          4.99          4.50         0.22 o                         
 -13   1   9         18.36         14.98         0.44 o                         
 -12   1   9         21.29         24.42         0.54 o                         
 -11   1   9         35.31         38.51         0.81 o                         
 -10   1   9         28.41         26.59         0.77 o                         
  -9   1   9         22.10         20.23         0.59 o                         
  -8   1   9         53.10         43.83         0.88 o                         
  -7   1   9        232.33        220.79         3.63 o                         
  -6   1   9        271.21        258.11         4.55 o                         
  -5   1   9        193.00        191.48         3.23 o                         
  -4   1   9        221.36        244.06         7.65 o                         
  -3   1   9        279.57        298.94         4.84 o                         
  -2   1   9        267.13        301.40         4.81 o                         
  -1   1   9        123.28        128.60         2.86 o                         
   0   1   9        314.64        323.90         5.96 o                         
   1   1   9        188.70        190.19         2.70 o                         
   2   1   9        206.44        222.61         2.17 o                         
   3   1   9         95.59        102.19         1.40 o                         
   4   1   9         25.02         21.02         0.53 o                         
   5   1   9         41.70         42.13         0.91 o                         
   6   1   9         58.34         57.80         1.11 o                         
   7   1   9         33.17         38.01         0.72 o                         
   8   1   9         21.26         22.30         0.56 o                         
   9   1   9         56.00         52.80         1.05 o                         
  10   1   9         16.96         16.74         0.56 o                         
 -14   2   9          8.78          8.81         0.65 o                         
 -13   2   9          7.47          8.62         0.35 o                         
 -12   2   9          3.55          5.01         0.34 o                         
 -11   2   9         99.05         84.22         1.27 o                         
 -10   2   9        225.14        197.54         2.54 o                         
  -9   2   9         91.06         82.48         1.65 o                         
  -8   2   9         24.64         22.67         0.56 o                         
  -7   2   9        101.24         91.42         1.78 o                         
  -6   2   9        297.21        281.96         5.90 o                         
  -5   2   9        118.08        121.56         3.62 o                         
  -4   2   9        393.19        413.91         5.07 o                         
  -3   2   9        355.52        390.06         5.87 o                         
  -2   2   9         24.33         22.84         1.20 o                         
  -1   2   9         72.59         76.08         2.19 o                         
   0   2   9        178.70        170.33         2.18 o                         
   1   2   9        119.33        123.68         2.71 o                         
   2   2   9         32.80         27.85         0.90 o                         
   3   2   9         50.30         50.61         1.10 o                         
   4   2   9        340.16        306.22         3.23 o                         
   5   2   9        164.11        150.60         1.78 o                         
   6   2   9         59.97         63.73         1.09 o                         
   7   2   9        145.86        154.63         1.82 o                         
   8   2   9        134.13        126.05         1.54 o                         
   9   2   9         46.11         45.77         0.87 o                         
  10   2   9         76.52         67.94         1.82 o                         
 -14   3   9         35.33         39.47         1.49 o                         
 -13   3   9         25.54         24.05         0.78 o                         
 -12   3   9          2.93          2.46         0.35 o                         
 -11   3   9         27.68         31.39         1.09 o                         
 -10   3   9         32.35         31.91         0.97 o                         
  -9   3   9         77.47         68.19         1.86 o                         
  -8   3   9         12.94         14.62         0.90 o                         
  -7   3   9        130.70        122.79         4.12 o                         
  -6   3   9         34.20         37.21         2.48 o                         
  -5   3   9        499.70        490.87         9.21 o                         
  -4   3   9        328.92        327.17         8.17 o                         
  -3   3   9        175.23        166.92         4.06 o                         
  -2   3   9         95.38         87.20         1.81 o                         
  -1   3   9        446.51        472.80         4.93 o                         
   0   3   9        290.84        275.31         4.95 o                         
   1   3   9        107.27         89.16         1.86 o                         
   2   3   9         15.82         15.70         0.88 o                         
   3   3   9        244.65        243.34         3.03 o                         
   4   3   9         70.48         68.88         1.56 o                         
   5   3   9         78.57         84.23         1.59 o                         
   6   3   9         92.53         95.65         1.94 o                         
   7   3   9         78.04         77.83         1.68 o                         
   8   3   9          5.84          5.59         0.39 o                         
   9   3   9         35.08         35.81         0.83 o                         
  10   3   9          1.67          1.33         0.25 o                         
 -13   4   9         43.39         44.75         1.73 o                         
 -12   4   9         24.07         21.18         1.25 o                         
 -11   4   9          4.13          5.97         0.79 o                         
 -10   4   9         37.79         44.88         2.14 o                         
  -9   4   9         86.65         91.06         3.39 o                         
  -8   4   9         18.63         18.71         1.40 o                         
  -7   4   9         89.45         84.13         5.67 o                         
  -6   4   9         32.93         36.69         1.59 o                         
  -5   4   9         25.81         22.84         1.01 o                         
  -4   4   9        247.74        247.76         4.34 o                         
  -3   4   9         49.99         47.85         1.93 o                         
  -2   4   9          0.85          0.73         0.24 o                         
  -1   4   9        393.54        384.71         8.13 o                         
   0   4   9        116.15        111.81         2.21 o                         
   1   4   9         38.40         36.60         1.08 o                         
   2   4   9        137.78        128.89         3.57 o                         
   3   4   9        144.95        129.20         2.07 o                         
   4   4   9        180.89        177.79         2.62 o                         
   5   4   9         45.47         49.31         1.06 o                         
   6   4   9         72.79         77.00         1.49 o                         
   7   4   9         22.92         21.39         0.71 o                         
   8   4   9         11.72         10.77         0.48 o                         
   9   4   9         14.04         14.48         0.54 o                         
 -12   5   9         10.97         12.99         0.65 o                         
 -11   5   9          2.99          1.64         0.50 o                         
 -10   5   9          9.24          8.45         0.64 o                         
  -9   5   9        139.33        136.62         8.07 o                         
  -8   5   9        279.36        267.51        15.26 o                         
  -7   5   9         15.22         13.49         1.35 o                         
  -6   5   9        191.60        178.87         4.01 o                         
  -5   5   9        151.43        152.69         2.91 o                         
  -4   5   9          8.75         11.39         0.84 o                         
  -3   5   9        335.13        327.17         6.42 o                         
  -2   5   9        255.62        250.04         5.18 o                         
  -1   5   9        489.04        476.16         8.77 o                         
   0   5   9        154.78        155.45         3.70 o                         
   1   5   9         95.06         81.47         1.95 o                         
   2   5   9        118.96        124.64         2.59 o                         
   3   5   9         24.77         29.47         0.87 o                         
   4   5   9         22.26         22.74         0.81 o                         
   5   5   9          6.31          6.88         0.45 o                         
   6   5   9         33.50         33.82         1.00 o                         
   7   5   9          4.67          5.04         0.54 o                         
   8   5   9         21.83         20.41         0.66 o                         
   9   5   9         36.35         36.45         0.90 o                         
 -11   6   9          2.46          3.20         0.67 o                         
 -10   6   9         14.07         12.92         0.75 o                         
  -9   6   9          2.38          3.25         0.49 o                         
  -8   6   9         10.84          8.44         1.05 o                         
  -7   6   9        114.32        117.58         2.94 o                         
  -6   6   9         31.61         29.76         2.01 o                         
  -5   6   9         77.40         75.17         2.30 o                         
  -4   6   9          9.28          7.05         0.73 o                         
  -3   6   9        261.80        264.81         7.54 o                         
  -2   6   9        204.61        199.27         4.49 o                         
  -1   6   9         93.91         98.12         2.76 o                         
   0   6   9         30.82         33.51         1.48 o                         
   1   6   9        123.43        126.13         2.62 o                         
   2   6   9         15.13         15.13         0.81 o                         
   3   6   9         51.69         48.73         1.25 o                         
   4   6   9         51.97         54.64         1.07 o                         
   5   6   9         30.97         32.80         0.96 o                         
   6   6   9          6.60          4.71         0.38 o                         
   7   6   9         43.57         45.43         1.18 o                         
   8   6   9         14.95         14.33         0.55 o                         
 -10   7   9          4.88          5.13         0.43 o                         
  -9   7   9         29.16         29.95         1.63 o                         
  -8   7   9         30.72         30.65         1.77 o                         
  -7   7   9         64.05         62.73         2.81 o                         
  -6   7   9         36.73         35.69         2.10 o                         
  -5   7   9         69.46         72.34         1.77 o                         
  -4   7   9         62.74         62.53         2.20 o                         
  -3   7   9          6.80          6.92         0.72 o                         
  -2   7   9          2.41          3.00         0.68 o                         
  -1   7   9         32.78         32.09         1.43 o                         
   0   7   9        158.32        139.87         3.45 o                         
   1   7   9         48.32         48.07         1.75 o                         
   2   7   9         20.82         24.45         1.71 o                         
   3   7   9          1.46          2.22         0.70 o                         
   4   7   9          9.15          5.64         0.72 o                         
   5   7   9        103.60        104.79         2.53 o                         
   6   7   9         47.43         50.67         1.20 o                         
  -8   8   9         22.52         25.55         1.37 o                         
  -7   8   9          6.38          7.12         0.57 o                         
  -6   8   9          7.14          6.44         0.57 o                         
  -5   8   9          1.21          1.22         0.39 o                         
  -4   8   9         31.00         31.18         1.03 o                         
  -3   8   9         44.62         45.64         1.61 o                         
  -2   8   9         18.19         17.17         0.97 o                         
  -1   8   9         30.73         32.48         1.90 o                         
   0   8   9          6.82          7.11         0.95 o                         
   1   8   9         39.91         41.71         2.11 o                         
   2   8   9         11.81         12.08         1.12 o                         
   3   8   9          0.34          0.87         0.50 o                         
   4   8   9          0.27          0.11         0.41 o                         
   5   8   9         11.53          8.74         0.78 o                         
  -6   9   9         20.45         19.69         1.10 o                         
  -5   9   9          2.72          2.61         0.50 o                         
  -4   9   9         19.21         21.86         1.26 o                         
  -3   9   9          3.29          4.06         0.63 o                         
  -2   9   9         35.73         38.13         1.79 o                         
  -1   9   9          1.86          1.88         0.51 o                         
   0   9   9          2.19          2.67         0.56 o                         
   1   9   9         20.08         18.62         1.16 o                         
   2   9   9         73.25         74.69         2.57 o                         
  -4  -9  10         14.79         12.92         0.42 o                         
  -3  -9  10         14.28         14.84         0.43 o                         
  -2  -9  10          0.41          0.16         0.11 o                         
  -1  -9  10         18.11         19.76         0.44 o                         
   0  -9  10          4.13          4.16         0.26 o                         
  -7  -8  10         51.16         51.53         0.80 o                         
  -6  -8  10          8.04          8.96         0.28 o                         
  -5  -8  10          0.30          0.18         0.17 o                         
  -4  -8  10         76.23         72.70         1.01 o                         
  -3  -8  10         38.44         36.63         0.67 o                         
  -2  -8  10         12.71         15.22         0.43 o                         
  -1  -8  10         20.30         19.58         0.42 o                         
   0  -8  10         17.45         15.92         0.38 o                         
   1  -8  10         44.23         50.41         0.86 o                         
   2  -8  10         19.20         21.83         0.51 o                         
   3  -8  10         74.32         78.12         1.07 o                         
  -9  -7  10          6.81          7.18         0.29 o                         
  -8  -7  10         40.31         40.24         0.75 o                         
  -7  -7  10         29.92         30.86         0.91 o                         
  -6  -7  10         30.29         28.12         0.61 o                         
  -5  -7  10         92.24         96.88         1.21 o                         
  -4  -7  10         32.75         28.47         0.64 o                         
  -3  -7  10          2.55          1.91         0.19 o                         
  -2  -7  10         19.47         19.82         0.44 o                         
  -1  -7  10         48.69         48.65         0.81 o                         
   0  -7  10         17.23         18.49         0.48 o                         
   1  -7  10          2.93          3.47         0.28 o                         
   2  -7  10         60.85         60.21         1.03 o                         
   3  -7  10         81.82         82.94         1.14 o                         
   4  -7  10         61.96         68.37         0.96 o                         
   5  -7  10         60.97         60.36         1.00 o                         
 -11  -6  10          5.41          5.63         0.30 o                         
 -10  -6  10         12.37         14.37         0.53 o                         
  -9  -6  10         66.60         67.24         1.52 o                         
  -8  -6  10         35.33         37.17         0.78 o                         
  -7  -6  10        181.08        177.97         2.57 o                         
  -6  -6  10        147.46        154.87         2.02 o                         
  -5  -6  10         34.71         33.41         0.76 o                         
  -4  -6  10         61.90         63.55         0.91 o                         
  -3  -6  10          5.38          6.69         0.32 o                         
  -2  -6  10         16.59         17.64         0.49 o                         
  -1  -6  10        149.85        156.06         1.77 o                         
   0  -6  10        241.81        238.14         2.61 o                         
   1  -6  10        170.57        190.00         2.20 o                         
   2  -6  10        126.62        133.90         1.83 o                         
   3  -6  10        318.75        318.94         3.26 o                         
   4  -6  10         69.84         78.47         1.13 o                         
   5  -6  10         34.44         34.59         0.88 o                         
   6  -6  10          7.60          6.88         0.43 o                         
   7  -6  10         16.90         18.50         1.31 o                         
 -12  -5  10         21.00         20.65         0.45 o                         
 -11  -5  10          5.82          5.57         0.31 o                         
 -10  -5  10         38.30         36.20         0.74 o                         
  -9  -5  10         10.12         13.01         0.44 o                         
  -8  -5  10          9.28          8.98         0.45 o                         
  -7  -5  10        128.87        146.71         2.62 o                         
  -6  -5  10         42.40         43.24         0.98 o                         
  -5  -5  10         97.74         99.02         1.30 o                         
  -4  -5  10         25.64         26.34         0.59 o                         
  -3  -5  10        226.87        214.73         2.40 o                         
  -2  -5  10        232.09        229.67         2.53 o                         
  -1  -5  10         86.35         87.65         1.38 o                         
   0  -5  10        758.76        751.67         7.48 o                         
   1  -5  10         20.74         19.19         0.55 o                         
   2  -5  10        434.83        464.18         4.90 o                         
   3  -5  10        166.50        172.05         2.04 o                         
   4  -5  10         82.18         88.91         1.53 o                         
   5  -5  10         21.04         18.54         0.61 o                         
   6  -5  10         15.29         13.95         0.57 o                         
   7  -5  10         43.01         45.54         1.35 o                         
   8  -5  10          2.35          1.54         0.23 o                         
 -13  -4  10         24.00         25.81         0.54 o                         
 -12  -4  10         19.52         17.19         0.50 o                         
 -11  -4  10         31.40         28.33         0.87 o                         
 -10  -4  10         36.87         36.77         0.86 o                         
  -9  -4  10          7.85          8.43         0.44 o                         
  -8  -4  10         65.17         65.02         1.50 o                         
  -7  -4  10        540.63        506.85         4.90 o                         
  -6  -4  10        165.63        172.20         2.05 o                         
  -5  -4  10         17.82         21.33         0.57 o                         
  -4  -4  10         30.24         32.79         0.82 o                         
  -3  -4  10         41.81         36.53         0.70 o                         
  -2  -4  10          7.11          6.43         0.39 o                         
  -1  -4  10        220.48        210.45         2.53 o                         
   0  -4  10          5.34          5.71         0.34 o                         
   1  -4  10         97.84         98.34         1.47 o                         
   2  -4  10        487.16        520.05         6.63 o                         
   3  -4  10        159.98        162.67         2.62 o                         
   4  -4  10         39.77         34.81         0.89 o                         
   5  -4  10         31.73         30.80         0.82 o                         
   6  -4  10         26.51         24.25         0.70 o                         
   7  -4  10         78.01         70.63         1.59 o                         
   8  -4  10         79.20         74.54         5.52 o                         
   9  -4  10          3.66          3.90         0.55 o                         
 -13  -3  10          1.63          2.64         0.22 o                         
 -12  -3  10         41.86         43.03         0.88 o                         
 -11  -3  10        103.60        103.95         2.84 o                         
 -10  -3  10         68.45         67.23         1.27 o                         
  -9  -3  10          6.42          5.63         0.33 o                         
  -8  -3  10        170.06        168.57         1.69 o                         
  -7  -3  10         29.17         36.16         0.66 o                         
  -6  -3  10         34.55         43.05         0.89 o                         
  -5  -3  10        147.32        149.72         2.46 o                         
  -4  -3  10        122.08        123.94         1.77 o                         
  -3  -3  10          8.59         12.16         0.48 o                         
  -2  -3  10        171.34        167.94         2.04 o                         
  -1  -3  10         45.22         39.94         0.97 o                         
   0  -3  10        185.88        179.99         2.98 o                         
   1  -3  10        193.78        204.72         3.20 o                         
   2  -3  10         74.77         70.27         2.05 o                         
   3  -3  10        408.08        412.75         5.44 o                         
   4  -3  10        257.25        237.79         3.49 o                         
   5  -3  10        164.64        170.15         2.43 o                         
   6  -3  10         19.82         19.26         0.73 o                         
   7  -3  10         36.96         35.14         1.12 o                         
   8  -3  10         76.99         70.12         1.57 o                         
   9  -3  10         18.15         15.91         0.76 o                         
 -14  -2  10          3.21          4.08         0.30 o                         
 -13  -2  10          1.77          1.50         0.20 o                         
 -12  -2  10         17.06         17.97         0.48 o                         
 -11  -2  10         61.72         62.97         0.97 o                         
 -10  -2  10         67.68         67.85         0.92 o                         
  -9  -2  10         39.83         43.73         0.71 o                         
  -8  -2  10        286.19        277.64         4.00 o                         
  -7  -2  10       1150.96       1121.93         9.98 o                         
  -6  -2  10        226.62        241.29         2.61 o                         
  -5  -2  10         33.89         33.19         0.73 o                         
  -4  -2  10         25.50         28.67         0.73 o                         
  -3  -2  10        179.98        201.52         2.54 o                         
  -2  -2  10         72.68         56.01         1.04 o                         
  -1  -2  10         25.45         30.11         1.29 o                         
   0  -2  10        167.84        172.32         3.68 o                         
   1  -2  10        150.42        129.36         2.15 o                         
   2  -2  10        162.93        174.28         2.98 o                         
   3  -2  10        532.10        528.54         7.77 o                         
   4  -2  10          8.07         11.24         0.51 o                         
   5  -2  10         95.11         88.02         1.41 o                         
   6  -2  10        248.19        234.61         2.63 o                         
   7  -2  10          4.03          4.25         0.27 o                         
   8  -2  10         18.06         19.55         0.55 o                         
   9  -2  10         12.25         12.09         0.71 o                         
 -14  -1  10          4.39          5.23         0.26 o                         
 -13  -1  10         12.80         13.25         0.46 o                         
 -12  -1  10         13.89         12.97         0.47 o                         
 -11  -1  10         18.95         20.21         0.49 o                         
 -10  -1  10         57.22         59.11         0.80 o                         
  -9  -1  10         30.09         36.80         0.69 o                         
  -8  -1  10        314.41        294.29         4.28 o                         
  -7  -1  10        123.13        114.56         1.46 o                         
  -6  -1  10          1.88          2.66         0.26 o                         
  -5  -1  10         71.52         77.25         0.93 o                         
  -4  -1  10        100.16         96.56         1.37 o                         
  -3  -1  10        190.26        182.04         2.52 o                         
  -2  -1  10        331.78        390.25         3.28 o                         
  -1  -1  10         53.61         47.90         0.77 o                         
   0  -1  10         67.54         71.77         1.42 o                         
   1  -1  10         48.35         59.30         1.18 o                         
   2  -1  10         72.39         72.45         1.06 o                         
   3  -1  10        235.66        239.22         2.83 o                         
   4  -1  10        413.03        384.39         4.59 o                         
   5  -1  10         59.24         57.39         1.20 o                         
   6  -1  10         21.21         21.00         0.76 o                         
   7  -1  10         22.21         20.87         0.54 o                         
   8  -1  10         36.18         32.16         0.72 o                         
   9  -1  10         40.99         35.96         0.87 o                         
  10  -1  10         92.15         86.49         1.38 o                         
 -14   0  10         60.18         61.19         0.97 o                         
 -13   0  10         13.17         13.24         0.42 o                         
 -12   0  10         16.99         15.87         0.42 o                         
 -11   0  10          1.22          0.67         0.23 o                         
 -10   0  10         67.66         62.42         1.00 o                         
  -9   0  10        133.88        129.71         1.50 o                         
  -8   0  10         78.76         71.79         1.07 o                         
  -7   0  10         31.39         29.42         0.65 o                         
  -6   0  10        509.19        542.82         9.54 o                         
  -5   0  10        921.11        905.86        10.56 o                         
  -4   0  10         54.49         70.20         0.89 o                         
  -3   0  10         39.42         45.01         0.90 o                         
  -2   0  10        138.25        125.22         1.43 o                         
  -1   0  10        436.12        458.71         5.00 o                         
   0   0  10        378.36        364.60         4.44 o                         
   1   0  10         84.58         94.20         1.64 o                         
   2   0  10        345.04        334.71         3.08 o                         
   3   0  10         95.79         83.06         1.28 o                         
   4   0  10          5.75          4.83         0.37 o                         
   5   0  10          5.87          6.58         0.42 o                         
   6   0  10        130.76        130.24         1.87 o                         
   7   0  10         10.08         11.53         0.43 o                         
   8   0  10         23.47         23.38         0.59 o                         
   9   0  10          8.26          8.96         0.44 o                         
  10   0  10         38.68         31.53         1.02 o                         
 -14   1  10          4.35          4.62         0.28 o                         
 -13   1  10         12.68         12.24         0.50 o                         
 -12   1  10         13.93         13.45         0.48 o                         
 -11   1  10         18.93         18.68         0.60 o                         
 -10   1  10         56.91         58.26         1.37 o                         
  -9   1  10         29.40         36.66         0.79 o                         
  -8   1  10        311.97        292.44         2.93 o                         
  -7   1  10        123.45        113.47         1.35 o                         
  -6   1  10          1.87          3.36         0.30 o                         
  -5   1  10         71.90         77.84         1.64 o                         
  -4   1  10         99.83         96.37         1.16 o                         
  -3   1  10        188.82        176.20         2.27 o                         
  -2   1  10        331.52        384.74         3.17 o                         
  -1   1  10         51.74         45.78         0.74 o                         
   0   1  10         68.56         72.97         0.97 o                         
   1   1  10         47.74         57.55         1.02 o                         
   2   1  10         72.35         69.71         1.09 o                         
   3   1  10        234.84        233.65         2.60 o                         
   4   1  10        412.73        372.11         6.11 o                         
   5   1  10         60.73         60.13         1.14 o                         
   6   1  10         21.12         21.23         0.61 o                         
   7   1  10         22.80         21.50         0.59 o                         
   8   1  10         36.30         31.90         0.64 o                         
   9   1  10         40.53         34.87         0.77 o                         
  10   1  10         93.40         87.20         1.38 o                         
 -14   2  10          3.24          3.25         0.34 o                         
 -13   2  10          1.71          1.47         0.27 o                         
 -12   2  10         16.75         17.95         0.57 o                         
 -11   2  10         62.05         61.37         1.02 o                         
 -10   2  10         67.39         66.16         1.64 o                         
  -9   2  10         40.18         44.71         0.88 o                         
  -8   2  10        283.13        259.77         3.22 o                         
  -7   2  10       1148.37       1059.75        10.42 o                         
  -6   2  10        227.11        236.18         2.97 o                         
  -5   2  10         34.74         33.38         1.00 o                         
  -4   2  10         26.02         27.78         0.69 o                         
  -3   2  10        178.86        192.54         2.47 o                         
  -2   2  10         75.15         56.32         1.09 o                         
  -1   2  10         25.44         26.05         0.76 o                         
   0   2  10        168.37        161.70         2.03 o                         
   1   2  10        149.51        118.23         1.84 o                         
   2   2  10        162.42        165.15         2.81 o                         
   3   2  10        527.87        509.61         5.40 o                         
   4   2  10          8.17         10.93         0.46 o                         
   5   2  10         95.39         87.43         1.33 o                         
   6   2  10        248.04        233.04         2.64 o                         
   7   2  10          4.22          4.49         0.31 o                         
   8   2  10         17.90         18.92         0.51 o                         
   9   2  10         11.79         11.71         0.49 o                         
 -13   3  10          1.55          2.56         0.32 o                         
 -12   3  10         40.91         40.17         1.23 o                         
 -11   3  10        103.49         96.73         2.82 o                         
 -10   3  10         70.00         66.20         1.71 o                         
  -9   3  10          6.16          5.44         0.50 o                         
  -8   3  10        170.79        179.90         5.54 o                         
  -7   3  10         28.93         37.47         2.00 o                         
  -6   3  10         33.91         42.05         2.52 o                         
  -5   3  10        146.79        147.36         3.45 o                         
  -4   3  10        122.46        120.35         3.99 o                         
  -3   3  10          8.70         10.99         0.50 o                         
  -2   3  10        171.87        160.44         2.04 o                         
  -1   3  10         46.12         39.59         1.04 o                         
   0   3  10        185.31        166.49         3.21 o                         
   1   3  10        194.90        193.29         4.22 o                         
   2   3  10         75.62         68.69         3.24 o                         
   3   3  10        409.03        397.39         5.40 o                         
   4   3  10        255.68        229.43         4.83 o                         
   5   3  10        164.63        162.21         3.31 o                         
   6   3  10         19.95         18.10         0.76 o                         
   7   3  10         36.59         35.83         1.03 o                         
   8   3  10         78.31         67.94         1.62 o                         
   9   3  10         18.19         16.08         0.54 o                         
 -13   4  10         24.02         24.42         0.89 o                         
 -12   4  10         19.63         18.62         1.12 o                         
 -11   4  10         32.24         31.94         1.65 o                         
 -10   4  10         36.61         38.93         1.96 o                         
  -9   4  10          8.01          9.37         1.00 o                         
  -8   4  10         64.39         71.18         2.94 o                         
  -7   4  10        539.07        541.83        13.65 o                         
  -6   4  10        165.98        180.95         5.59 o                         
  -5   4  10         18.09         21.52         1.37 o                         
  -4   4  10         30.34         31.85         1.45 o                         
  -3   4  10         42.83         38.19         1.49 o                         
  -2   4  10          7.39          6.57         0.55 o                         
  -1   4  10        220.64        195.21         4.74 o                         
   0   4  10          5.78          5.10         0.50 o                         
   1   4  10         98.90         90.43         2.58 o                         
   2   4  10        488.53        500.19         9.25 o                         
   3   4  10        158.20        148.28         2.57 o                         
   4   4  10         38.31         34.33         1.07 o                         
   5   4  10         32.01         29.03         0.98 o                         
   6   4  10         26.18         22.68         0.73 o                         
   7   4  10         77.90         74.64         1.35 o                         
   8   4  10         80.01         84.86         1.47 o                         
   9   4  10          3.34          4.18         0.55 o                         
 -12   5  10         21.17         19.28         0.88 o                         
 -11   5  10          5.75          5.21         0.70 o                         
 -10   5  10         38.10         37.74         1.81 o                         
  -9   5  10         10.39         13.24         0.81 o                         
  -8   5  10          9.39          9.02         0.79 o                         
  -7   5  10        129.27        142.01         3.53 o                         
  -6   5  10         42.13         41.99         3.60 o                         
  -5   5  10         99.41         99.47         3.62 o                         
  -4   5  10         25.16         25.29         2.02 o                         
  -3   5  10        227.79        222.25         4.79 o                         
  -2   5  10        234.18        229.95         4.92 o                         
  -1   5  10         84.99         79.47         3.01 o                         
   0   5  10        754.99        716.65        12.63 o                         
   1   5  10         20.35         18.15         2.49 o                         
   2   5  10        435.72        440.57         6.78 o                         
   3   5  10        169.89        169.34         4.84 o                         
   4   5  10         81.88         85.36         1.57 o                         
   5   5  10         20.02         17.65         0.65 o                         
   6   5  10         15.16         13.14         0.49 o                         
   7   5  10         43.51         43.50         0.88 o                         
   8   5  10          2.41          1.59         0.26 o                         
 -11   6  10          5.16          5.02         0.56 o                         
 -10   6  10         12.73         15.58         0.75 o                         
  -9   6  10         67.09         69.19         1.88 o                         
  -8   6  10         35.26         35.77         1.33 o                         
  -7   6  10        181.66        171.48         6.69 o                         
  -6   6  10        149.21        157.09         3.62 o                         
  -5   6  10         34.26         31.67         1.36 o                         
  -4   6  10         62.28         58.81         1.94 o                         
  -3   6  10          5.64          6.41         0.68 o                         
  -2   6  10         16.53         15.19         1.14 o                         
  -1   6  10        150.32        146.94         3.54 o                         
   0   6  10        242.29        227.68         3.97 o                         
   1   6  10        171.24        182.53         3.37 o                         
   2   6  10        125.08        125.31         2.96 o                         
   3   6  10        319.01        296.37         4.17 o                         
   4   6  10         70.48         74.72         1.54 o                         
   5   6  10         33.90         32.27         0.89 o                         
   6   6  10          7.61          8.31         0.61 o                         
   7   6  10         16.82         18.17         0.82 o                         
  -9   7  10          7.18          7.84         0.78 o                         
  -8   7  10         39.81         40.18         1.95 o                         
  -7   7  10         30.79         31.02         1.78 o                         
  -6   7  10         30.41         25.08         1.68 o                         
  -5   7  10         91.72         89.27         3.55 o                         
  -4   7  10         32.74         25.96         1.78 o                         
  -3   7  10          2.36          1.89         0.47 o                         
  -2   7  10         19.32         18.89         1.06 o                         
  -1   7  10         47.74         47.58         1.70 o                         
   0   7  10         17.22         16.75         0.98 o                         
   1   7  10          3.06          4.26         0.55 o                         
   2   7  10         59.66         55.03         1.78 o                         
   3   7  10         82.03         74.30         3.00 o                         
   4   7  10         62.15         69.76         2.73 o                         
   5   7  10         61.85         61.58         2.38 o                         
  -8   8  10         21.20         22.92         1.18 o                         
  -7   8  10         52.58         54.93         2.16 o                         
  -6   8  10          8.32          8.65         0.87 o                         
  -5   8  10          0.23          0.29         0.29 o                         
  -4   8  10         75.05         66.42         1.87 o                         
  -3   8  10         39.00         35.10         1.30 o                         
  -2   8  10         13.25         14.72         0.84 o                         
  -1   8  10         20.02         18.59         0.93 o                         
   0   8  10         18.00         14.33         1.15 o                         
   1   8  10         44.52         47.82         2.15 o                         
   2   8  10         19.59         21.89         1.34 o                         
   3   8  10         73.84         74.88         2.65 o                         
  -3   9  10         14.15         13.89         0.92 o                         
  -2   9  10          0.41         -0.04         0.34 o                         
  -1   9  10         18.39         19.70         1.12 o                         
   0   9  10          4.09          3.68         0.53 o                         
  -6  -8  11         15.86         16.23         0.39 o                         
  -5  -8  11         22.10         26.35         0.66 o                         
  -4  -8  11          5.88          4.49         0.35 o                         
  -3  -8  11         32.52         36.33         0.82 o                         
  -2  -8  11         54.55         56.00         0.97 o                         
  -1  -8  11         30.54         29.22         0.59 o                         
   0  -8  11         13.89         14.80         0.50 o                         
   1  -8  11         15.90         17.37         0.47 o                         
   2  -8  11          9.89          9.81         0.34 o                         
  -9  -7  11          2.41          1.31         0.16 o                         
  -8  -7  11          6.28          5.56         0.26 o                         
  -7  -7  11         10.35          7.45         0.35 o                         
  -6  -7  11         26.49         23.97         0.62 o                         
  -5  -7  11         13.61         15.32         0.46 o                         
  -4  -7  11        132.22        145.10         2.03 o                         
  -3  -7  11         69.80         68.25         1.21 o                         
  -2  -7  11         79.46         82.46         1.25 o                         
  -1  -7  11        137.21        154.70         2.13 o                         
   0  -7  11         44.61         45.55         1.10 o                         
   1  -7  11         47.04         47.60         0.95 o                         
   2  -7  11         18.80         22.24         0.62 o                         
   3  -7  11         26.57         24.04         0.50 o                         
   4  -7  11          2.02          2.95         0.19 o                         
 -10  -6  11          0.30          0.52         0.22 o                         
  -9  -6  11         10.01         10.23         0.39 o                         
  -8  -6  11         68.77         73.28         1.48 o                         
  -7  -6  11         19.36         14.24         0.51 o                         
  -6  -6  11         20.88         17.67         0.58 o                         
  -5  -6  11         18.57         19.43         0.49 o                         
  -4  -6  11         34.61         30.76         0.67 o                         
  -3  -6  11         20.11         24.35         0.64 o                         
  -2  -6  11         37.92         37.26         1.00 o                         
  -1  -6  11         20.70         23.39         0.70 o                         
   0  -6  11         15.06         16.02         0.58 o                         
   1  -6  11          6.17          6.77         0.43 o                         
   2  -6  11          1.33          1.45         0.22 o                         
   3  -6  11         28.31         33.79         0.67 o                         
   4  -6  11         57.69         62.26         1.45 o                         
   5  -6  11         63.01         65.03         1.08 o                         
   6  -6  11         20.37         20.71         0.73 o                         
 -11  -5  11         21.83         23.47         0.65 o                         
 -10  -5  11          3.83          3.99         0.32 o                         
  -9  -5  11         23.41         22.72         0.69 o                         
  -8  -5  11          5.59          8.06         0.41 o                         
  -7  -5  11         50.30         40.80         0.79 o                         
  -6  -5  11         21.23         19.24         0.54 o                         
  -5  -5  11        112.11        117.58         1.55 o                         
  -4  -5  11         10.48         10.83         0.48 o                         
  -3  -5  11        191.91        187.54         2.58 o                         
  -2  -5  11        576.78        586.86         7.36 o                         
  -1  -5  11         19.28         17.48         0.62 o                         
   0  -5  11         79.51         79.22         1.58 o                         
   1  -5  11        266.08        279.11         3.20 o                         
   2  -5  11        319.34        322.29         3.58 o                         
   3  -5  11         55.07         57.02         1.28 o                         
   4  -5  11         61.67         62.27         1.18 o                         
   5  -5  11          7.08         10.19         0.43 o                         
   6  -5  11         22.11         22.05         0.65 o                         
   7  -5  11          5.01          6.54         0.33 o                         
 -12  -4  11          3.52          3.00         0.24 o                         
 -11  -4  11         11.58         11.70         0.43 o                         
 -10  -4  11         30.57         33.07         0.78 o                         
  -9  -4  11         17.22         23.44         0.56 o                         
  -8  -4  11          9.84          8.10         0.34 o                         
  -7  -4  11         77.11         77.93         1.29 o                         
  -6  -4  11         42.54         41.64         0.98 o                         
  -5  -4  11         69.34         65.57         1.28 o                         
  -4  -4  11        189.11        198.41         2.70 o                         
  -3  -4  11        706.88        741.46         7.37 o                         
  -2  -4  11         56.46         52.53         1.24 o                         
  -1  -4  11        352.75        376.14         5.79 o                         
   0  -4  11         37.22         36.89         1.01 o                         
   1  -4  11         64.79         72.25         1.51 o                         
   2  -4  11         11.92         12.41         0.60 o                         
   3  -4  11         18.90         18.52         0.72 o                         
   4  -4  11         11.39         12.01         0.58 o                         
   5  -4  11         37.45         39.86         0.91 o                         
   6  -4  11         23.13         27.50         0.70 o                         
   7  -4  11         31.07         28.16         1.23 o                         
   8  -4  11         23.10         25.71         1.27 o                         
 -13  -3  11          1.01          0.61         0.14 o                         
 -12  -3  11          5.81          7.07         0.33 o                         
 -11  -3  11          0.80          0.86         0.22 o                         
 -10  -3  11         18.76         18.19         0.73 o                         
  -9  -3  11          8.62          9.36         0.37 o                         
  -8  -3  11        227.88        223.64         3.00 o                         
  -7  -3  11        104.66         99.61         1.40 o                         
  -6  -3  11         11.11          8.55         0.46 o                         
  -5  -3  11         82.31         94.82         1.75 o                         
  -4  -3  11        115.25        124.33         1.92 o                         
  -3  -3  11        149.57        164.76         2.33 o                         
  -2  -3  11        172.54        166.09         2.61 o                         
  -1  -3  11          3.21          4.32         0.43 o                         
   0  -3  11        291.31        289.95         5.70 o                         
   1  -3  11        139.71        151.64         2.85 o                         
   2  -3  11        164.96        167.64         2.67 o                         
   3  -3  11        405.62        411.72         5.45 o                         
   4  -3  11        156.83        175.71         2.78 o                         
   5  -3  11         28.58         30.53         1.08 o                         
   6  -3  11         36.11         35.47         0.97 o                         
   7  -3  11         51.74         49.59         1.10 o                         
   8  -3  11         26.90         27.53         1.00 o                         
 -13  -2  11          7.48          8.64         0.33 o                         
 -12  -2  11         15.36         16.50         0.51 o                         
 -11  -2  11          3.63          4.39         0.24 o                         
 -10  -2  11         17.15         17.17         0.45 o                         
  -9  -2  11        154.14        135.29         2.14 o                         
  -8  -2  11        274.14        270.16         2.92 o                         
  -7  -2  11         42.36         43.58         0.75 o                         
  -6  -2  11        208.22        199.24         2.14 o                         
  -5  -2  11         95.42         94.12         1.44 o                         
  -4  -2  11         31.14         30.02         0.80 o                         
  -3  -2  11         58.00         58.32         1.12 o                         
  -2  -2  11          8.89         10.06         0.49 o                         
  -1  -2  11        555.40        544.94         8.62 o                         
   0  -2  11         28.05         31.31         1.78 o                         
   1  -2  11          1.18          0.94         0.36 o                         
   2  -2  11        239.96        243.09         2.89 o                         
   3  -2  11        100.27         94.11         1.60 o                         
   4  -2  11        472.99        466.94         5.42 o                         
   5  -2  11         20.61         19.67         0.61 o                         
   6  -2  11          1.80          1.55         0.22 o                         
   7  -2  11          1.36          1.14         0.20 o                         
   8  -2  11         16.28         17.87         0.74 o                         
   9  -2  11         21.06         23.54         1.20 o                         
 -13  -1  11          0.18          0.02         0.15 o                         
 -12  -1  11          2.53          4.18         0.24 o                         
 -11  -1  11         38.59         40.02         0.82 o                         
 -10  -1  11         24.63         25.93         0.56 o                         
  -9  -1  11         31.08         28.20         0.71 o                         
  -8  -1  11        118.73        131.74         1.53 o                         
  -7  -1  11        191.93        198.16         2.04 o                         
  -6  -1  11        109.13        109.18         1.30 o                         
  -5  -1  11         25.49         25.81         0.56 o                         
  -4  -1  11          8.14         10.43         0.38 o                         
  -3  -1  11         50.70         39.23         1.05 o                         
  -2  -1  11        192.45        190.18         2.03 o                         
  -1  -1  11        292.27        299.94         3.01 o                         
   0  -1  11         63.49         61.93         1.43 o                         
   1  -1  11          4.31          7.66         0.54 o                         
   2  -1  11        358.71        378.09         4.12 o                         
   3  -1  11        285.50        307.68         3.51 o                         
   4  -1  11        201.59        189.89         2.66 o                         
   5  -1  11        101.07        101.86         1.71 o                         
   6  -1  11         21.80         25.90         0.69 o                         
   7  -1  11         17.99         20.73         0.55 o                         
   8  -1  11         11.15         11.57         0.38 o                         
   9  -1  11         10.88          9.92         0.40 o                         
 -13   0  11          1.10          3.12         0.28 o                         
 -12   0  11        103.58         92.54         1.50 o                         
 -11   0  11         21.09         20.70         0.56 o                         
 -10   0  11        253.76        237.83         2.94 o                         
  -9   0  11        526.04        495.91         5.25 o                         
  -8   0  11         37.29         40.94         0.74 o                         
  -7   0  11         33.10         34.11         0.67 o                         
  -6   0  11        361.63        346.20         3.54 o                         
  -5   0  11        444.45        457.10         5.09 o                         
  -4   0  11         32.83         33.96         0.68 o                         
  -3   0  11        285.05        264.57         3.48 o                         
  -2   0  11         37.09         41.06         0.89 o                         
  -1   0  11        157.44        148.61         1.90 o                         
   0   0  11         27.06         21.09         0.56 o                         
   1   0  11        179.09        152.14         3.13 o                         
   2   0  11          2.17          1.19         0.25 o                         
   3   0  11         85.68         78.92         1.49 o                         
   4   0  11          0.81          0.37         0.22 o                         
   5   0  11         44.60         32.92         0.88 o                         
   6   0  11          4.72          4.82         0.34 o                         
   7   0  11          4.99          3.34         0.29 o                         
   8   0  11         13.35         15.71         0.44 o                         
   9   0  11         46.10         55.07         0.94 o                         
 -13   1  11          0.17          0.12         0.18 o                         
 -12   1  11          2.49          4.42         0.30 o                         
 -11   1  11         37.95         38.11         0.84 o                         
 -10   1  11         24.24         25.14         0.70 o                         
  -9   1  11         31.76         28.68         0.65 o                         
  -8   1  11        117.91        128.95         1.50 o                         
  -7   1  11        192.78        195.06         2.57 o                         
  -6   1  11        108.92        106.70         1.59 o                         
  -5   1  11         25.36         25.95         0.79 o                         
  -4   1  11          8.13         10.36         0.56 o                         
  -3   1  11         51.85         41.44         0.73 o                         
  -2   1  11        194.99        189.34         2.56 o                         
  -1   1  11        291.51        292.97         2.65 o                         
   0   1  11         62.06         58.13         1.03 o                         
   1   1  11          4.65          7.71         0.48 o                         
   2   1  11        360.06        373.27         5.02 o                         
   3   1  11        284.87        299.81         3.21 o                         
   4   1  11        202.57        189.33         2.44 o                         
   5   1  11        100.42        101.67         1.58 o                         
   6   1  11         22.31         27.05         0.67 o                         
   7   1  11         17.10         19.36         0.58 o                         
   8   1  11         11.28         13.24         0.44 o                         
   9   1  11         11.00         10.30         0.40 o
[truncated: 85,132 more chars]
