# Supplementary material for: Nirmatrelvir methyl tert-butyl ether solvate
Source: Acta Crystallogr E Crystallogr Commun. 2026 Apr 14;82(Pt 5):477–9. doi: 10.1107/S2056989026003816 (PMC13148215; doi:10.1107/S2056989026003816)
Supplement: Supplementary file 3 [file e-82-00477-Isup3.mol]

00017_auto
  --CCDC--040126    3D                              

103103  0  0  0  0  0  0  0  0999 V2000
    8.5455    9.0960    2.5771 F      0
    4.5031    4.5600    4.1391 O      0
    7.1347    8.8653    4.1541 F      0
    8.9164    7.6830    4.1492 F      0
    3.8747    5.0090    2.0391 N      0
    6.9063    6.0441    3.2112 N      0
    2.7001    2.4869    1.9142 O      0
    2.2732    1.6555    7.9918 O      0
    1.2439    3.0767    3.5374 N      0
    4.0856    0.4916    7.2315 N      0
    7.0071    7.3746    1.3755 O      0
    7.9816    8.2024    3.3589 C      0
    4.8151    4.8164    2.9644 C      0
    2.4666    4.8303    2.4126 C      0
    2.2563    5.3372    3.2483 H      0
    2.1669    3.3424    2.5950 C      0
    7.2393    7.1385    2.5419 C      0
    6.2767    4.9173    2.5257 C      0
    6.2755    5.1317    1.5490 H      0
    2.9903    1.2296    7.0901 C      0
    2.6711    5.6895    0.1243 C      0
    2.4113    5.4584   -0.8133 H      0
    1.6895    5.3923    1.2352 C      0
    0.8141    4.9713    0.9974 H      0
    0.8955    1.7157    3.8647 C      0
    1.4017    1.1027    3.2587 H      0
    1.9381    6.8154    0.8147 C      0
    4.0535    5.3127    0.5984 C      0
    4.3913    4.5213    0.1095 H      0
    4.6870    6.0633    0.4717 H      0
    2.7362    1.4462    5.6038 C      0
    3.0714    2.3525    5.3453 H      0
    1.2482    1.3694    5.3151 C      0
    0.7713    1.9920    5.9192 H      0
    0.9297    0.4533    5.5133 H      0
    7.0554    3.5887    2.6980 C      0
    3.6186    0.3861    4.9513 C      0
    3.9784    0.7059    4.0863 H      0
    3.1141   -0.4526    4.8006 H      0
    2.6384    7.7996    1.7196 C      0
    3.4260    7.3736    2.1181 H      0
    2.0263    8.0846    2.4288 H      0
    2.9196    8.5804    1.1970 H      0
    7.3282    3.2397    4.1683 C      0
    7.8431    3.9606    4.5859 H      0
    7.8371    2.4035    4.2166 H      0
    6.4760    3.1304    4.6409 H      0
    6.2435    2.4767    2.0349 C      0
    5.4047    2.3482    2.5240 H      0
    6.7601    1.6433    2.0472 H      0
    6.0468    2.7244    1.1072 H      0
    4.7403    0.1768    5.9701 C      0
    5.0669   -0.7575    5.9590 H      0
    5.5002    0.7885    5.7986 H      0
    0.8137    7.4441    0.0084 C      0
    1.1832    8.1186   -0.5980 H      0
    0.1729    7.8683    0.6175 H      0
    0.3578    6.7502   -0.5124 H      0
    8.3914    3.7470    1.9662 C      0
    8.2266    3.8801    1.0095 H      0
    8.9330    2.9407    2.0956 H      0
    8.8711    4.5232    2.3257 H      0
   -0.5581    1.4971    3.6507 C      0
   -1.6709    1.3323    3.5134 N      0
    0.9194    3.7128    4.0782 H      0
    4.3737    0.3333    8.0162 H      0
    6.9904    5.9904    3.9380 H      0
    0.3929    4.9748    5.4838 O      0
   -0.7668    5.8043    5.3016 C      0
    1.1670    5.0729    6.6456 C      0
    1.9111    4.4373    6.5967 H      0
    1.5206    5.9838    6.7260 H      0
    0.6122    4.8679    7.4264 H      0
   -1.3139    5.3747    3.9338 C      0
   -2.1168    5.8966    3.7255 H      0
   -0.6338    5.5328    3.2466 H      0
   -1.5402    4.4220    3.9577 H      0
   -0.2250    7.1571    5.1685 C      0
   -0.9595    7.7927    5.0390 H      0
    0.2712    7.3924    5.9803 H      0
    0.3778    7.1931    4.3960 H      0
   -1.6880    5.7025    6.4256 C      0
   -2.4638    6.2798    6.2655 H      0
   -1.9867    4.7736    6.5199 H      0
   -1.2347    5.9848    7.2469 H      0
   -1.7241    4.9164    4.9204 C      0
   -2.0076    4.3222    4.1944 H      0
   -2.1763    4.6573    5.7501 H      0
   -1.9578    5.8411    4.6957 H      0
   -0.3176    4.8127    5.0956 O      0
   -0.0059    5.7034    6.1607 C      0
   -0.7954    7.0552    6.0542 C      0
   -0.5557    7.6355    6.8112 H      0
   -0.5806    7.5028    5.2166 H      0
   -1.7633    6.8715    6.0906 H      0
    1.4753    5.4997    6.3765 C      0
    1.7859    6.0767    7.1007 H      0
    1.6439    4.5597    6.6112 H      0
    1.9594    5.7164    5.5512 H      0
   -0.8204    5.1479    7.3575 C      0
   -0.6592    5.7052    8.1484 H      0
   -1.7704    5.1503    7.1394 H      0
   -0.5286    4.2274    7.5484 H      0
  1 12  1
  2 13  1
  3 12  1
  4 12  1
  5 13  1
  5 14  1
  5 28  1
  6 17  1
  6 18  1
  6 67  1
  7 16  1
  8 20  1
  9 16  1
  9 25  1
  9 65  1
 10 20  1
 10 52  1
 10 66  1
 11 17  1
 12 17  1
 13 18  1
 14 15  1
 14 16  1
 14 23  1
 18 19  1
 18 36  1
 20 31  1
 21 22  1
 21 23  1
 21 27  1
 21 28  1
 23 24  1
 23 27  1
 25 26  1
 25 33  1
 25 63  1
 27 40  1
 27 55  1
 28 29  1
 28 30  1
 31 32  1
 31 33  1
 31 37  1
 33 34  1
 33 35  1
 36 44  1
 36 48  1
 36 59  1
 37 38  1
 37 39  1
 37 52  1
 40 41  1
 40 42  1
 40 43  1
 44 45  1
 44 46  1
 44 47  1
 48 49  1
 48 50  1
 48 51  1
 52 53  1
 52 54  1
 55 56  1
 55 57  1
 55 58  1
 59 60  1
 59 61  1
 59 62  1
 63 64  1
 68 69  1
 68 70  1
 69 74  1
 69 78  1
 69 82  1
 70 71  1
 70 72  1
 70 73  1
 74 75  1
 74 76  1
 74 77  1
 78 79  1
 78 80  1
 78 81  1
 82 83  1
 82 84  1
 82 85  1
 86 87  1
 86 88  1
 86 89  1
 86 90  1
 90 91  1
 91 92  1
 91 96  1
 91100  1
 92 93  1
 92 94  1
 92 95  1
 96 97  1
 96 98  1
 96 99  1
100101  1
100102  1
100103  1
M  END
$$$$
